# Supplementary material for: Plasma Based Protein Signatures Associated with Small Cell Lung Cancer
Source: Cancers (Basel). 2021 Aug 6;13(16):3972. doi: 10.3390/cancers13163972 (PMC8391533; doi:10.3390/cancers13163972)
Supplement: Supplementary file 1 [file cancers-13-03972-s001.zip]

Archive with 3 entries (3 files):
- Supplemental Datasets/Supplemental Dataset 1.xlsx
- Supplemental Datasets/Supplemental Dataset 2.xlsx
- Supplemental Datasets/Supplemental Dataset 3.xlsx
