# Supplementary material for: Plasma Based Protein Signatures Associated with Small Cell Lung Cancer
Source: Cancers (Basel). 2021 Aug 6;13(16):3972. doi: 10.3390/cancers13163972 (PMC8391533; doi:10.3390/cancers13163972)
Supplement: Supplementary file 1 [file cancers-13-03972-s001.zip › Supplemental Datasets/Supplemental Dataset 1.xlsx]

## Sheet: Table S1
Supplemental Dataset 1. Predictive performance of circulating proteins for distinguishing newly-diagnosed early-stage SCLC cases from matched controls
											AUC (95% CI)
Protein	Entrez Gene Name	Subcellular Location£	Protein Functional Subtype£	Secreted Protein€	All Cases	Stage I	Stage II	Matched Controls	FC‡	p-value¥	All Cases‡‡	Stage I‡‡	Stage II‡‡	MYC Downstream Target║	YAP1 Downstream Target║
A1BG	alpha-1-B glycoprotein	Extracellular Space	other	Secreted	2.01 +/- 0.67	1.79 +/- 0.54	2.15 +/- 0.74	2.11 +/- 1.15	0.94896	0.754771	0.49 (0.27-0.71)	0.4 (0.14-0.66)	0.55 (0.29-0.81)	-	Yes
A2M	alpha-2-macroglobulin	Extracellular Space	transporter	Secreted	2.07 +/- 0.82	1.89 +/- 0.83	2.19 +/- 0.84	2.08 +/- 0.64	0.997145	0.98273	0.45 (0.23-0.66)	0.39 (0.07-0.7)	0.49 (0.23-0.74)	-	Yes
AARSD1	alanyl-tRNA synthetase domain containing 1	Nucleus	enzyme	No	2.11 +/- 1.67	1.34 +/- 0.51	2.87 +/- 2.11	2.39 +/- 2.22	0.881845	0.727415	0.51 (0.26-0.75)	0.43 (0.15-0.71)	0.58 (0.28-0.89)	-	-
ABCB10	ATP binding cassette subfamily B member 10	Cytoplasm	transporter	No	2.64 +/- 1.04	2.6 +/- 0.93	2.7 +/- 1.38	2.11 +/- 0.87	1.25503	0.311639	0.65 (0.34-0.96)	0.68 (0.31-1)	0.62 (0.16-1)	-	Yes
ABCC12	ATP binding cassette subfamily C member 12	Cytoplasm	transporter	No	1.12 +/- 0.2	1.31 +/- 0.06	1.08 +/- 0.2	1.32 +/- 0.22	0.849993	0.0408086	0.26 (0.04-0.49)	0.45 (0.12-0.79)	0.22 (0.01-0.44)	-	Yes
ABCC6	ATP binding cassette subfamily C member 6	Plasma Membrane	transporter	No	1.08 +/- 0.19	1.17 +/- 0.1	0.97 +/- 0.24	1.3 +/- 0.5	0.83582	0.331819	0.35 (0-0.69)	0.43 (0.03-0.82)	0.24 (0-0.57)	-	Yes
ABCF1	ATP binding cassette subfamily F member 1	Cytoplasm	transporter	No	1.26 +/- 0.52	1.58 +/- 0.2	1.08 +/- 0.57	1.07 +/- 0.42	1.17735	0.343718	0.63 (0.38-0.88)	0.93 (0.8-1)	0.45 (0.14-0.77)	-	-
ABCG8	ATP binding cassette subfamily G member 8	Plasma Membrane	transporter	No	1.18 +/- 0.25	1.2 +/- 0.11	1.17 +/- 0.31	1.25 +/- 0.38	0.942849	0.54515	0.49 (0.28-0.71)	0.56 (0.3-0.81)	0.45 (0.2-0.7)	Yes	-
ABHD17B	abhydrolase domain containing 17B, depalmitoylase	Plasma Membrane	peptidase	No	1.39 +/- 0.25	1.34 +/- 0.26	1.57 +/- 0.05	0.95 +/- 0.44	1.46347	0.0276313	0.8 (0.57-1)	0.75 (0.48-1)	-	-	-
ABI2	abl interactor 2	Cytoplasm	other	No	2.45 +/- 1	2.41 +/- 1.28	2.47 +/- 0.86	2.53 +/- 0.97	0.969432	0.832407	0.48 (0.26-0.69)	0.47 (0.13-0.8)	0.48 (0.23-0.73)	-	-
ACACA	acetyl-CoA carboxylase alpha	Cytoplasm	enzyme	No	1.51 +/- 0.49	1.4 +/- 0.49	1.61 +/- 0.51	1.65 +/- 0.38	0.911413	0.430325	0.38 (0.14-0.62)	0.31 (0-0.62)	0.46 (0.12-0.8)	-	Yes
ACADL	acyl-CoA dehydrogenase long chain	Cytoplasm	enzyme	No	2.2 +/- 0.74	1.85 +/- 0.41	2.31 +/- 0.81	2.38 +/- 1.27	0.922375	0.727076	0.5 (0.19-0.81)	0.44 (0-0.91)	0.52 (0.19-0.85)	Yes	-
ACE	angiotensin I converting enzyme	Plasma Membrane	peptidase	No	1.36 +/- 0.27	1.53 +/- 0.17	1.31 +/- 0.28	1.61 +/- 0.55	0.844101	0.263533	0.39 (0.08-0.7)	0.5 (0.1-0.9)	0.35 (0.04-0.67)	-	-
ACSBG2	acyl-CoA synthetase bubblegum family member 2	Cytoplasm	enzyme	No	1.84 +/- 1	-	1.84 +/- 1	2.05 +/- 0.72	0.89673	0.658382	0.49 (0.14-0.84)	-	0.49 (0.14-0.84)	-	-
ACSS3	acyl-CoA synthetase short chain family member 3	Cytoplasm	enzyme	No	2.13 +/- 0.62	2 +/- 0.11	2.18 +/- 0.75	2 +/- 0.69	1.06098	0.734854	0.55 (0.22-0.88)	0.57 (0.18-0.97)	0.54 (0.17-0.91)	-	-
ACTB	actin beta	Cytoplasm	other	No	2.85 +/- 1.02	2.18 +/- 0.83	3.29 +/- 0.92	1.5 +/- 0.5	1.90294	7.7463e-05	0.88 (0.73-1)	0.73 (0.42-1)	0.97 (0.92-1)	-	Yes
ACTBL2	actin beta like 2	Nucleus	other	No	3.29 +/- 1.73	2.24 +/- 0.8	3.99 +/- 1.86	1.57 +/- 0.58	2.09279	0.00104409	0.86 (0.71-1)	0.73 (0.44-1)	0.94 (0.85-1)	-	Yes
ACTC1	actin alpha cardiac muscle 1	Cytoplasm	enzyme	No	2.81 +/- 1.2	2.1 +/- 0.75	3.28 +/- 1.25	1.63 +/- 0.51	1.72875	0.00155269	0.83 (0.68-0.99)	0.68 (0.36-0.99)	0.93 (0.84-1)	-	Yes
ACTR2	actin related protein 2	Plasma Membrane	other	No	0.69 +/- 0.22	0.59 +/- 0.38	0.73 +/- 0.18	0.59 +/- 0.27	1.17977	0.40308	0.58 (0.27-0.88)	0.5 (0-1)	0.6 (0.28-0.93)	-	Yes
ADAM19	ADAM metallopeptidase domain 19	Plasma Membrane	peptidase	No	2.97 +/- 1.18	-	2.97 +/- 1.18	4.33 +/- 2.67	0.685652	0.241258	0.41 (0.07-0.75)	-	0.41 (0.07-0.75)	-	-
ADAMTS13	ADAM metallopeptidase with thrombospondin type 1 motif 13	Extracellular Space	peptidase	Secreted	1.45 +/- 0.77	0.8 +/- 0.33	1.82 +/- 0.71	1.68 +/- 1	0.861113	0.539426	0.45 (0.19-0.7)	0.2 (0-0.48)	0.58 (0.31-0.86)	Yes	-
ADAMTSL4	ADAMTS like 4	Extracellular Space	other	Secreted	2.7 +/- 2.3	1.38 +/- 0.33	3.45 +/- 2.64	2.01 +/- 1.2	1.34367	0.387799	0.54 (0.29-0.8)	0.38 (0-0.75)	0.64 (0.35-0.92)	-	-
ADAR	adenosine deaminase RNA specific	Nucleus	enzyme	No	1.5 +/- 0.52	1.36 +/- 0.24	1.56 +/- 0.61	1.8 +/- 0.4	0.836204	0.257981	0.32 (0.01-0.62)	0.14 (0-0.48)	0.39 (0.01-0.76)	-	Yes
ADARB1	adenosine deaminase RNA specific B1	Nucleus	enzyme	No	0.85 +/- 0.31	1.07 +/- 0.09	0.55 +/- 0.21	0.72 +/- 0.39	1.18719	0.47729	0.6 (0.27-0.93)	0.82 (0.54-1)	0.31 (0-0.68)	-	-
ADGRB2	adhesion G protein-coupled receptor B2	Plasma Membrane	G-protein coupled receptor	No	2.29 +/- 1.64	1.26 +/- 0.26	3.67 +/- 1.73	2.93 +/- 3.01	0.782102	0.628716	0.45 (0.12-0.78)	0.25 (0-0.59)	0.71 (0.37-1)	Yes	Yes
ADGRF3	adhesion G protein-coupled receptor F3	Plasma Membrane	G-protein coupled receptor	No	2.19 +/- 1.72	1.23 +/- 0.06	2.4 +/- 1.85	2.4 +/- 1.42	0.913251	0.760193	0.4 (0.15-0.66)	0.14 (0-0.35)	0.46 (0.18-0.75)	-	-
ADGRF5	adhesion G protein-coupled receptor F5	Plasma Membrane	G-protein coupled receptor	No	1.09 +/- 0.21	1.2 +/- 0.23	1.01 +/- 0.18	1.16 +/- 0.23	0.939466	0.393973	0.42 (0.2-0.63)	0.54 (0.25-0.84)	0.33 (0.1-0.56)	-	-
ADGRG6	adhesion G protein-coupled receptor G6	Plasma Membrane	G-protein coupled receptor	No	1.64 +/- 0.64	1.57 +/- 0.38	1.67 +/- 0.77	1.68 +/- 0.6	0.973608	0.871711	0.5 (0.25-0.76)	0.48 (0.17-0.79)	0.52 (0.21-0.83)	-	-
ADGRL2	adhesion G protein-coupled receptor L2	Plasma Membrane	G-protein coupled receptor	No	1.21 +/- 0.22	1.22 +/- 0.11	1.2 +/- 0.26	1.26 +/- 0.37	0.957579	0.730038	0.45 (0.13-0.77)	0.5 (0.1-0.9)	0.44 (0.1-0.77)	-	Yes
ADGRL3	adhesion G protein-coupled receptor L3	Plasma Membrane	G-protein coupled receptor	No	1.35 +/- 0.23	1.27 +/- 0.26	1.43 +/- 0.18	1.39 +/- 0.34	0.970613	0.724428	0.5 (0.25-0.75)	0.42 (0.15-0.7)	0.57 (0.3-0.84)	Yes	Yes
ADH3	alcohol dehydrogenase 1C	Cytoplasm	enzyme	No	1.33 +/- 0.36	1.58 +/- 0.07	1.25 +/- 0.38	1.53 +/- 0.37	0.872393	0.305759	0.37 (0.08-0.66)	0.56 (0.2-0.93)	0.3 (0-0.6)	-	-
ADIPOQ	adiponectin, C1Q and collagen domain containing	Extracellular Space	other	Secreted	2.04 +/- 0.89	1.53 +/- 0.32	2.21 +/- 0.97	2.16 +/- 1.03	0.94443	0.805897	0.41 (0.1-0.71)	0.25 (0-0.61)	0.46 (0.11-0.8)	-	-
ADPRHL1	ADP-ribosylhydrolase like 1	Other	enzyme	No	3.39 +/- 4.41	0.95 +/- 0.09	4.79 +/- 5.11	9.9 +/- 19.98	0.342969	0.304071	0.52 (0.25-0.78)	0.34 (0.06-0.62)	0.62 (0.35-0.89)	-	-
AFM	afamin	Extracellular Space	transporter	Secreted	1.41 +/- 0.51	1.12 +/- 0.39	1.6 +/- 0.51	1.79 +/- 1.07	0.785195	0.210975	0.4 (0.19-0.62)	0.27 (0.02-0.51)	0.5 (0.25-0.74)	-	-
AGMAT	agmatinase	Cytoplasm	enzyme	No	1.36 +/- 0.34	1.38 +/- 0.39	1.28 +/- 0.19	1.16 +/- 0.34	1.16631	0.279504	0.69 (0.41-0.97)	0.67 (0.36-0.97)	-	-	-
AGMO	alkylglycerol monooxygenase	Cytoplasm	enzyme	No	0.91 +/- 0.6	-	0.91 +/- 0.6	0.67 +/- 0.3	1.35301	0.370282	0.59 (0.26-0.93)	-	0.59 (0.26-0.93)	-	-
AGT	angiotensinogen	Extracellular Space	growth factor	Secreted	1.18 +/- 0.4	0.95 +/- 0.1	1.34 +/- 0.45	1.13 +/- 0.49	1.04681	0.746595	0.56 (0.34-0.78)	0.43 (0.19-0.68)	0.64 (0.41-0.88)	-	-
AGTPBP1	ATP/GTP binding protein 1	Nucleus	peptidase	No	1.03 +/- 0.38	1.11 +/- 0.07	0.97 +/- 0.49	0.95 +/- 0.3	1.08336	0.531685	0.56 (0.34-0.78)	0.67 (0.43-0.9)	0.49 (0.2-0.77)	-	Yes
AHCTF1	AT-hook containing transcription factor 1	Nucleus	transcription regulator	No	1.75 +/- 0.95	1.83 +/- 1.11	1.67 +/- 0.86	1.18 +/- 0.47	1.47568	0.0814715	0.69 (0.47-0.92)	0.71 (0.42-0.99)	0.68 (0.35-1)	-	-
AHNAK2	AHNAK nucleoprotein 2	Cytoplasm	other	No	2.15 +/- 2.03	1.15 +/- 0.23	2.72 +/- 2.4	2.44 +/- 1.81	0.880866	0.725186	0.41 (0.16-0.66)	0.3 (0-0.59)	0.48 (0.16-0.8)	-	-
AHSG	alpha 2-HS glycoprotein	Extracellular Space	other	Secreted	1.88 +/- 0.7	1.94 +/- 0.62	1.84 +/- 0.78	2.45 +/- 1.01	0.767906	0.0800639	0.33 (0.13-0.54)	0.32 (0.07-0.58)	0.34 (0.11-0.57)	-	-
AIM1L	Absent In Melanoma 1-Like Protein	-	-	No	1.09 +/- 0.21	1.12 +/- 0.26	1.06 +/- 0.17	1 +/- 0.24	1.09431	0.450472	0.61 (0.28-0.95)	0.64 (0.27-1)	0.57 (0.19-0.95)	-	-
AK5	adenylate kinase 5	Cytoplasm	kinase	No	1.21 +/- 0.51	1.55 +/- 0.4	0.86 +/- 0.37	1.34 +/- 0.56	0.896756	0.631101	0.39 (0.08-0.7)	0.56 (0.17-0.95)	0.22 (0-0.5)	-	Yes
AKAP9	A-kinase anchoring protein 9	Cytoplasm	other	No	1.16 +/- 0.22	0.98 +/- 0.04	1.24 +/- 0.22	1.51 +/- 0.76	0.771877	0.274474	0.24 (0-0.53)	0 (0-0)	0.34 (0-0.71)	-	-
AKT1	AKT serine/threonine kinase 1	Cytoplasm	kinase	No	1.46 +/- 0.25	1.44 +/- 0.1	1.49 +/- 0.36	1.4 +/- 0.25	1.04396	0.623905	0.61 (0.3-0.92)	0.59 (0.25-0.94)	0.63 (0.17-1)	-	Yes
ALCAM	activated leukocyte cell adhesion molecule	Plasma Membrane	other	No	1.46 +/- 0.89	0.95 +/- 0.06	1.75 +/- 1.02	1.57 +/- 0.77	0.929516	0.757209	0.47 (0.2-0.73)	0.25 (0-0.5)	0.59 (0.27-0.92)	Yes	Yes
ALDH16A1	aldehyde dehydrogenase 16 family member A1	Cytoplasm	enzyme	No	1.19 +/- 0.31	1.25 +/- 0.36	1.14 +/- 0.29	1.68 +/- 0.4	0.709337	0.00912815	0.13 (0-0.3)	0.16 (0-0.4)	0.09 (0-0.27)	-	-
ALDOA	aldolase, fructose-bisphosphate A	Cytoplasm	enzyme	No	1.79 +/- 0.58	1.41 +/- 0.33	2.04 +/- 0.59	1.47 +/- 0.68	1.2185	0.181328	0.7 (0.5-0.9)	0.58 (0.32-0.84)	0.78 (0.58-0.97)	-	Yes
ALDOB	aldolase, fructose-bisphosphate B	Cytoplasm	enzyme	No	1.33 +/- 0.57	1.16 +/- 0.3	1.44 +/- 0.69	1.51 +/- 0.81	0.880399	0.488625	0.37 (0.16-0.58)	0.34 (0.09-0.6)	0.39 (0.12-0.67)	-	-
ALMS1	ALMS1 centrosome and basal body associated protein	Cytoplasm	other	No	1.35 +/- 0.41	1.11 +/- 0	1.4 +/- 0.44	1.34 +/- 0.3	1.00976	0.932587	0.5 (0.23-0.76)	0.18 (0-0.42)	0.57 (0.29-0.84)	-	-
ALOX15B	arachidonate 15-lipoxygenase type B	Cytoplasm	enzyme	No	0.96 +/- 0.78	0.89 +/- 0.3	1 +/- 0.98	0.68 +/- 0.63	1.41219	0.361576	0.65 (0.41-0.9)	0.8 (0.56-1)	0.57 (0.26-0.88)	-	-
ALPI	alkaline phosphatase, intestinal	Plasma Membrane	phosphatase	No	1.72 +/- 0.58	1.47 +/- 0.27	1.88 +/- 0.68	1.7 +/- 0.62	1.00922	0.943519	0.52 (0.29-0.74)	0.39 (0.14-0.63)	0.6 (0.35-0.85)	-	-
ALX1	ALX homeobox 1	Nucleus	transcription regulator	No	1.03 +/- 0.43	1.24 +/- 0.27	0.82 +/- 0.49	1.01 +/- 0.53	1.01688	0.946047	0.53 (0.22-0.85)	0.69 (0.36-1)	0.38 (0-0.75)	-	-
AMBP	alpha-1-microglobulin/bikunin precursor	Extracellular Space	transporter	Secreted	2.1 +/- 0.7	1.79 +/- 0.38	2.3 +/- 0.81	2.26 +/- 1.24	0.92586	0.649552	0.55 (0.33-0.77)	0.44 (0.18-0.71)	0.62 (0.39-0.85)	-	-
AMER2	APC membrane recruitment protein 2	Plasma Membrane	other	No	0.57 +/- 0.28	0.57 +/- 0.16	0.58 +/- 0.4	0.71 +/- 0.83	0.804399	0.657854	0.59 (0.29-0.9)	0.75 (0.45-1)	0.44 (0.03-0.84)	-	-
AMIGO3	adhesion molecule with Ig like domain 3	Other	other	No	1.2 +/- 0.89	1.93 +/- 0.61	0.48 +/- 0.29	1.39 +/- 1.29	0.864657	0.744364	0.48 (0.16-0.81)	0.63 (0.27-0.98)	0.34 (0.02-0.67)	-	-
AMOT	angiomotin	Plasma Membrane	other	No	0.87 +/- 0.16	0.99 +/- 0.14	0.76 +/- 0.07	1.25 +/- 0.44	0.697879	0.042101	0.16 (0-0.36)	0.31 (0-0.65)	0 (0-0)	-	-
AMOTL2	angiomotin like 2	Plasma Membrane	other	No	1.6 +/- 0.44	1.35 +/- 0.22	1.85 +/- 0.48	1.46 +/- 0.54	1.09081	0.598413	0.61 (0.3-0.92)	0.47 (0.12-0.82)	0.75 (0.45-1)	-	-
AMT	aminomethyltransferase	Cytoplasm	enzyme	No	1.07 +/- 0.32	1.17 +/- 0.31	0.79 +/- 0.14	0.92 +/- 0.33	1.16868	0.299414	0.63 (0.33-0.92)	0.7 (0.4-1)	-	-	-
AMY2A	amylase alpha 2A	Extracellular Space	enzyme	Secreted	1.67 +/- 0.8	1.09 +/- 0.17	2.25 +/- 0.74	2.19 +/- 1.32	0.76291	0.353397	0.35 (0.06-0.65)	0.13 (0-0.37)	0.58 (0.23-0.93)	-	-
ANK3	ankyrin 3	Plasma Membrane	other	No	1.93 +/- 1.01	1.42 +/- 0.61	2.26 +/- 1.11	1.81 +/- 1.1	1.06457	0.76374	0.57 (0.36-0.78)	0.41 (0.16-0.67)	0.67 (0.44-0.91)	-	-
ANKAR	ankyrin and armadillo repeat containing	Nucleus	transcription regulator	No	2.36 +/- 1.13	1.96 +/- 0.28	2.5 +/- 1.3	2.48 +/- 1.09	0.951241	0.830356	0.51 (0.19-0.82)	0.47 (0.11-0.83)	0.52 (0.16-0.88)	-	-
ANKHD1	ankyrin repeat and KH domain containing 1	Cytoplasm	-	No	1.13 +/- 0.2	1.19 +/- 0.17	0.95 +/- 0.22	1.15 +/- 0.17	0.981527	0.86132	0.52 (0.21-0.83)	0.6 (0.28-0.92)	-	Yes	-
ANKIB1	ankyrin repeat and IBR domain containing 1	Nucleus	transcription regulator	No	1.55 +/- 0.5	-	1.55 +/- 0.5	2.97 +/- 1.67	0.522017	0.0525615	0.14 (0-0.35)	-	0.14 (0-0.35)	-	-
ANKRD11	ankyrin repeat domain 11	Nucleus	other	No	1.47 +/- 0.37	1.26 +/- 0.38	1.67 +/- 0.26	2.04 +/- 0.63	0.719999	0.0285264	0.2 (0-0.43)	0.09 (0-0.27)	0.31 (0-0.63)	-	Yes
ANKRD24	ankyrin repeat domain 24	Other	other	No	1.4 +/- 0.37	-	1.4 +/- 0.37	1.57 +/- 0.48	0.893039	0.479148	0.41 (0.07-0.75)	-	0.41 (0.07-0.75)	-	-
ANKRD29	ankyrin repeat domain 29	Other	other	No	2.06 +/- 1.17	1.29 +/- 0.26	2.31 +/- 1.27	2.35 +/- 1.16	0.876134	0.626134	0.42 (0.12-0.73)	0.25 (0-0.61)	0.48 (0.14-0.82)	-	-
ANKRD35	ankyrin repeat domain 35	Other	other	No	0.71 +/- 0.31	0.81 +/- 0.21	0.66 +/- 0.36	0.69 +/- 0.55	1.02492	0.928462	0.6 (0.35-0.86)	0.77 (0.53-1)	0.51 (0.2-0.82)	-	-
ANKRD36C	ankyrin repeat domain 36C	Other	other	No	1.54 +/- 0.8	1.18 +/- 0.33	1.69 +/- 0.92	1.59 +/- 0.66	0.967777	0.898102	0.41 (0.07-0.74)	0.29 (0-0.69)	0.46 (0.06-0.85)	-	-
ANKRD53	ankyrin repeat domain 53	Cytoplasm	transcription regulator	No	1.86 +/- 0.78	1.45 +/- 0.14	2.27 +/- 0.95	1.87 +/- 1.5	0.993741	0.981161	0.71 (0.48-0.94)	0.67 (0.41-0.93)	0.75 (0.51-0.99)	-	Yes
ANKRD61	ankyrin repeat domain 61	Nucleus	transcription regulator	No	2.65 +/- 1.4	2.62 +/- 1.71	2.67 +/- 1.27	2.99 +/- 1.06	0.885993	0.459008	0.44 (0.21-0.66)	0.43 (0.06-0.8)	0.44 (0.17-0.7)	-	-
ANKRD65	ankyrin repeat domain 65	Other	other	No	1.35 +/- 0.73	1.14 +/- 0.06	1.47 +/- 0.92	1.12 +/- 0.34	1.2061	0.353387	0.54 (0.28-0.8)	0.41 (0.11-0.7)	0.61 (0.29-0.93)	-	-
ANKS6	ankyrin repeat and sterile alpha motif domain containing 6	Cytoplasm	other	No	1.61 +/- 0.21	1.48 +/- 0.42	1.66 +/- 0.11	1.4 +/- 0.39	1.14763	0.244504	0.66 (0.31-1)	0.57 (0.14-1)	0.7 (0.34-1)	-	-
ANTXR2	ANTXR cell adhesion molecule 2	Plasma Membrane	transmembrane receptor	No	1.43 +/- 0.28	1.59 +/- 0.25	1.26 +/- 0.21	1.32 +/- 0.16	1.07576	0.376493	0.56 (0.24-0.88)	0.84 (0.6-1)	0.28 (0-0.7)	-	Yes
ANXA1	annexin A1	Plasma Membrane	enzyme	Secreted	1.38 +/- 1.2	0.97 +/- 0.45	1.66 +/- 1.48	0.82 +/- 0.24	1.68464	0.0860999	0.69 (0.5-0.89)	0.57 (0.25-0.89)	0.78 (0.59-0.97)	-	Yes
ANXA3	annexin A3	Cytoplasm	enzyme	No	2.38 +/- 0.77	2.14 +/- 0.69	2.62 +/- 0.87	2.26 +/- 1.24	1.05009	0.828764	0.61 (0.31-0.91)	0.56 (0.2-0.92)	0.66 (0.29-1)	-	-
ANXA6	annexin A6	Plasma Membrane	ion channel	No	0.81 +/- 0.82	0.63 +/- 0.06	0.99 +/- 1.22	0.61 +/- 0.26	1.3322	0.520153	0.48 (0.17-0.8)	0.53 (0.18-0.88)	0.44 (0-0.88)	-	-
AOC3	amine oxidase copper containing 3	Plasma Membrane	enzyme	Secreted	1.52 +/- 0.91	1.74 +/- 0.95	0.84 +/- 0.04	1.38 +/- 0.38	1.1023	0.698443	0.45 (0.13-0.77)	0.58 (0.23-0.94)	-	-	-
AP1M1	adaptor related protein complex 1 subunit mu 1	Cytoplasm	transporter	No	1.33 +/- 0.43	1.71 +/- 0.21	0.96 +/- 0.1	1.42 +/- 0.46	0.941244	0.74419	0.47 (0.16-0.78)	0.69 (0.36-1)	0.25 (0-0.55)	-	-
AP1M2	adaptor related protein complex 1 subunit mu 2	Cytoplasm	transporter	No	1.48 +/- 0.34	1.54 +/- 0.16	1.45 +/- 0.41	1.58 +/- 0.24	0.935534	0.530767	0.45 (0.09-0.8)	0.43 (0.03-0.82)	0.46 (0.07-0.85)	-	-
AP2A1	adaptor related protein complex 2 subunit alpha 1	Cytoplasm	transporter	No	1.74 +/- 1.15	1.23 +/- 0.27	2.26 +/- 1.52	1.76 +/- 0.87	0.990788	0.974989	0.47 (0.15-0.79)	0.31 (0-0.64)	0.63 (0.22-1)	-	-
AP3B2	adaptor related protein complex 3 subunit beta 2	Cytoplasm	other	No	1 +/- 0.32	0.9 +/- 0.31	1.32 +/- 0.04	1.08 +/- 0.5	0.930278	0.728227	0.42 (0.09-0.76)	0.4 (0.07-0.73)	-	-	-
AP3D1	adaptor related protein complex 3 subunit delta 1	Cytoplasm	other	No	1.24 +/- 0.68	-	1.24 +/- 0.68	1.46 +/- 0.71	0.852864	0.574529	0.39 (0.06-0.72)	-	0.39 (0.06-0.72)	-	-
AP4M1	adaptor related protein complex 4 subunit mu 1	Cytoplasm	other	No	1.31 +/- 0.32	1.39 +/- 0.26	1.28 +/- 0.37	1.49 +/- 0.43	0.881115	0.402114	0.33 (0.01-0.65)	0.36 (0-0.74)	0.31 (0-0.65)	-	-
AP5Z1	adaptor related protein complex 5 subunit zeta 1	Nucleus	other	No	1.49 +/- 0.36	1.59 +/- 0.43	1.4 +/- 0.29	1.63 +/- 0.2	0.915694	0.289059	0.4 (0.16-0.64)	0.51 (0.15-0.88)	0.28 (0.03-0.54)	Yes	-
APBB1	amyloid beta precursor protein binding family B member 1	Cytoplasm	transcription regulator	No	1.8 +/- 0.63	1.46 +/- 0.14	2.14 +/- 0.77	2.08 +/- 0.84	0.866622	0.47079	0.39 (0.09-0.69)	0.22 (0-0.5)	0.56 (0.12-1)	-	-
APBB2	amyloid beta precursor protein binding family B member 2	Cytoplasm	other	No	2.57 +/- 1.11	2 +/- 0.3	2.76 +/- 1.23	2.65 +/- 1.28	0.968574	0.890993	0.47 (0.16-0.77)	0.38 (0-0.77)	0.5 (0.16-0.84)	-	Yes
APC	APC regulator of WNT signaling pathway	Nucleus	enzyme	No	3.69 +/- 2.01	2.85 +/- 1.45	4.53 +/- 2.33	2.21 +/- 1.28	1.67489	0.0991948	0.72 (0.45-0.99)	0.63 (0.25-1)	0.81 (0.53-1)	-	Yes
APCS	amyloid P component, serum	Extracellular Space	other	Secreted	1.34 +/- 0.4	1.18 +/- 0.25	1.44 +/- 0.46	1.43 +/- 0.47	0.933546	0.557048	0.45 (0.24-0.67)	0.37 (0.11-0.63)	0.51 (0.26-0.76)	-	-
APLF	aprataxin and PNKP like factor	Cytoplasm	enzyme	No	1.51 +/- 0.28	1.55 +/- 0.11	1.49 +/- 0.33	1.74 +/- 0.36	0.866972	0.179009	0.27 (0-0.53)	0.19 (0-0.47)	0.29 (0-0.59)	-	-
APLP1	amyloid beta precursor like protein 1	Extracellular Space	other	No	1.19 +/- 0.41	1.22 +/- 0.12	1.16 +/- 0.61	1.11 +/- 0.44	1.07359	0.724811	0.48 (0.16-0.81)	0.5 (0.13-0.87)	0.47 (0.05-0.89)	-	-
APOA1	apolipoprotein A1	Extracellular Space	transporter	Secreted	1.5 +/- 0.35	1.41 +/- 0.26	1.57 +/- 0.4	1.6 +/- 0.54	0.939654	0.57029	0.48 (0.26-0.69)	0.43 (0.17-0.7)	0.5 (0.26-0.75)	-	-
APOA2	apolipoprotein A2	Extracellular Space	transporter	Secreted	1.4 +/- 0.93	1.26 +/- 0.74	1.49 +/- 1.07	2.47 +/- 2.02	0.565381	0.073573	0.29 (0.1-0.48)	0.27 (0.02-0.52)	0.3 (0.07-0.54)	-	-
APOA4	apolipoprotein A4	Extracellular Space	transporter	Secreted	1.65 +/- 0.6	1.6 +/- 0.26	1.68 +/- 0.76	1.47 +/- 0.67	1.12377	0.441218	0.64 (0.44-0.85)	0.66 (0.4-0.92)	0.64 (0.4-0.88)	-	-
APOB	apolipoprotein B	Extracellular Space	transporter	Secreted	1.37 +/- 0.46	1.26 +/- 0.44	1.45 +/- 0.49	1.73 +/- 0.58	0.792741	0.0839749	0.36 (0.15-0.56)	0.28 (0-0.55)	0.41 (0.16-0.65)	-	Yes
APOBEC3A	apolipoprotein B mRNA editing enzyme catalytic subunit 3A	Cytoplasm	enzyme	No	1.27 +/- 0.44	-	1.27 +/- 0.44	1.35 +/- 0.39	0.943105	0.738628	0.43 (0.07-0.78)	-	0.43 (0.07-0.78)	-	-
APOC1	apolipoprotein C1	Extracellular Space	transporter	Secreted	1.54 +/- 0.71	1.53 +/- 0.81	1.55 +/- 0.68	2.12 +/- 0.73	0.728278	0.0534779	0.26 (0.07-0.44)	0.24 (0-0.53)	0.27 (0.05-0.49)	-	-
APOC2	apolipoprotein C2	Extracellular Space	transporter	Secreted	1.77 +/- 1.04	2.23 +/- 1.21	1.3 +/- 0.7	2.85 +/- 0.49	0.61957	0.254906	0.27 (0-0.54)	0.41 (0-0.84)	0.13 (0-0.39)	-	-
APOC3	apolipoprotein C3	Extracellular Space	transporter	Secreted	1.47 +/- 0.71	1.48 +/- 0.58	1.47 +/- 0.81	1.98 +/- 0.68	0.741813	0.109336	0.32 (0.11-0.52)	0.28 (0-0.57)	0.34 (0.08-0.6)	-	-
APOC4	apolipoprotein C4	Extracellular Space	transporter	Secreted	1.53 +/- 0.71	1.55 +/- 0.92	1.52 +/- 0.59	1.8 +/- 0.41	0.851951	0.25516	0.35 (0.14-0.56)	0.3 (0-0.68)	0.39 (0.13-0.64)	-	-
APOC4-APOC2	APOC4-APOC2 readthrough (NMD candidate)	Other	other	No	2.05 +/- 1.13	1.3 +/- 0.12	2.35 +/- 1.23	2.58 +/- 1.3	0.794519	0.430451	0.35 (0.04-0.66)	0.14 (0-0.48)	0.43 (0.06-0.79)	-	-
APOE	apolipoprotein E	Extracellular Space	transporter	Secreted	1.74 +/- 0.59	1.57 +/- 0.58	1.85 +/- 0.6	2.09 +/- 0.87	0.832126	0.196601	0.38 (0.17-0.59)	0.29 (0.05-0.53)	0.44 (0.2-0.68)	-	-
APOF	apolipoprotein F	Extracellular Space	transporter	Secreted	1.43 +/- 0.79	1.16 +/- 0.27	1.61 +/- 0.97	1.85 +/- 0.98	0.774215	0.2054	0.27 (0.08-0.46)	0.26 (0.01-0.5)	0.28 (0.02-0.55)	-	-
APOH	apolipoprotein H	Extracellular Space	transporter	Secreted	1.28 +/- 0.67	1.4 +/- 0.62	1.2 +/- 0.72	1.36 +/- 0.71	0.94157	0.756233	0.47 (0.26-0.69)	0.54 (0.28-0.81)	0.42 (0.17-0.68)	-	-
APOL1	apolipoprotein L1	Extracellular Space	transporter	No	1.34 +/- 0.37	1.27 +/- 0.31	1.39 +/- 0.42	1.91 +/- 0.98	0.70437	0.0619494	0.39 (0.17-0.6)	0.39 (0.14-0.64)	0.39 (0.15-0.62)	-	-
APOL3	apolipoprotein L3	Cytoplasm	transporter	No	2.05 +/- 1.27	1.64 +/- 0.03	2.14 +/- 1.4	2.22 +/- 1.65	0.92173	0.784759	0.55 (0.27-0.82)	0.55 (0.24-0.85)	0.55 (0.27-0.82)	-	-
APPL2	adaptor protein, phosphotyrosine interacting with PH domain and leucine zipper 2	Cytoplasm	other	No	1.32 +/- 0.31	1.32 +/- 0.18	1.32 +/- 0.45	1.72 +/- 0.57	0.765036	0.0989109	0.27 (0-0.55)	0.22 (0-0.51)	0.31 (0-0.68)	-	Yes
AR	androgen receptor	Nucleus	ligand-dependent nuclear receptor	No	0.95 +/- 0.56	1.22 +/- 0.16	0.67 +/- 0.7	0.73 +/- 0.51	1.29056	0.437845	0.64 (0.35-0.93)	0.78 (0.5-1)	0.5 (0.09-0.91)	-	-
ARAP3	ArfGAP with RhoGAP domain, ankyrin repeat and PH domain 3	Cytoplasm	other	No	1.4 +/- 0.1	1.42 +/- 0.11	1.35 +/- 0.07	1.16 +/- 0.32	1.21333	0.059219	0.77 (0.5-1)	0.79 (0.53-1)	-	-	Yes
ARFGEF1	ADP ribosylation factor guanine nucleotide exchange factor 1	Cytoplasm	other	No	1.09 +/- 0.62	0.77 +/- 0.11	1.31 +/- 0.73	1.24 +/- 0.72	0.879134	0.544842	0.42 (0.21-0.63)	0.19 (0-0.38)	0.57 (0.31-0.83)	-	-
ARFIP1	ADP ribosylation factor interacting protein 1	Cytoplasm	other	No	1.27 +/- 0.18	1.28 +/- 0.21	1.24 +/- 0.09	1.33 +/- 0.35	0.957072	0.702926	0.42 (0.12-0.73)	0.42 (0.09-0.75)	-	-	-
ARHGAP21	Rho GTPase activating protein 21	Cytoplasm	other	No	1.77 +/- 0.73	1.3 +/- 0.19	1.96 +/- 0.79	1.95 +/- 0.59	0.909127	0.625525	0.37 (0.04-0.69)	0.07 (0-0.27)	0.49 (0.09-0.88)	-	Yes
ARHGEF10	Rho guanine nucleotide exchange factor 10	Cytoplasm	enzyme	No	1.22 +/- 0.38	0.99 +/- 0.13	1.44 +/- 0.42	1.21 +/- 0.4	1.00072	0.995594	0.53 (0.29-0.78)	0.38 (0.1-0.65)	0.69 (0.43-0.96)	-	-
ARHGEF2	Rho/Rac guanine nucleotide exchange factor 2	Cytoplasm	other	No	1.34 +/- 0.31	1.25 +/- 0.32	1.45 +/- 0.3	1.31 +/- 0.5	1.02209	0.868082	0.59 (0.33-0.84)	0.52 (0.2-0.83)	0.67 (0.39-0.96)	-	-
ARHGEF4	Rho guanine nucleotide exchange factor 4	Cytoplasm	other	No	1.17 +/- 0.2	1.13 +/- 0.06	1.19 +/- 0.23	1.84 +/- 1.53	0.636929	0.241178	0.39 (0.08-0.7)	0.38 (0.02-0.73)	0.4 (0.08-0.71)	-	-
ARHGEF40	Rho guanine nucleotide exchange factor 40	Cytoplasm	other	No	1.83 +/- 0.74	1.98 +/- 0.8	1.35 +/- 0.19	1.67 +/- 0.51	1.09257	0.637247	0.54 (0.23-0.85)	0.6 (0.28-0.92)	-	-	-
ARHGEF6	Rac/Cdc42 guanine nucleotide exchange factor 6	Cytoplasm	other	No	2.45 +/- 1.59	3.42 +/- 1.81	1.48 +/- 0.27	1.69 +/- 0.46	1.44619	0.215328	0.59 (0.29-0.9)	0.81 (0.44-1)	0.38 (0.03-0.72)	-	-
ARID1B	AT-rich interaction domain 1B	Nucleus	transcription regulator	No	1.27 +/- 0.26	1.11 +/- 0.26	1.43 +/- 0.15	1.37 +/- 0.45	0.922191	0.480921	0.46 (0.21-0.71)	0.31 (0.04-0.58)	0.61 (0.34-0.88)	-	Yes
ARID2	AT-rich interaction domain 2	Nucleus	transcription regulator	No	1.2 +/- 0.35	1.44 +/- 0.18	0.96 +/- 0.3	1.08 +/- 0.18	1.10652	0.457843	0.61 (0.29-0.93)	0.88 (0.66-1)	0.34 (0-0.78)	-	Yes
ARL6	ADP ribosylation factor like GTPase 6	Cytoplasm	transporter	No	0.96 +/- 0.33	0.84 +/- 0.01	1.01 +/- 0.39	0.91 +/- 0.31	1.05171	0.78671	0.57 (0.23-0.92)	0.5 (0.1-0.9)	0.6 (0.24-0.96)	-	-
ARMC3	armadillo repeat containing 3	Cytoplasm	other	No	2.26 +/- 0.83	2.08 +/- 0.63	2.36 +/- 0.95	2.39 +/- 0.81	0.942721	0.697527	0.45 (0.2-0.71)	0.34 (0.01-0.67)	0.52 (0.21-0.83)	-	-
ARMCX4	armadillo repeat containing X-linked 4	Other	other	No	1.44 +/- 0.79	1.49 +/- 0.66	1.41 +/- 0.91	2 +/- 1.44	0.721293	0.200095	0.42 (0.21-0.63)	0.43 (0.17-0.7)	0.41 (0.16-0.65)	-	-
ARPP21	cAMP regulated phosphoprotein 21	Cytoplasm	other	No	1.59 +/- 0.49	1.85 +/- 0.3	1.48 +/- 0.53	1.94 +/- 0.72	0.817401	0.301824	0.33 (0.02-0.63)	0.5 (0.1-0.9)	0.26 (0-0.56)	-	-
ASGR2	asialoglycoprotein receptor 2	Plasma Membrane	transmembrane receptor	No	1.35 +/- 0.55	0.89 +/- 0.17	1.61 +/- 0.51	1.51 +/- 0.72	0.896889	0.575943	0.45 (0.19-0.71)	0.27 (0.01-0.54)	0.56 (0.28-0.84)	-	-
ASH1L	ASH1 like histone lysine methyltransferase	Nucleus	transcription regulator	No	1.26 +/- 0.5	1.52 +/- 0.27	1.11 +/- 0.56	1.63 +/- 0.94	0.772807	0.264727	0.38 (0.13-0.63)	0.64 (0.35-0.92)	0.23 (0-0.49)	-	-
ASNSD1	asparagine synthetase domain containing 1	Other	enzyme	No	1.62 +/- 0.87	2.03 +/- 1.28	1.35 +/- 0.31	1.67 +/- 0.62	0.97055	0.861305	0.43 (0.22-0.65)	0.52 (0.16-0.88)	0.37 (0.14-0.6)	-	-
ATG2B	autophagy related 2B	Nucleus	other	No	1.58 +/- 0.42	1.51 +/- 0.36	1.67 +/- 0.55	1.21 +/- 0.33	1.30211	0.0762417	0.73 (0.46-1)	0.71 (0.37-1)	0.76 (0.28-1)	-	-
ATIC	5-aminoimidazole-4-carboxamide ribonucleotide formyltransferase/IMP cyclohydrolase	Cytoplasm	enzyme	No	1.89 +/- 0.76	1.75 +/- 0.53	1.98 +/- 0.89	0.84 +/- 0.4	2.2459	0.000578793	0.91 (0.79-1)	0.91 (0.75-1)	0.91 (0.77-1)	-	-
ATM	ATM serine/threonine kinase	Nucleus	kinase	No	1.32 +/- 0.19	1.44 +/- 0.22	1.27 +/- 0.17	1.17 +/- 0.18	1.12463	0.167021	0.69 (0.4-0.99)	0.86 (0.52-1)	0.63 (0.27-0.99)	-	-
ATP10A	ATPase phospholipid transporting 10A (putative)	Plasma Membrane	transporter	No	2.02 +/- 1.56	3.75 +/- 2.78	1.44 +/- 0.49	2.44 +/- 1.92	0.828827	0.639877	0.55 (0.23-0.87)	0.81 (0.4-1)	0.46 (0.12-0.8)	-	Yes
ATP10D	ATPase phospholipid transporting 10D (putative)	Cytoplasm	transporter	No	1.78 +/- 0.81	1.86 +/- 1.05	1.74 +/- 0.84	1.91 +/- 1.05	0.929626	0.793101	0.45 (0.11-0.79)	0.43 (0-0.86)	0.46 (0.1-0.81)	-	-
ATP1A2	ATPase Na+/K+ transporting subunit alpha 2	Plasma Membrane	transporter	No	2 +/- 0.66	1.75 +/- 0.47	2.1 +/- 0.75	2.48 +/- 0.82	0.805553	0.249696	0.31 (0-0.63)	0.07 (0-0.27)	0.4 (0-0.81)	-	-
ATP2A1	ATPase sarcoplasmic/endoplasmic reticulum Ca2+ transporting 1	Cytoplasm	transporter	No	1.11 +/- 0.28	0.82 +/- 0.04	1.22 +/- 0.24	1.4 +/- 0.53	0.793651	0.227049	0.27 (0-0.54)	0 (0-0)	0.37 (0.02-0.72)	-	-
ATP2A3	ATPase sarcoplasmic/endoplasmic reticulum Ca2+ transporting 3	Cytoplasm	transporter	No	1.26 +/- 0.5	1.38 +/- 0.2	1.18 +/- 0.62	1.24 +/- 0.5	1.01186	0.945501	0.52 (0.26-0.78)	0.66 (0.37-0.94)	0.44 (0.14-0.74)	-	Yes
ATP6V0A4	ATPase H+ transporting V0 subunit a4	Cytoplasm	transporter	No	1.77 +/- 0.9	-	1.77 +/- 0.9	1.82 +/- 0.94	0.972547	0.920797	0.55 (0.22-0.88)	-	0.55 (0.22-0.88)	-	-
ATP6V1A	ATPase H+ transporting V1 subunit A	Plasma Membrane	transporter	No	2.85 +/- 2.43	3.35 +/- 2.66	1.33 +/- 0.1	2.91 +/- 2.1	0.978586	0.959515	0.61 (0.31-0.91)	0.67 (0.34-0.99)	-	-	-
ATP8B3	ATPase phospholipid transporting 8B3	Cytoplasm	transporter	No	1.29 +/- 0.57	1.67 +/- 0.63	1.04 +/- 0.38	1.28 +/- 0.53	1.00898	0.955412	0.49 (0.27-0.71)	0.69 (0.43-0.95)	0.36 (0.13-0.59)	-	-
ATRX	ATRX chromatin remodeler	Nucleus	transcription regulator	No	1.07 +/- 0.33	0.97 +/- 0.12	1.11 +/- 0.39	0.98 +/- 0.27	1.08888	0.592868	0.57 (0.24-0.9)	0.57 (0-1)	0.57 (0.21-0.93)	-	-
ATXN2	ataxin 2	Nucleus	other	No	1.26 +/- 0.7	1.86 +/- 0.36	0.66 +/- 0.17	1.09 +/- 0.62	1.15705	0.623887	0.61 (0.31-0.91)	0.84 (0.6-1)	0.38 (0.04-0.71)	-	-
ATXN7	ataxin 7	Nucleus	other	No	1.59 +/- 0.43	2.13 +/- 0.37	1.41 +/- 0.28	2.59 +/- 2.21	0.614772	0.230833	0.39 (0.09-0.69)	0.69 (0.35-1)	0.29 (0-0.58)	-	-
AUTS2	activator of transcription and developmental regulator AUTS2	Nucleus	other	No	1.14 +/- 0.31	1.26 +/- 0.19	1.02 +/- 0.38	1.38 +/- 0.56	0.827035	0.306787	0.41 (0.11-0.7)	0.5 (0.14-0.86)	0.31 (0-0.74)	-	Yes
AVPR2	arginine vasopressin receptor 2	Plasma Membrane	G-protein coupled receptor	No	1.31 +/- 0.35	1.32 +/- 0.28	1.31 +/- 0.4	1.23 +/- 0.33	1.06801	0.498935	0.56 (0.34-0.78)	0.59 (0.3-0.88)	0.54 (0.26-0.82)	-	-
AZGP1	alpha-2-glycoprotein 1, zinc-binding	Extracellular Space	transporter	Secreted	1.4 +/- 0.17	1.38 +/- 0.17	1.41 +/- 0.17	1.51 +/- 0.4	0.928824	0.347468	0.44 (0.22-0.66)	0.42 (0.14-0.7)	0.45 (0.2-0.7)	-	-
B2M	beta-2-microglobulin	Plasma Membrane	transmembrane receptor	No	1.68 +/- 0.31	1.75 +/- 0.23	1.63 +/- 0.36	1.62 +/- 0.39	1.03578	0.673217	0.57 (0.35-0.79)	0.64 (0.4-0.89)	0.53 (0.28-0.78)	-	-
B4GALNT3	beta-1,4-N-acetyl-galactosaminyltransferase 3	Cytoplasm	enzyme	No	0.63 +/- 0.36	-	0.63 +/- 0.36	0.39 +/- 0.15	1.62717	0.124537	0.8 (0.53-1)	-	0.8 (0.53-1)	-	Yes
B4GALT1	beta-1,4-galactosyltransferase 1	Cytoplasm	enzyme	No	1.6 +/- 0.82	1.46 +/- 0.44	1.7 +/- 1.02	1.85 +/- 1.02	0.865122	0.464851	0.4 (0.19-0.62)	0.4 (0.12-0.68)	0.41 (0.15-0.67)	-	-
B4GAT1	beta-1,4-glucuronyltransferase 1	Cytoplasm	enzyme	No	1.49 +/- 0.26	1.4 +/- 0.09	1.58 +/- 0.35	1.92 +/- 0.81	0.775247	0.167493	0.31 (0-0.63)	0.25 (0-0.57)	0.38 (0-0.75)	-	-
BAG3	BAG cochaperone 3	Cytoplasm	other	No	1.46 +/- 0.52	1.69 +/- 0.5	1.22 +/- 0.49	1.83 +/- 0.64	0.794877	0.215879	0.34 (0.06-0.63)	0.47 (0.1-0.84)	0.22 (0-0.52)	-	-
BAGE	B melanoma antigen	Other	other	No	1.58 +/- 0.56	-	1.58 +/- 0.56	1.52 +/- 0.49	1.03835	0.83902	0.55 (0.21-0.89)	-	0.55 (0.21-0.89)	-	-
BAZ2B	bromodomain adjacent to zinc finger domain 2B	Extracellular Space	other	No	0.86 +/- 0.22	0.91 +/- 0.19	0.71 +/- 0.29	0.89 +/- 0.29	0.967631	0.829175	0.45 (0.14-0.76)	0.5 (0.17-0.83)	-	-	-
BCAN	brevican	Extracellular Space	other	Secreted	0.98 +/- 0.3	0.84 +/- 0.64	1.03 +/- 0.16	0.88 +/- 0.42	1.11431	0.616285	0.61 (0.28-0.95)	0.43 (0-1)	0.69 (0.35-1)	-	-
BCAR1	BCAR1 scaffold protein, Cas family member	Plasma Membrane	enzyme	No	1.49 +/- 0.54	1.6 +/- 0.49	1.36 +/- 0.63	1.15 +/- 0.33	1.29796	0.089487	0.7 (0.47-0.93)	0.78 (0.54-1)	0.6 (0.23-0.97)	-	Yes
BCAS3	BCAS3 microtubule associated cell migration factor	Nucleus	other	No	1.2 +/- 0.82	-	1.2 +/- 0.82	1.02 +/- 0.72	1.16953	0.681901	0.59 (0.26-0.92)	-	0.59 (0.26-0.92)	-	Yes
BCHE	butyrylcholinesterase	Plasma Membrane	enzyme	Secreted	1.5 +/- 0.46	1.27 +/- 0.17	1.65 +/- 0.54	1.97 +/- 0.94	0.761557	0.090516	0.37 (0.16-0.59)	0.29 (0.07-0.51)	0.43 (0.19-0.67)	-	-
BCL2L11	BCL2 like 11	Cytoplasm	other	No	1.57 +/- 0.71	1.15 +/- 0.21	2.12 +/- 0.8	1.78 +/- 0.76	0.879653	0.584934	0.36 (0.05-0.67)	0.16 (0-0.41)	0.62 (0.19-1)	-	-
BCR	BCR activator of RhoGEF and GTPase	Cytoplasm	kinase	No	1.91 +/- 0.85	2.06 +/- 0.95	1.7 +/- 0.85	2.12 +/- 0.64	0.899217	0.642261	0.41 (0.08-0.74)	0.46 (0.03-0.9)	0.33 (0-0.79)	-	Yes
BDP1	B double prime 1, subunit of RNA polymerase III transcription initiation factor IIIB	Nucleus	transcription regulator	No	2.77 +/- 1.17	2.62 +/- 1.25	2.91 +/- 1.27	3.08 +/- 1.2	0.898641	0.598933	0.5 (0.17-0.83)	0.44 (0.02-0.86)	0.56 (0.12-1)	-	-
BEGAIN	brain enriched guanylate kinase associated	Nucleus	other	No	1.25 +/- 0.28	1.38 +/- 0.27	1.11 +/- 0.23	1.14 +/- 0.32	1.09751	0.477151	0.67 (0.38-0.96)	0.78 (0.5-1)	0.56 (0.22-0.9)	-	-
BFSP2	beaded filament structural protein 2	Cytoplasm	other	No	0.96 +/- 0.27	1.14 +/- 0.08	0.77 +/- 0.27	0.91 +/- 0.24	1.05264	0.718293	0.59 (0.29-0.9)	0.81 (0.56-1)	0.38 (0-0.75)	-	-
BID	BH3 interacting domain death agonist	Cytoplasm	other	No	2.91 +/- 1.91	1.65 +/- 0.3	4.17 +/- 2.04	4.36 +/- 4.03	0.666713	0.365102	0.42 (0.12-0.73)	0.25 (0-0.55)	0.59 (0.19-1)	-	Yes
BLK	BLK proto-oncogene, Src family tyrosine kinase	Cytoplasm	kinase	No	1.89 +/- 0.78	2.08 +/- 0.07	1.85 +/- 0.86	1.98 +/- 1.02	0.955088	0.819956	0.48 (0.22-0.74)	0.45 (0.15-0.76)	0.48 (0.21-0.76)	-	-
BLVRB	biliverdin reductase B	Cytoplasm	enzyme	No	1.48 +/- 0.27	1.5 +/- 0.31	1.4 +/- 0.19	1.25 +/- 0.24	1.18203	0.0861938	0.77 (0.51-1)	0.77 (0.47-1)	-	-	-
BNC2	basonuclin 2	Nucleus	transcription regulator	No	1.15 +/- 0.26	1.04 +/- 0.23	1.23 +/- 0.26	1.39 +/- 0.59	0.827263	0.14363	0.4 (0.18-0.62)	0.3 (0.07-0.53)	0.47 (0.22-0.71)	Yes	-
BOD1L2	biorientation of chromosomes in cell division 1 like 2	Other	other	No	1.59 +/- 0.75	2.09 +/- 1.17	1.4 +/- 0.57	2.65 +/- 1.13	0.601923	0.0619875	0.22 (0-0.5)	0.36 (0-0.74)	0.17 (0-0.43)	-	-
BRCA2	BRCA2 DNA repair associated	Nucleus	transcription regulator	No	2.01 +/- 1.73	1.11 +/- 0.15	2.37 +/- 1.98	2.22 +/- 1.64	0.905663	0.820236	0.47 (0.12-0.82)	0.36 (0-0.74)	0.51 (0.13-0.9)	-	Yes
BRSK1	BR serine/threonine kinase 1	Cytoplasm	kinase	No	1.09 +/- 0.4	1.22 +/- 0.26	0.9 +/- 0.54	0.97 +/- 0.34	1.11783	0.617521	0.57 (0.24-0.91)	0.68 (0.33-1)	0.43 (0-0.95)	-	-
BRWD1	bromodomain and WD repeat domain containing 1	Nucleus	transcription regulator	No	3.78 +/- 1.62	4.68 +/- 1.76	3.47 +/- 1.62	3.33 +/- 1.1	1.13546	0.525776	0.56 (0.25-0.88)	0.75 (0.23-1)	0.5 (0.13-0.87)	Yes	-
BSN	bassoon presynaptic cytomatrix protein	Plasma Membrane	other	No	1.59 +/- 0.37	1.47 +/- 0.23	1.66 +/- 0.44	1.63 +/- 0.35	0.96982	0.712987	0.43 (0.21-0.64)	0.37 (0.1-0.63)	0.47 (0.18-0.75)	-	-
BST2	bone marrow stromal cell antigen 2	Plasma Membrane	other	No	1.45 +/- 0.48	1.43 +/- 0.56	1.5 +/- 0.17	1.35 +/- 0.47	1.07504	0.676936	0.59 (0.29-0.9)	0.52 (0.17-0.87)	-	-	-
BTD	biotinidase	Extracellular Space	enzyme	Secreted	1.57 +/- 0.49	1.4 +/- 0.28	1.69 +/- 0.57	1.93 +/- 0.6	0.815609	0.0814741	0.33 (0.13-0.53)	0.22 (0.01-0.43)	0.4 (0.16-0.64)	-	-
C16orf62	-	-	-	No	1.77 +/- 0.61	1.51 +/- 0.07	1.87 +/- 0.71	2.1 +/- 0.66	0.841848	0.347271	0.31 (0-0.62)	0.14 (0-0.42)	0.37 (0-0.75)	-	Yes
C17orf50	chromosome 17 open reading frame 50	Other	other	No	2.31 +/- 1.25	1.88 +/- 0.57	2.59 +/- 1.52	2.46 +/- 1.21	0.938552	0.73871	0.48 (0.26-0.7)	0.41 (0.16-0.66)	0.53 (0.26-0.8)	-	-
C17orf99	chromosome 17 open reading frame 99	Extracellular Space	other	Secreted	1.15 +/- 0.15	1 +/- 0.08	1.2 +/- 0.13	1.24 +/- 0.13	0.92689	0.207345	0.31 (0.03-0.6)	0 (0-0)	0.42 (0.07-0.76)	-	-
C19orf45	-	-	-	No	1.5 +/- 0.61	1.31 +/- 0.59	2.06 +/- 0.14	1.76 +/- 1.03	0.853271	0.539759	0.44 (0.12-0.75)	0.38 (0.06-0.69)	-	-	-
C1orf167	chromosome 1 open reading frame 167	Other	other	No	1.81 +/- 0.33	1.95 +/- 0.2	1.71 +/- 0.37	2.06 +/- 0.89	0.877057	0.295188	0.41 (0.19-0.63)	0.52 (0.27-0.78)	0.34 (0.1-0.58)	-	-
C1QA	complement C1q A chain	Extracellular Space	other	Secreted	1.16 +/- 0.12	1.19 +/- 0.12	1.07 +/- 0.1	1.28 +/- 0.26	0.908391	0.267998	0.39 (0.08-0.7)	0.44 (0.09-0.78)	-	-	-
C1QB	complement C1q B chain	Extracellular Space	other	Secreted	1.34 +/- 0.29	1.32 +/- 0.21	1.34 +/- 0.35	1.32 +/- 0.26	1.01562	0.840781	0.48 (0.26-0.71)	0.51 (0.23-0.79)	0.47 (0.22-0.71)	-	-
C1QC	complement C1q C chain	Extracellular Space	other	Secreted	2.3 +/- 0.99	1.78 +/- 0.45	2.64 +/- 1.12	2.46 +/- 1.41	0.935796	0.72554	0.5 (0.28-0.72)	0.41 (0.15-0.67)	0.56 (0.31-0.8)	-	-
C1R	complement C1r	Extracellular Space	peptidase	Secreted	1.73 +/- 0.63	1.52 +/- 0.29	1.87 +/- 0.76	1.8 +/- 0.66	0.957675	0.744957	0.46 (0.24-0.67)	0.42 (0.16-0.69)	0.48 (0.22-0.75)	-	-
C1RL	complement C1r subcomponent like	Extracellular Space	peptidase	Secreted	1.91 +/- 0.79	1.5 +/- 0.4	2.18 +/- 0.88	2.57 +/- 2.13	0.742138	0.264386	0.44 (0.23-0.66)	0.31 (0.06-0.56)	0.53 (0.29-0.78)	-	-
C1S	complement C1s	Extracellular Space	peptidase	Secreted	1.59 +/- 0.41	1.49 +/- 0.31	1.65 +/- 0.47	1.64 +/- 0.26	0.964654	0.646613	0.48 (0.25-0.72)	0.37 (0.04-0.69)	0.56 (0.26-0.87)	-	-
C2	complement C2	Extracellular Space	peptidase	Secreted	1.51 +/- 0.37	1.45 +/- 0.29	1.55 +/- 0.43	1.58 +/- 0.42	0.955519	0.631979	0.47 (0.25-0.68)	0.43 (0.16-0.71)	0.49 (0.22-0.76)	-	-
C2CD4C	C2 calcium dependent domain containing 4C	Extracellular Space	other	No	1.52 +/- 0.34	1.63 +/- 0.39	1.42 +/- 0.28	1.48 +/- 0.18	1.02911	0.763809	0.53 (0.22-0.85)	0.66 (0.25-1)	0.41 (0-0.85)	-	-
C2orf78	chromosome 2 open reading frame 78	Other	other	No	2.09 +/- 1.18	1.28 +/- 0.22	2.56 +/- 1.26	2.35 +/- 1.02	0.88975	0.590217	0.43 (0.16-0.7)	0.25 (0-0.51)	0.53 (0.24-0.83)	-	-
C3	complement C3	Extracellular Space	peptidase	Secreted	1.53 +/- 0.48	1.29 +/- 0.24	1.69 +/- 0.54	1.63 +/- 0.44	0.941097	0.572319	0.41 (0.19-0.62)	0.26 (0.04-0.48)	0.51 (0.24-0.78)	-	-
C4A	Complement C4A (Rodgers Blood Group)	Other	other	Secreted	1.6 +/- 0.69	1.23 +/- 0.39	1.85 +/- 0.75	1.6 +/- 0.44	1.00316	0.981097	0.46 (0.24-0.68)	0.28 (0.04-0.52)	0.59 (0.3-0.87)	-	-
C4B_2	complement component 4B (Chido blood group), copy 2	Other	other	No	2.09 +/- 0.93	1.71 +/- 1.08	2.17 +/- 0.94	1.86 +/- 0.65	1.11983	0.520631	0.54 (0.28-0.8)	0.45 (0-1)	0.56 (0.28-0.83)	-	-
C4BPA	complement component 4 binding protein alpha	Extracellular Space	other	Secreted	2.06 +/- 1.02	1.51 +/- 0.44	2.42 +/- 1.15	2.13 +/- 0.84	0.963749	0.821976	0.43 (0.22-0.65)	0.28 (0.04-0.51)	0.53 (0.26-0.8)	-	-
C4BPB	complement component 4 binding protein beta	Extracellular Space	other	Secreted	1.43 +/- 0.19	-	1.43 +/- 0.19	1.98 +/- 0.58	0.721648	0.0354333	0.16 (0-0.38)	-	0.16 (0-0.38)	-	-
C5	complement C5	Extracellular Space	cytokine	Secreted	1.68 +/- 0.44	1.53 +/- 0.29	1.78 +/- 0.5	1.53 +/- 0.49	1.09578	0.389137	0.6 (0.39-0.81)	0.52 (0.27-0.77)	0.64 (0.4-0.89)	Yes	-
C6	complement C6	Extracellular Space	other	Secreted	1.55 +/- 0.38	1.38 +/- 0.19	1.66 +/- 0.45	1.75 +/- 0.51	0.886907	0.23851	0.33 (0.13-0.54)	0.18 (0-0.38)	0.44 (0.18-0.7)	-	-
C7	complement C7	Extracellular Space	other	Secreted	2.31 +/- 0.85	2.2 +/- 0.65	2.39 +/- 1	2.1 +/- 0.98	1.10234	0.524806	0.56 (0.34-0.78)	0.57 (0.29-0.85)	0.56 (0.3-0.81)	-	-
C8A	complement C8 alpha chain	Extracellular Space	other	Secreted	1.57 +/- 0.38	1.5 +/- 0.37	1.62 +/- 0.39	1.7 +/- 0.52	0.923897	0.442643	0.45 (0.23-0.67)	0.4 (0.11-0.69)	0.49 (0.22-0.76)	-	-
C8B	complement C8 beta chain	Extracellular Space	other	Secreted	1.56 +/- 0.41	1.35 +/- 0.16	1.7 +/- 0.48	1.69 +/- 0.58	0.925329	0.49362	0.4 (0.19-0.62)	0.28 (0.06-0.5)	0.49 (0.23-0.75)	-	-
C8G	complement C8 gamma chain	Extracellular Space	transporter	Secreted	2.35 +/- 0.9	-	2.35 +/- 0.9	3.63 +/- 2.85	0.647648	0.278737	0.39 (0.07-0.71)	-	0.39 (0.07-0.71)	-	-
C9	complement C9	Extracellular Space	other	Secreted	2.38 +/- 0.84	2 +/- 0.48	2.64 +/- 0.96	2.11 +/- 0.88	1.13041	0.390251	0.6 (0.38-0.81)	0.5 (0.22-0.78)	0.66 (0.43-0.89)	-	-
CA1	carbonic anhydrase 1	Cytoplasm	enzyme	No	1.75 +/- 0.81	1.75 +/- 0.99	1.76 +/- 0.73	1.32 +/- 0.37	1.32762	0.0702795	0.64 (0.43-0.85)	0.52 (0.18-0.86)	0.72 (0.48-0.96)	-	-
CA2	carbonic anhydrase 2	Cytoplasm	enzyme	No	1.7 +/- 0.74	1.64 +/- 0.75	1.74 +/- 0.77	1.16 +/- 0.32	1.46271	0.0152096	0.72 (0.53-0.9)	0.71 (0.43-1)	0.72 (0.5-0.94)	-	Yes
CA6	carbonic anhydrase 6	Extracellular Space	enzyme	Secreted	2.56 +/- 0.88	2.69 +/- 0.75	2.51 +/- 1	2.83 +/- 1.29	0.906535	0.662251	0.39 (0.03-0.74)	0.36 (0-0.74)	0.4 (0.02-0.78)	-	-
CAAP1	caspase activity and apoptosis inhibitor 1	Other	other	No	1.07 +/- 0.24	1.15 +/- 0.18	0.97 +/- 0.33	1.06 +/- 0.27	1.01399	0.918872	0.47 (0.11-0.83)	0.57 (0.16-0.98)	0.33 (0-0.7)	-	-
CACNA1B	calcium voltage-gated channel subunit alpha1 B	Plasma Membrane	ion channel	No	1.18 +/- 0.36	1.44 +/- 0.39	1 +/- 0.22	1.19 +/- 0.4	0.986182	0.910063	0.53 (0.32-0.75)	0.73 (0.52-0.95)	0.4 (0.16-0.64)	-	-
CACNA1C	calcium voltage-gated channel subunit alpha1 C	Plasma Membrane	ion channel	No	1.19 +/- 0.21	1.08 +/- 0.15	1.35 +/- 0.19	1.27 +/- 0.6	0.936726	0.743615	0.51 (0.18-0.84)	0.36 (0-0.73)	0.71 (0.33-1)	Yes	Yes
CACNA1D	calcium voltage-gated channel subunit alpha1 D	Plasma Membrane	ion channel	No	0.95 +/- 0.19	1.08 +/- 0.07	0.82 +/- 0.18	1.35 +/- 0.76	0.705429	0.174654	0.31 (0.03-0.6)	0.47 (0.11-0.83)	0.16 (0-0.42)	-	Yes
CACNA1F	calcium voltage-gated channel subunit alpha1 F	Plasma Membrane	ion channel	No	0.9 +/- 0.19	0.98 +/- 0.12	0.78 +/- 0.23	0.8 +/- 0.15	1.118	0.325733	0.67 (0.35-0.99)	0.79 (0.47-1)	0.52 (0-1)	-	-
CACNA1G	calcium voltage-gated channel subunit alpha1 G	Plasma Membrane	ion channel	No	1.14 +/- 0.35	1.29 +/- 0.22	0.98 +/- 0.4	1.15 +/- 0.47	0.990317	0.948034	0.51 (0.27-0.76)	0.64 (0.37-0.9)	0.39 (0.08-0.69)	-	-
CACNA2D1	calcium voltage-gated channel auxiliary subunit alpha2delta 1	Plasma Membrane	ion channel	No	0.96 +/- 0.44	1.21 +/- 0.52	0.79 +/- 0.31	0.94 +/- 0.36	1.01741	0.91246	0.49 (0.28-0.71)	0.66 (0.36-0.95)	0.39 (0.15-0.62)	-	Yes
CACNB4	calcium voltage-gated channel auxiliary subunit beta 4	Plasma Membrane	ion channel	No	1.39 +/- 0.64	1.14 +/- 0.38	1.64 +/- 0.77	1.32 +/- 0.8	1.05612	0.804346	0.58 (0.34-0.83)	0.53 (0.23-0.83)	0.64 (0.33-0.94)	-	-
CAD	carbamoyl-phosphate synthetase 2, aspartate transcarbamylase, and dihydroorotase	Cytoplasm	enzyme	No	1.74 +/- 0.72	1.44 +/- 0.32	1.94 +/- 0.86	1.7 +/- 0.96	1.02104	0.909148	0.53 (0.31-0.75)	0.48 (0.23-0.73)	0.56 (0.33-0.8)	-	-
CADM1	cell adhesion molecule 1	Plasma Membrane	other	No	1.5 +/- 0.24	1.43 +/- 0.22	1.58 +/- 0.27	1.33 +/- 0.27	1.12581	0.168549	0.69 (0.45-0.92)	0.62 (0.32-0.92)	0.76 (0.49-1)	-	Yes
CAGE1	cancer antigen 1	Other	other	No	1.22 +/- 0.46	0.96 +/- 0.08	1.33 +/- 0.52	1.06 +/- 0.46	1.15385	0.521537	0.61 (0.28-0.94)	0.5 (0.1-0.9)	0.66 (0.32-1)	-	-
CALR	calreticulin	Cytoplasm	transcription regulator	No	1.91 +/- 1.01	1.41 +/- 0.67	2.24 +/- 1.09	1.56 +/- 0.69	1.21903	0.287276	0.6 (0.39-0.81)	0.41 (0.11-0.7)	0.73 (0.52-0.95)	-	Yes
CAMP	cathelicidin antimicrobial peptide	Cytoplasm	other	Secreted	2.67 +/- 1.03	-	2.67 +/- 1.03	3.11 +/- 0.8	0.858892	0.391712	0.37 (0.04-0.69)	-	0.37 (0.04-0.69)	-	-
CAND2	cullin associated and neddylation dissociated 2 (putative)	Nucleus	transcription regulator	No	1.56 +/- 0.87	0.74 +/- 0.06	2.03 +/- 0.75	3.4 +/- 4.08	0.458931	0.158094	0.39 (0.14-0.64)	0.09 (0-0.27)	0.56 (0.27-0.84)	-	Yes
CAP1	cyclase associated actin cytoskeleton regulatory protein 1	Plasma Membrane	other	No	3.21 +/- 1.66	2.01 +/- 0.11	3.6 +/- 1.76	2 +/- 1.84	1.60509	0.189539	0.83 (0.59-1)	0.75 (0.43-1)	0.85 (0.63-1)	-	-
CAPN10	calpain 10	Cytoplasm	peptidase	No	1.18 +/- 0.23	1.24 +/- 0.08	1.09 +/- 0.37	1.2 +/- 0.3	0.981866	0.889915	0.59 (0.24-0.94)	0.64 (0.28-1)	0.52 (0.06-0.99)	-	-
CAPNS2	calpain small subunit 2	Cytoplasm	peptidase	No	2.28 +/- 1	2.32 +/- 0.32	2.27 +/- 1.12	1.93 +/- 0.82	1.18187	0.380983	0.61 (0.36-0.86)	0.68 (0.39-0.97)	0.6 (0.32-0.87)	-	-
CAPS2	calcyphosine 2	Other	other	No	1.15 +/- 0.19	1.14 +/- 0.25	1.16 +/- 0.15	1.13 +/- 0.15	1.01341	0.861566	0.56 (0.26-0.87)	0.63 (0.17-1)	0.5 (0.09-0.91)	-	-
CAPZB	capping actin protein of muscle Z-line subunit beta	Cytoplasm	other	No	2.09 +/- 0.79	1.88 +/- 0.53	2.22 +/- 0.93	2.14 +/- 0.68	0.972341	0.827947	0.47 (0.25-0.69)	0.39 (0.12-0.66)	0.53 (0.25-0.8)	-	Yes
CARD14	caspase recruitment domain family member 14	Cytoplasm	other	No	1.64 +/- 0.49	1.66 +/- 0.31	1.61 +/- 0.76	2.03 +/- 1.44	0.808898	0.504486	0.5 (0.17-0.83)	0.55 (0.17-0.93)	0.43 (0-0.95)	-	-
CARD6	caspase recruitment domain family member 6	Cytoplasm	other	No	1.84 +/- 1.14	1.67 +/- 0.54	2.07 +/- 1.83	1.91 +/- 0.85	0.962867	0.895997	0.43 (0.09-0.76)	0.43 (0.01-0.84)	0.43 (0-1)	-	-
CARMIL1	capping protein regulator and myosin 1 linker 1	Cytoplasm	enzyme	No	0.92 +/- 0.16	1.09 +/- 0.11	0.85 +/- 0.12	0.98 +/- 0.21	0.936382	0.540639	0.43 (0.1-0.76)	0.71 (0.31-1)	0.31 (0-0.64)	-	-
CARMIL2	capping protein regulator and myosin 1 linker 2	Plasma Membrane	other	No	1.4 +/- 0.36	1.3 +/- 0.4	1.46 +/- 0.36	1.74 +/- 0.59	0.805505	0.127356	0.33 (0.09-0.58)	0.27 (0-0.56)	0.36 (0.1-0.63)	-	-
CARNS1	carnosine synthase 1	Cytoplasm	enzyme	No	1.31 +/- 0.35	1.21 +/- 0.16	1.34 +/- 0.41	1.41 +/- 0.67	0.92338	0.71028	0.57 (0.24-0.91)	0.57 (0.14-1)	0.57 (0.22-0.92)	-	-
CASKIN1	CASK interacting protein 1	Nucleus	transcription regulator	No	1.61 +/- 0.4	1.93 +/- 0.49	1.5 +/- 0.34	1.84 +/- 0.47	0.875821	0.311445	0.36 (0.07-0.65)	0.63 (0.08-1)	0.27 (0-0.55)	-	-
CAST	calpastatin	Cytoplasm	peptidase	No	1.59 +/- 0.76	1.36 +/- 0.47	1.82 +/- 0.99	0.95 +/- 0.24	1.67347	0.0389137	0.84 (0.64-1)	0.84 (0.6-1)	0.84 (0.6-1)	-	Yes
CAT	catalase	Cytoplasm	enzyme	No	1.42 +/- 1.01	-	1.42 +/- 1.01	1.25 +/- 0.64	1.13797	0.708526	0.49 (0.15-0.83)	-	0.49 (0.15-0.83)	-	-
CCDC126	coiled-coil domain containing 126	Other	other	Secreted	1.35 +/- 0.2	1.29 +/- 0.2	1.53 +/- 0.02	1.66 +/- 0.57	0.812508	0.142142	0.33 (0.03-0.62)	0.27 (0-0.56)	-	-	-
CCDC136	coiled-coil domain containing 136	Cytoplasm	other	No	1.04 +/- 0.62	1.56 +/- 0.32	0.86 +/- 0.61	1.03 +/- 0.71	1.00492	0.988038	0.53 (0.23-0.84)	0.75 (0.39-1)	0.46 (0.13-0.79)	-	-
CCDC150	coiled-coil domain containing 150	Other	other	No	1.5 +/- 0.47	1.14 +/- 0.03	1.64 +/- 0.49	1.68 +/- 0.38	0.89444	0.45343	0.27 (0-0.57)	0 (0-0)	0.37 (0-0.77)	-	-
CCDC151	coiled-coil domain containing 151	Cytoplasm	other	No	1.82 +/- 0.41	1.79 +/- 0.5	1.84 +/- 0.35	1.68 +/- 0.6	1.07947	0.529545	0.59 (0.34-0.83)	0.61 (0.28-0.94)	0.56 (0.28-0.84)	-	-
CCDC168	coiled-coil domain containing 168	Other	other	No	1.28 +/- 0.29	1.16 +/- 0.24	1.36 +/- 0.3	1.19 +/- 0.29	1.07797	0.388622	0.57 (0.35-0.78)	0.46 (0.19-0.72)	0.64 (0.41-0.87)	-	-
CCDC17	coiled-coil domain containing 17	Other	other	No	3.62 +/- 2.79	-	3.62 +/- 2.79	3.91 +/- 2.43	0.926213	0.839901	0.51 (0.17-0.85)	-	0.51 (0.17-0.85)	Yes	-
CCDC173	coiled-coil domain containing 173	Other	other	No	2.21 +/- 1.28	1.76 +/- 0.12	2.32 +/- 1.41	2.28 +/- 1.67	0.971026	0.918133	0.54 (0.28-0.8)	0.41 (0.11-0.71)	0.57 (0.3-0.83)	-	-
CCDC38	coiled-coil domain containing 38	Cytoplasm	other	No	1.31 +/- 0.32	1.3 +/- 0.36	1.33 +/- 0.32	1.32 +/- 0.41	0.998066	0.987987	0.53 (0.29-0.78)	0.51 (0.21-0.81)	0.56 (0.26-0.85)	-	-
CCDC57	coiled-coil domain containing 57	Other	other	No	1.92 +/- 0.92	1.43 +/- 0.3	2.08 +/- 1.01	1.97 +/- 0.72	0.972704	0.897692	0.45 (0.14-0.76)	0.25 (0-0.61)	0.52 (0.16-0.88)	-	-
CCDC73	coiled-coil domain containing 73	Other	other	No	1.57 +/- 0.52	1.35 +/- 0.51	1.71 +/- 0.51	1.41 +/- 0.44	1.11336	0.373872	0.57 (0.35-0.79)	0.43 (0.09-0.77)	0.66 (0.43-0.89)	-	-
CCDC74B	coiled-coil domain containing 74B	Other	other	No	1.43 +/- 0.69	1.89 +/- 0.47	0.81 +/- 0.33	1.39 +/- 0.74	1.02295	0.939309	0.51 (0.17-0.85)	0.68 (0.34-1)	0.29 (0-0.68)	-	-
CCDC80	coiled-coil domain containing 80	Nucleus	other	Secreted	2.22 +/- 1.69	1.2 +/- 0.18	2.62 +/- 1.89	2.8 +/- 3.08	0.790461	0.665966	0.51 (0.18-0.84)	0.43 (0-0.86)	0.54 (0.18-0.9)	-	-
CCDC83	coiled-coil domain containing 83	Other	other	No	1.79 +/- 0.4	1.65 +/- 0.36	2.2 +/- 0.15	1.62 +/- 0.54	1.10249	0.493948	0.69 (0.39-0.98)	0.63 (0.3-0.95)	-	-	-
CCDC88A	coiled-coil domain containing 88A	Cytoplasm	other	No	1.42 +/- 0.9	2.16 +/- 1.6	1.18 +/- 0.58	1.44 +/- 0.71	0.986456	0.96221	0.45 (0.14-0.76)	0.69 (0.05-1)	0.38 (0.05-0.7)	-	-
CCDC89	coiled-coil domain containing 89	Nucleus	other	No	1.12 +/- 0.39	-	1.12 +/- 0.39	0.91 +/- 0.34	1.22886	0.306242	0.59 (0.26-0.92)	-	0.59 (0.26-0.92)	-	-
CCDC93	coiled-coil domain containing 93	Extracellular Space	other	No	1.87 +/- 0.64	1.74 +/- 0.55	1.96 +/- 0.71	1.79 +/- 0.95	1.04566	0.785407	0.52 (0.29-0.76)	0.49 (0.24-0.74)	0.55 (0.3-0.79)	-	-
CCM2L	CCM2 like scaffold protein	Other	other	No	1.69 +/- 0.38	1.87 +/- 0.78	1.62 +/- 0.25	1.91 +/- 0.51	0.881462	0.332279	0.33 (0.03-0.63)	0.5 (0-1)	0.27 (0-0.57)	-	-
CCNJ	cyclin J	Nucleus	other	No	1.36 +/- 0.49	-	1.36 +/- 0.49	2.24 +/- 1.23	0.607906	0.103849	0.22 (0-0.49)	-	0.22 (0-0.49)	-	-
CCR10	C-C motif chemokine receptor 10	Plasma Membrane	G-protein coupled receptor	No	1.07 +/- 0.17	0.97 +/- 0.03	1.2 +/- 0.21	1.16 +/- 0.34	0.918893	0.512818	0.43 (0.09-0.76)	0.25 (0-0.58)	0.67 (0.3-1)	Yes	-
CCSAP	centriole, cilia and spindle associated protein	Cytoplasm	other	No	1.84 +/- 0.74	1.54 +/- 0.4	2.25 +/- 0.98	1.92 +/- 0.79	0.957845	0.844008	0.45 (0.12-0.78)	0.3 (0-0.64)	0.64 (0.21-1)	-	-
CD101	CD101 molecule	Plasma Membrane	other	No	2.15 +/- 0.76	1.97 +/- 0.49	2.26 +/- 0.91	2.06 +/- 0.94	1.04182	0.785915	0.55 (0.33-0.77)	0.5 (0.25-0.75)	0.59 (0.35-0.82)	-	-
CD109	CD109 molecule	Plasma Membrane	other	No	1.08 +/- 0.28	1.22 +/- 0.24	1 +/- 0.28	1.05 +/- 0.33	1.0335	0.75775	0.54 (0.32-0.77)	0.67 (0.42-0.91)	0.46 (0.22-0.7)	-	Yes
CD14	CD14 molecule	Plasma Membrane	transmembrane receptor	Secreted	1.77 +/- 0.43	1.69 +/- 0.27	1.83 +/- 0.51	1.65 +/- 0.43	1.07339	0.445294	0.58 (0.37-0.79)	0.57 (0.31-0.82)	0.59 (0.35-0.84)	-	-
CD79A	CD79a molecule	Plasma Membrane	transmembrane receptor	No	1.38 +/- 0.33	1.36 +/- 0.19	1.4 +/- 0.45	1.53 +/- 0.41	0.90461	0.344958	0.42 (0.18-0.66)	0.4 (0.12-0.68)	0.43 (0.09-0.77)	-	-
CD93	CD93 molecule	Plasma Membrane	other	No	1.75 +/- 0.49	1.61 +/- 0.56	1.92 +/- 0.38	1.71 +/- 0.79	1.02175	0.897913	0.57 (0.31-0.83)	0.5 (0.21-0.79)	0.65 (0.38-0.93)	-	Yes
CD99	CD99 molecule (Xg blood group)	Plasma Membrane	other	No	1.5 +/- 0.39	1.48 +/- 0.38	1.55 +/- 0.59	1.16 +/- 0.41	1.29427	0.134039	0.78 (0.53-1)	0.79 (0.54-1)	-	-	-
CDC20	cell division cycle 20	Nucleus	other	No	1.13 +/- 0.37	1.38 +/- 0.31	0.99 +/- 0.34	1.24 +/- 0.25	0.906384	0.44403	0.38 (0.12-0.64)	0.61 (0.22-1)	0.25 (0-0.52)	-	-
CDC42BPG	CDC42 binding protein kinase gamma	Cytoplasm	kinase	No	1.2 +/- 0.57	1.54 +/- 0.47	0.97 +/- 0.53	1.13 +/- 0.6	1.06323	0.741518	0.53 (0.31-0.75)	0.72 (0.49-0.96)	0.4 (0.16-0.64)	-	-
CDH1	cadherin 1	Plasma Membrane	other	No	1.21 +/- 0.19	1.35 +/- 0.02	1.15 +/- 0.2	1.19 +/- 0.21	1.01122	0.901958	0.49 (0.15-0.83)	0.71 (0.35-1)	0.4 (0.01-0.79)	-	Yes
CDH13	cadherin 13	Plasma Membrane	other	No	1.14 +/- 0.34	1.2 +/- 0.35	1.1 +/- 0.35	1.18 +/- 0.33	0.966509	0.748349	0.45 (0.24-0.67)	0.51 (0.21-0.81)	0.41 (0.15-0.68)	Yes	Yes
CDH2	cadherin 2	Plasma Membrane	other	No	1.07 +/- 0.37	0.98 +/- 0.21	1.13 +/- 0.45	0.94 +/- 0.27	1.14132	0.349081	0.6 (0.35-0.85)	0.52 (0.14-0.9)	0.65 (0.36-0.94)	-	Yes
CDH3	cadherin 3	Plasma Membrane	other	No	0.89 +/- 0.39	1.02 +/- 0.31	0.72 +/- 0.48	0.73 +/- 0.37	1.21872	0.433369	0.6 (0.28-0.92)	0.7 (0.35-1)	0.48 (0-1)	-	Yes
CDH5	cadherin 5	Plasma Membrane	other	No	1.51 +/- 0.33	1.5 +/- 0.25	1.52 +/- 0.39	1.54 +/- 0.32	0.98243	0.816876	0.45 (0.24-0.67)	0.46 (0.18-0.73)	0.45 (0.19-0.71)	-	Yes
CDK15	cyclin dependent kinase 15	Plasma Membrane	kinase	No	1.82 +/- 0.51	-	1.82 +/- 0.51	1.67 +/- 0.4	1.08987	0.554196	0.51 (0.17-0.85)	-	0.51 (0.17-0.85)	-	-
CDK9	cyclin dependent kinase 9	Nucleus	kinase	No	1.81 +/- 0.51	1.93 +/- 0.46	1.66 +/- 0.62	1.85 +/- 0.44	0.978532	0.888116	0.47 (0.13-0.81)	0.61 (0.22-0.99)	0.29 (0-0.67)	-	-
CEACAM21	CEA cell adhesion molecule 21	Other	other	No	1.47 +/- 0.17	1.37 +/- 0.05	1.51 +/- 0.18	1.79 +/- 0.79	0.818258	0.306892	0.35 (0-0.7)	0.29 (0-0.65)	0.37 (0.01-0.74)	-	-
CECR1	Cat Eye Syndrome Critical Region Protein 1	Extracellular Space	enzyme	No	1.75 +/- 0.58	1.52 +/- 0.39	1.9 +/- 0.66	1.54 +/- 0.46	1.13569	0.282665	0.61 (0.4-0.82)	0.52 (0.22-0.83)	0.67 (0.42-0.92)	-	-
CELF5	CUGBP Elav-like family member 5	Nucleus	other	No	1.17 +/- 0.23	1.07 +/- 0.26	1.24 +/- 0.2	1.23 +/- 0.36	0.947571	0.543933	0.43 (0.21-0.65)	0.33 (0.08-0.59)	0.5 (0.26-0.74)	-	-
CELSR1	cadherin EGF LAG seven-pass G-type receptor 1	Plasma Membrane	G-protein coupled receptor	No	1.44 +/- 0.44	1.52 +/- 0.12	1.4 +/- 0.53	1.93 +/- 0.69	0.7451	0.135933	0.29 (0-0.6)	0.36 (0-0.74)	0.26 (0-0.57)	-	-
CELSR2	cadherin EGF LAG seven-pass G-type receptor 2	Plasma Membrane	G-protein coupled receptor	No	1.38 +/- 0.78	1.89 +/- 1.06	1.04 +/- 0.23	1.61 +/- 0.69	0.858371	0.425356	0.37 (0.16-0.59)	0.58 (0.25-0.9)	0.24 (0.03-0.44)	-	-
CELSR3	cadherin EGF LAG seven-pass G-type receptor 3	Plasma Membrane	G-protein coupled receptor	No	2.15 +/- 1.52	1.06 +/- 0.11	3.25 +/- 1.49	2.21 +/- 1.27	0.975412	0.939199	0.52 (0.19-0.84)	0.25 (0-0.55)	0.78 (0.35-1)	-	-
CENPC	centromere protein C	Nucleus	other	No	0.68 +/- 0.27	0.87 +/- 0.07	0.49 +/- 0.25	0.6 +/- 0.23	1.12819	0.55167	0.58 (0.26-0.9)	0.84 (0.59-1)	0.31 (0-0.72)	-	-
CENPE	centromere protein E	Nucleus	other	No	1.44 +/- 0.31	1.33 +/- 0.1	1.49 +/- 0.37	1.17 +/- 0.45	1.23363	0.212232	0.67 (0.37-0.98)	0.57 (0.14-1)	0.71 (0.39-1)	-	Yes
CENPF	centromere protein F	Nucleus	other	No	1.1 +/- 0.31	0.9 +/- 0.25	1.31 +/- 0.23	1.81 +/- 1.58	0.606678	0.223426	0.39 (0.09-0.69)	0.25 (0-0.55)	0.53 (0.18-0.88)	-	-
CEP126	centrosomal protein 126	Cytoplasm	other	No	1.7 +/- 0.53	1.75 +/- 0.61	1.56 +/- 0.16	2.47 +/- 1.37	0.690099	0.162173	0.3 (0-0.6)	0.31 (0.01-0.62)	-	-	-
CEP170	centrosomal protein 170	Nucleus	other	No	1.8 +/- 1.37	1.32 +/- 0.2	2.38 +/- 1.96	1.95 +/- 1.67	0.927167	0.829723	0.56 (0.31-0.82)	0.55 (0.25-0.84)	0.58 (0.27-0.9)	Yes	-
CEP192	centrosomal protein 192	Cytoplasm	other	No	0.98 +/- 0.27	0.96 +/- 0.12	1 +/- 0.39	1.02 +/- 0.27	0.957945	0.754177	0.48 (0.17-0.79)	0.47 (0.12-0.82)	0.5 (0.06-0.94)	-	-
CEP250	centrosomal protein 250	Nucleus	other	No	1.27 +/- 0.99	0.39 +/- 0.09	2.15 +/- 0.43	1.37 +/- 0.93	0.92489	0.832665	0.47 (0.16-0.78)	0.19 (0-0.46)	0.75 (0.45-1)	-	-
CEP290	centrosomal protein 290	Cytoplasm	transcription regulator	No	1.51 +/- 0.24	1.42 +/- 0.18	1.78 +/- 0.19	1.42 +/- 0.25	1.06613	0.462759	0.58 (0.27-0.88)	0.48 (0.15-0.81)	-	-	-
CES1	carboxylesterase 1	Cytoplasm	enzyme	No	1.25 +/- 0.58	-	1.25 +/- 0.58	1.83 +/- 1.12	0.679356	0.240431	0.33 (0.01-0.65)	-	0.33 (0.01-0.65)	-	-
CES3	carboxylesterase 3	Cytoplasm	enzyme	No	1.52 +/- 0.69	1.3 +/- 0.18	1.82 +/- 1.08	1.32 +/- 0.68	1.15616	0.584156	0.63 (0.31-0.96)	0.61 (0.23-0.98)	0.67 (0.21-1)	-	-
CFAP45	cilia and flagella associated protein 45	Nucleus	other	No	1.62 +/- 0.39	1.69 +/- 0.26	1.54 +/- 0.58	1.59 +/- 0.29	1.02341	0.874593	0.57 (0.24-0.91)	0.64 (0.27-1)	0.48 (0-1)	-	-
CFB	complement factor B	Extracellular Space	peptidase	Secreted	1.81 +/- 0.43	1.75 +/- 0.24	1.85 +/- 0.53	1.84 +/- 0.38	0.986371	0.888296	0.45 (0.19-0.71)	0.34 (0.05-0.63)	0.51 (0.17-0.84)	-	-
CFD	complement factor D	Extracellular Space	peptidase	Secreted	1.55 +/- 0.26	1.63 +/- 0.24	1.49 +/- 0.28	1.82 +/- 0.81	0.851336	0.231955	0.45 (0.22-0.68)	0.49 (0.24-0.74)	0.42 (0.19-0.66)	-	-
CFDP1	craniofacial development protein 1	Extracellular Space	other	No	1.13 +/- 0.21	1.23 +/- 0.21	1.07 +/- 0.2	1.06 +/- 0.39	1.07274	0.505133	0.62 (0.39-0.85)	0.69 (0.46-0.92)	0.58 (0.33-0.83)	-	Yes
CFH	complement factor H	Extracellular Space	other	Secreted	1.72 +/- 0.39	1.62 +/- 0.33	1.78 +/- 0.44	1.88 +/- 0.56	0.914015	0.360099	0.42 (0.21-0.63)	0.36 (0.08-0.63)	0.47 (0.21-0.72)	-	-
CFHR1	complement factor H related 1	Extracellular Space	other	Secreted	1.86 +/- 0.42	1.48 +/- 0.01	1.94 +/- 0.41	2.05 +/- 0.64	0.90422	0.404563	0.45 (0.19-0.7)	0.18 (0-0.42)	0.51 (0.23-0.78)	-	-
CFHR2	complement factor H related 2	Extracellular Space	other	Secreted	1.92 +/- 0.69	1.64 +/- 0.38	2.1 +/- 0.8	2.31 +/- 1.14	0.828415	0.260686	0.42 (0.2-0.63)	0.31 (0.07-0.55)	0.49 (0.23-0.75)	-	-
CFI	complement factor I	Extracellular Space	peptidase	Secreted	2.4 +/- 1.12	1.8 +/- 0.4	2.8 +/- 1.29	2.38 +/- 1.16	1.00846	0.961669	0.45 (0.23-0.67)	0.31 (0.06-0.56)	0.55 (0.29-0.81)	-	-
CGNL1	cingulin like 1	Plasma Membrane	other	No	1.33 +/- 0.66	1.31 +/- 0.37	1.33 +/- 0.73	1.74 +/- 1.28	0.761832	0.352216	0.41 (0.16-0.67)	0.45 (0.12-0.79)	0.4 (0.14-0.67)	-	-
CHD3	chromodomain helicase DNA binding protein 3	Nucleus	enzyme	No	1.37 +/- 0.59	1.07 +/- 0.47	1.54 +/- 0.62	1.01 +/- 0.78	1.35219	0.248456	0.7 (0.46-0.94)	0.59 (0.25-0.93)	0.77 (0.53-1)	-	Yes
CHIT1	chitinase 1	Extracellular Space	enzyme	Secreted	1.65 +/- 0.52	1.88 +/- 0.61	1.36 +/- 0.18	1.37 +/- 0.34	1.20477	0.270092	0.65 (0.34-0.97)	0.79 (0.47-1)	0.48 (0.09-0.86)	Yes	-
CHL1	cell adhesion molecule L1 like	Plasma Membrane	other	No	1.69 +/- 0.43	1.53 +/- 0.33	1.79 +/- 0.47	1.78 +/- 0.46	0.950065	0.583532	0.44 (0.22-0.65)	0.31 (0.06-0.56)	0.52 (0.25-0.79)	-	Yes
CHRM2	cholinergic receptor muscarinic 2	Plasma Membrane	G-protein coupled receptor	No	1.66 +/- 0.63	1.7 +/- 0.43	1.61 +/- 0.94	1.29 +/- 0.6	1.28618	0.269852	0.68 (0.38-0.99)	0.71 (0.38-1)	0.64 (0.12-1)	Yes	-
CHRNA10	cholinergic receptor nicotinic alpha 10 subunit	Plasma Membrane	transmembrane receptor	No	1.06 +/- 0.52	1.53 +/- 0.36	0.9 +/- 0.48	1.6 +/- 0.62	0.660034	0.0770468	0.27 (0-0.53)	0.5 (0-1)	0.19 (0-0.46)	-	-
CHTF8	chromosome transmission fidelity factor 8	Cytoplasm	other	No	1.46 +/- 0.56	1.49 +/- 0.78	1.42 +/- 0.11	1.07 +/- 0.38	1.36601	0.142538	0.73 (0.44-1)	0.68 (0.31-1)	0.81 (0.51-1)	-	-
CIB2	calcium and integrin binding family member 2	Cytoplasm	kinase	No	1.9 +/- 0.47	1.99 +/- 0.52	1.62 +/- 0.13	1.82 +/- 0.33	1.04059	0.748776	0.52 (0.2-0.83)	0.56 (0.2-0.92)	-	-	-
CILP2	cartilage intermediate layer protein 2	Extracellular Space	other	Secreted	1.12 +/- 0.6	1.54 +/- 0.16	0.98 +/- 0.64	1.12 +/- 0.83	1.00643	0.984436	0.5 (0.17-0.83)	0.63 (0.27-0.98)	0.46 (0.13-0.79)	-	-
CIT	citron rho-interacting serine/threonine kinase	Cytoplasm	kinase	No	1.41 +/- 0.2	1.52 +/- 0.11	1.37 +/- 0.23	1.11 +/- 0.26	1.27708	0.029713	0.84 (0.61-1)	0.93 (0.73-1)	0.8 (0.53-1)	Yes	-
CKAP2	cytoskeleton associated protein 2	Cytoplasm	other	No	1.27 +/- 0.32	1.39 +/- 0.09	1.11 +/- 0.48	1.29 +/- 0.52	0.981388	0.925232	0.49 (0.12-0.85)	0.57 (0.18-0.97)	0.38 (0-0.77)	-	-
CLEC3B	C-type lectin domain family 3 member B	Extracellular Space	other	Secreted	1.69 +/- 0.7	1.45 +/- 0.37	1.85 +/- 0.84	2.38 +/- 1.37	0.708799	0.0910594	0.34 (0.14-0.54)	0.24 (0.02-0.47)	0.4 (0.15-0.65)	-	-
CLEC4F	C-type lectin domain family 4 member F	Plasma Membrane	other	No	1.21 +/- 0.41	1.16 +/- 0.32	1.24 +/- 0.48	1.33 +/- 0.39	0.910442	0.437843	0.39 (0.18-0.6)	0.37 (0.08-0.66)	0.4 (0.13-0.67)	-	-
CLEC7A	C-type lectin domain containing 7A	Plasma Membrane	transmembrane receptor	No	2.15 +/- 1.11	2.65 +/- 1.36	1.86 +/- 0.93	2.11 +/- 0.99	1.01609	0.941006	0.51 (0.25-0.78)	0.64 (0.2-1)	0.44 (0.15-0.73)	-	-
CLIP4	CAP-Gly domain containing linker protein family member 4	Other	other	No	2.07 +/- 0.93	1.41 +/- 0.31	2.73 +/- 0.89	2.3 +/- 1.35	0.901752	0.699462	0.48 (0.17-0.79)	0.28 (0-0.61)	0.69 (0.37-1)	-	-
CLSTN1	calsyntenin 1	Plasma Membrane	other	No	1.22 +/- 0.71	1.62 +/- 0.84	0.82 +/- 0.22	0.99 +/- 0.35	1.22387	0.445585	0.56 (0.25-0.88)	0.75 (0.41-1)	0.38 (0.04-0.71)	-	-
CLTCL1	clathrin heavy chain like 1	Plasma Membrane	other	No	1.18 +/- 0.3	1.08 +/- 0.09	1.29 +/- 0.41	1.17 +/- 0.22	1.00809	0.942881	0.47 (0.16-0.78)	0.38 (0.04-0.71)	0.56 (0.09-1)	-	-
CLU	clusterin	Cytoplasm	other	Secreted	1.59 +/- 0.59	1.51 +/- 0.53	1.64 +/- 0.65	1.97 +/- 0.77	0.804657	0.134499	0.36 (0.15-0.56)	0.32 (0.05-0.59)	0.38 (0.13-0.62)	-	-
CLUH	clustered mitochondria homolog	Cytoplasm	translation regulator	No	1.65 +/- 0.83	1.1 +/- 0.1	1.96 +/- 0.92	1.79 +/- 0.82	0.920925	0.689597	0.45 (0.17-0.74)	0.34 (0.05-0.63)	0.52 (0.22-0.82)	-	Yes
CMPK1	cytidine/uridine monophosphate kinase 1	Nucleus	kinase	No	3.53 +/- 1.71	-	3.53 +/- 1.71	1.62 +/- 0.6	2.17812	0.0162991	0.84 (0.62-1)	-	0.84 (0.62-1)	-	-
CMTM6	CKLF like MARVEL transmembrane domain containing 6	Extracellular Space	cytokine	No	2.24 +/- 0.9	-	2.24 +/- 0.9	2.15 +/- 1.08	1.04267	0.865654	0.53 (0.19-0.87)	-	0.53 (0.19-0.87)	-	-
CNDP1	carnosine dipeptidase 1	Cytoplasm	peptidase	Secreted	0.85 +/- 0.26	0.71 +/- 0.21	0.95 +/- 0.25	1.04 +/- 0.39	0.824777	0.160187	0.38 (0.18-0.59)	0.21 (0-0.44)	0.5 (0.25-0.74)	-	-
CNGA3	cyclic nucleotide gated channel subunit alpha 3	Plasma Membrane	ion channel	No	0.89 +/- 0.29	1.01 +/- 0.11	0.78 +/- 0.38	0.81 +/- 0.37	1.10491	0.542673	0.58 (0.34-0.83)	0.67 (0.41-0.93)	0.5 (0.2-0.8)	-	-
CNGB1	cyclic nucleotide gated channel subunit beta 1	Plasma Membrane	ion channel	No	1.02 +/- 0.22	1.18 +/- 0.16	0.84 +/- 0.1	1.01 +/- 0.18	1.01618	0.869147	0.53 (0.27-0.79)	0.74 (0.49-0.99)	0.27 (0-0.55)	-	-
CNTLN	centlein	Cytoplasm	other	No	1.29 +/- 0.35	1.22 +/- 0.22	1.36 +/- 0.48	1.3 +/- 0.24	0.986496	0.893693	0.45 (0.19-0.71)	0.42 (0.12-0.72)	0.49 (0.06-0.92)	-	-
CNTN1	contactin 1	Plasma Membrane	enzyme	No	1.66 +/- 0.31	1.65 +/- 0.35	1.67 +/- 0.17	1.46 +/- 0.42	1.13856	0.288485	0.69 (0.39-0.98)	0.69 (0.39-0.99)	-	-	-
CNTNAP3B	contactin associated protein family member 3B	Other	other	No	1.74 +/- 0.77	1.71 +/- 0.89	1.77 +/- 0.71	2.13 +/- 0.57	0.816888	0.234079	0.35 (0.1-0.6)	0.35 (0-0.7)	0.35 (0.02-0.67)	-	-
COG7	component of oligomeric golgi complex 7	Cytoplasm	transporter	No	1.11 +/- 0.36	1.2 +/- 0.38	0.85 +/- 0.03	1.09 +/- 0.48	1.02131	0.923268	0.55 (0.24-0.86)	0.6 (0.27-0.94)	-	-	-
COL12A1	collagen type XII alpha 1 chain	Extracellular Space	other	Secreted	2.37 +/- 2.4	1.42 +/- 0.15	3.63 +/- 3.62	1.82 +/- 1	1.2996	0.588047	0.45 (0.11-0.79)	0.32 (0-0.68)	0.62 (0-1)	-	-
COL16A1	collagen type XVI alpha 1 chain	Extracellular Space	other	Secreted	1.02 +/- 0.15	1 +/- 0.18	1.04 +/- 0.12	0.98 +/- 0.16	1.04188	0.517345	0.55 (0.3-0.79)	0.5 (0.2-0.8)	0.6 (0.32-0.88)	-	-
COL18A1	collagen type XVIII alpha 1 chain	Extracellular Space	other	Secreted	1.42 +/- 0.74	0.69 +/- 0.2	1.85 +/- 0.56	1.82 +/- 0.99	0.784264	0.308229	0.42 (0.16-0.69)	0.25 (0-0.51)	0.52 (0.23-0.81)	-	Yes
COL1A1	collagen type I alpha 1 chain	Extracellular Space	other	Secreted	1.19 +/- 0.66	0.93 +/- 0.12	1.37 +/- 0.82	1.13 +/- 0.62	1.05135	0.805184	0.57 (0.35-0.78)	0.52 (0.27-0.77)	0.6 (0.35-0.85)	-	-
COL1A2	collagen type I alpha 2 chain	Extracellular Space	other	Secreted	0.87 +/- 0.38	0.76 +/- 0.32	0.93 +/- 0.42	0.86 +/- 0.36	1.00852	0.957801	0.47 (0.26-0.69)	0.39 (0.12-0.66)	0.53 (0.27-0.78)	-	-
COL21A1	collagen type XXI alpha 1 chain	Extracellular Space	other	Secreted	1.31 +/- 0.56	1.72 +/- 0.41	1.15 +/- 0.55	1.41 +/- 0.88	0.929763	0.805627	0.47 (0.11-0.83)	0.57 (0.18-0.97)	0.43 (0.07-0.79)	-	-
COL22A1	collagen type XXII alpha 1 chain	Extracellular Space	other	Secreted	2.32 +/- 0.88	2.48 +/- 0.98	2.22 +/- 0.89	2.38 +/- 1	0.9724	0.872654	0.47 (0.21-0.73)	0.5 (0.14-0.86)	0.45 (0.16-0.75)	-	-
COL23A1	collagen type XXIII alpha 1 chain	Plasma Membrane	other	No	1.69 +/- 0.88	1.11 +/- 0.21	2.07 +/- 0.96	1.55 +/- 0.73	1.08742	0.654699	0.52 (0.3-0.74)	0.3 (0.08-0.52)	0.67 (0.43-0.9)	-	Yes
COL24A1	collagen type XXIV alpha 1 chain	Extracellular Space	other	Secreted	1.16 +/- 0.27	1.01 +/- 0.13	1.36 +/- 0.31	1.71 +/- 1.43	0.680101	0.332689	0.53 (0.17-0.89)	0.46 (0.07-0.85)	0.62 (0.25-0.99)	-	-
COL28A1	collagen type XXVIII alpha 1 chain	Extracellular Space	other	Secreted	2.15 +/- 0.88	2.04 +/- 0.72	2.2 +/- 1.01	2.36 +/- 1.11	0.909426	0.69657	0.41 (0.05-0.77)	0.36 (0-0.74)	0.43 (0.03-0.83)	-	-
COL3A1	collagen type III alpha 1 chain	Extracellular Space	other	Secreted	2.54 +/- 2.54	1.09 +/- 0.31	3.5 +/- 2.93	2.75 +/- 2.57	0.923704	0.82393	0.46 (0.24-0.69)	0.28 (0.06-0.5)	0.59 (0.34-0.83)	-	-
COL4A3	collagen type IV alpha 3 chain	Extracellular Space	other	Secreted	1.34 +/- 0.62	1.16 +/- 0.18	1.52 +/- 0.88	1.51 +/- 0.78	0.889212	0.640744	0.45 (0.15-0.76)	0.41 (0.03-0.78)	0.5 (0.11-0.89)	-	Yes
COL4A4	collagen type IV alpha 4 chain	Extracellular Space	other	Secreted	2.25 +/- 1.76	0.99 +/- 0.21	3.51 +/- 1.73	2.37 +/- 1.67	0.951146	0.894351	0.53 (0.22-0.84)	0.31 (0-0.63)	0.75 (0.41-1)	-	-
COL5A1	collagen type V alpha 1 chain	Extracellular Space	other	Secreted	1.83 +/- 0.8	1.74 +/- 0.41	1.88 +/- 1	1.91 +/- 0.76	0.956547	0.773739	0.44 (0.23-0.66)	0.46 (0.2-0.71)	0.44 (0.16-0.71)	-	-
COL6A1	collagen type VI alpha 1 chain	Extracellular Space	other	Secreted	1.37 +/- 0.17	1.36 +/- 0.12	1.37 +/- 0.18	1.59 +/- 0.69	0.864888	0.330068	0.45 (0.17-0.72)	0.45 (0.12-0.79)	0.44 (0.17-0.72)	-	-
COL6A3	collagen type VI alpha 3 chain	Extracellular Space	other	Secreted	1.66 +/- 0.43	1.77 +/- 0.3	1.59 +/- 0.5	1.53 +/- 0.26	1.0844	0.314594	0.59 (0.37-0.81)	0.77 (0.53-1)	0.47 (0.17-0.78)	-	-
COL6A5	collagen type VI alpha 5 chain	Extracellular Space	other	Secreted	1.26 +/- 0.38	1.15 +/- 0.14	1.4 +/- 0.6	1.38 +/- 0.31	0.913499	0.52823	0.34 (0-0.67)	0.27 (0-0.61)	0.43 (0-1)	-	-
COL6A6	collagen type VI alpha 6 chain	Extracellular Space	other	Secreted	1.6 +/- 0.32	1.53 +/- 0.35	1.67 +/- 0.32	1.53 +/- 0.44	1.0456	0.723524	0.61 (0.3-0.92)	0.53 (0.11-0.96)	0.69 (0.35-1)	-	-
COL7A1	collagen type VII alpha 1 chain	Extracellular Space	other	Secreted	1.65 +/- 0.33	1.61 +/- 0.29	1.68 +/- 0.37	1.8 +/- 0.86	0.920962	0.554259	0.53 (0.32-0.75)	0.5 (0.23-0.77)	0.56 (0.31-0.8)	-	-
COLCA1	colorectal cancer associated 1	Other	other	No	1.66 +/- 0.32	1.66 +/- 0.38	1.66 +/- 0.12	1.7 +/- 0.52	0.978693	0.868799	0.45 (0.14-0.77)	0.46 (0.13-0.79)	-	-	-
COLEC10	collectin subfamily member 10	Cytoplasm	other	Secreted	1.3 +/- 0.3	1.23 +/- 0.19	1.34 +/- 0.37	1.36 +/- 0.43	0.952919	0.639104	0.48 (0.27-0.7)	0.46 (0.18-0.74)	0.5 (0.24-0.76)	-	-
COLEC11	collectin subfamily member 11	Extracellular Space	other	Secreted	1.14 +/- 0.19	1.09 +/- 0.06	1.17 +/- 0.24	1.2 +/- 0.39	0.948122	0.575552	0.53 (0.3-0.76)	0.5 (0.24-0.76)	0.56 (0.31-0.8)	-	-
COLEC12	collectin subfamily member 12	Plasma Membrane	transmembrane receptor	No	1.46 +/- 0.27	1.32 +/- 0.22	1.61 +/- 0.26	1.6 +/- 0.57	0.912695	0.446399	0.49 (0.21-0.77)	0.44 (0.16-0.73)	0.53 (0.24-0.81)	Yes	-
COMMD1	copper metabolism domain containing 1	Nucleus	transporter	No	1.62 +/- 0.51	1.34 +/- 0.49	1.8 +/- 0.45	1.43 +/- 0.5	1.12921	0.31891	0.61 (0.39-0.82)	0.47 (0.17-0.76)	0.7 (0.49-0.91)	-	Yes
COMP	cartilage oligomeric matrix protein	Extracellular Space	other	Secreted	1.49 +/- 0.34	1.42 +/- 0.35	1.54 +/- 0.34	1.43 +/- 0.41	1.04536	0.638864	0.56 (0.34-0.78)	0.5 (0.2-0.8)	0.6 (0.36-0.84)	-	-
COTL1	coactosin like F-actin binding protein 1	Cytoplasm	other	No	2.28 +/- 1.05	1.41 +/- 0.38	2.87 +/- 0.93	1.23 +/- 0.38	1.85595	0.00106182	0.81 (0.65-0.98)	0.61 (0.31-0.91)	0.95 (0.86-1)	-	-
CP	ceruloplasmin	Extracellular Space	enzyme	Secreted	2.01 +/- 0.67	1.85 +/- 0.47	2.11 +/- 0.79	1.93 +/- 0.74	1.03775	0.77958	0.55 (0.34-0.77)	0.51 (0.24-0.78)	0.58 (0.33-0.82)	-	-
CPAMD8	C3 and PZP like alpha-2-macroglobulin domain containing 8	Extracellular Space	other	Secreted	2.51 +/- 2.3	1.29 +/- 0.52	3.72 +/- 2.8	2.06 +/- 1.1	1.21824	0.548704	0.47 (0.22-0.72)	0.29 (0.02-0.56)	0.65 (0.35-0.96)	-	-
CPB2	carboxypeptidase B2	Extracellular Space	peptidase	Secreted	1.68 +/- 0.52	1.58 +/- 0.4	1.75 +/- 0.6	1.87 +/- 0.57	0.900945	0.360502	0.43 (0.22-0.64)	0.39 (0.11-0.66)	0.46 (0.2-0.72)	-	-
CPD	carboxypeptidase D	Extracellular Space	peptidase	No	1.54 +/- 0.49	1.42 +/- 0.04	1.59 +/- 0.59	1.62 +/- 0.21	0.949384	0.692794	0.41 (0.07-0.74)	0.14 (0-0.48)	0.51 (0.11-0.92)	-	-
CPEB4	cytoplasmic polyadenylation element binding protein 4	Plasma Membrane	other	No	1.33 +/- 0.44	1.26 +/- 0.16	1.37 +/- 0.55	1.54 +/- 0.58	0.864252	0.348462	0.37 (0.12-0.62)	0.34 (0.05-0.63)	0.39 (0.09-0.69)	-	-
CPN1	carboxypeptidase N subunit 1	Extracellular Space	peptidase	Secreted	1.54 +/- 0.41	1.39 +/- 0.27	1.65 +/- 0.46	1.98 +/- 0.83	0.780226	0.0751339	0.36 (0.15-0.56)	0.28 (0.04-0.51)	0.41 (0.17-0.65)	-	-
CPN2	carboxypeptidase N subunit 2	Extracellular Space	peptidase	Secreted	1.46 +/- 0.37	1.38 +/- 0.3	1.52 +/- 0.42	1.73 +/- 0.59	0.843557	0.151383	0.36 (0.16-0.57)	0.32 (0.09-0.56)	0.39 (0.16-0.63)	Yes	-
CPSF3L	Cleavage And Polyadenylation-Specific Factor 3-Like Protein	Nucleus	other	No	1.26 +/- 0.46	1.02 +/- 0.08	1.35 +/- 0.53	1.14 +/- 0.47	1.10318	0.647042	0.61 (0.29-0.93)	0.57 (0.18-0.97)	0.63 (0.27-0.99)	-	-
CPT2	carnitine palmitoyltransferase 2	Cytoplasm	enzyme	No	1.45 +/- 0.1	1.44 +/- 0.09	1.49 +/- 0.16	1.26 +/- 0.3	1.15502	0.107776	0.78 (0.52-1)	0.79 (0.53-1)	-	-	Yes
CRADD	CASP2 and RIPK1 domain containing adaptor with death domain	Cytoplasm	other	No	1.24 +/- 0.51	0.97 +/- 0.16	1.52 +/- 0.6	1.37 +/- 0.61	0.905573	0.569536	0.43 (0.19-0.67)	0.31 (0.05-0.56)	0.56 (0.26-0.85)	-	Yes
CRAMP1	cramped chromatin regulator homolog 1	Other	other	No	2.27 +/- 1.18	-	2.27 +/- 1.18	2.62 +/- 1.8	0.866886	0.674857	0.44 (0.11-0.77)	-	0.44 (0.11-0.77)	-	-
CRB1	crumbs cell polarity complex component 1	Plasma Membrane	other	No	1.75 +/- 0.38	-	1.75 +/- 0.38	1.85 +/- 0.39	0.947378	0.64518	0.45 (0.1-0.79)	-	0.45 (0.1-0.79)	-	-
CRB2	crumbs cell polarity complex component 2	Extracellular Space	other	No	1.8 +/- 0.47	1.47 +/- 0.14	1.91 +/- 0.5	1.86 +/- 0.72	0.964591	0.831237	0.47 (0.15-0.78)	0.31 (0-0.65)	0.52 (0.19-0.85)	Yes	-
CREB5	cAMP responsive element binding protein 5	Nucleus	transcription regulator	No	1.33 +/- 0.41	1.1 +/- 0.15	1.38 +/- 0.43	1.31 +/- 0.4	1.0145	0.913257	0.55 (0.3-0.81)	0.45 (0.12-0.79)	0.58 (0.3-0.85)	-	-
CRNKL1	crooked neck pre-mRNA splicing factor 1	Nucleus	other	No	1.21 +/- 0.4	0.96 +/- 0.05	1.55 +/- 0.43	1.28 +/- 0.29	0.945111	0.707019	0.31 (0-0.64)	0.04 (0-0.13)	0.67 (0.13-1)	-	-
CROCC	ciliary rootlet coiled-coil, rootletin	Plasma Membrane	other	No	1.56 +/- 0.56	1.24 +/- 0.21	1.68 +/- 0.62	1.81 +/- 0.95	0.860103	0.555497	0.43 (0.08-0.78)	0.29 (0-0.65)	0.49 (0.11-0.86)	-	-
CROCC2	ciliary rootlet coiled-coil, rootletin family member 2	Other	other	No	1.05 +/- 0.57	1.36 +/- 0.08	0.75 +/- 0.69	1.05 +/- 0.61	1.00404	0.986473	0.56 (0.32-0.81)	0.65 (0.39-0.91)	0.47 (0.17-0.78)	-	-
CRP	C-reactive protein	Extracellular Space	other	Secreted	2.49 +/- 1.93	1.4 +/- 0.41	3.22 +/- 2.21	1.61 +/- 0.87	1.552	0.116107	0.68 (0.49-0.88)	0.49 (0.21-0.77)	0.81 (0.64-0.99)	-	-
CRTAC1	cartilage acidic protein 1	Extracellular Space	other	Secreted	1.25 +/- 0.3	1.33 +/- 0.29	1.2 +/- 0.32	1.35 +/- 0.39	0.92713	0.466361	0.46 (0.24-0.67)	0.51 (0.26-0.77)	0.42 (0.18-0.67)	-	-
CRYGS	crystallin gamma S	Other	other	No	1.23 +/- 0.39	1.3 +/- 0.15	1.22 +/- 0.43	1.25 +/- 0.46	0.984186	0.91386	0.44 (0.17-0.7)	0.41 (0.11-0.71)	0.44 (0.17-0.72)	-	-
CSAD	cysteine sulfinic acid decarboxylase	Cytoplasm	enzyme	No	1.37 +/- 0.19	1.35 +/- 0.13	1.39 +/- 0.27	1.47 +/- 0.21	0.935047	0.346312	0.34 (0.04-0.65)	0.28 (0-0.61)	0.41 (0-0.85)	-	-
CSF1R	colony stimulating factor 1 receptor	Plasma Membrane	kinase	No	1.41 +/- 0.42	1.16 +/- 0.18	1.49 +/- 0.45	1.74 +/- 0.4	0.808619	0.124815	0.25 (0-0.51)	0.06 (0-0.24)	0.31 (0-0.63)	-	-
CSK	C-terminal Src kinase	Cytoplasm	kinase	No	1.81 +/- 0.46	1.8 +/- 0.52	1.81 +/- 0.47	1.77 +/- 0.41	1.02252	0.872279	0.53 (0.2-0.86)	0.54 (0.1-0.97)	0.52 (0.05-1)	-	Yes
CSMD1	CUB and Sushi multiple domains 1	Plasma Membrane	other	No	2.62 +/- 1.38	1.76 +/- 0.42	3.48 +/- 1.52	2.29 +/- 1.05	1.14326	0.594773	0.63 (0.32-0.93)	0.44 (0.08-0.8)	0.81 (0.53-1)	-	Yes
CSNK1A1	casein kinase 1 alpha 1	Cytoplasm	kinase	No	3.79 +/- 2.45	-	3.79 +/- 2.45	4.02 +/- 1.55	0.940995	0.831908	0.48 (0.13-0.83)	-	0.48 (0.13-0.83)	-	-
CSNK1G3	casein kinase 1 gamma 3	Cytoplasm	kinase	No	1.04 +/- 0.72	1.68 +/- 0.93	0.83 +/- 0.57	1.16 +/- 0.95	0.900366	0.788866	0.5 (0.19-0.81)	0.69 (0.24-1)	0.44 (0.11-0.76)	Yes	-
CSPG4	chondroitin sulfate proteoglycan 4	Plasma Membrane	other	No	1.4 +/- 0.52	1.1 +/- 0.09	1.46 +/- 0.56	1.4 +/- 0.65	0.993935	0.973234	0.53 (0.27-0.79)	0.45 (0.12-0.79)	0.55 (0.27-0.82)	-	-
CST3	cystatin C	Extracellular Space	other	Secreted	1.48 +/- 0.29	-	1.48 +/- 0.29	1.61 +/- 0.64	0.922074	0.643853	0.53 (0.15-0.91)	-	0.53 (0.15-0.91)	-	-
CSTA	cystatin A	Cytoplasm	other	No	2.28 +/- 0.87	-	2.28 +/- 0.87	2.35 +/- 0.57	0.971792	0.868619	0.53 (0.18-0.88)	-	0.53 (0.18-0.88)	-	-
CTBP2	C-terminal binding protein 2	Nucleus	transcription regulator	No	1.27 +/- 0.3	1.3 +/- 0.26	1.25 +/- 0.34	1.41 +/- 0.41	0.901835	0.301717	0.46 (0.24-0.67)	0.47 (0.19-0.75)	0.45 (0.21-0.69)	-	Yes
CTBS	chitobiase	Cytoplasm	enzyme	No	1.54 +/- 0.3	1.41 +/- 0.17	1.62 +/- 0.35	1.73 +/- 0.34	0.890083	0.114959	0.33 (0.13-0.53)	0.18 (0-0.36)	0.43 (0.18-0.68)	-	-
CTCFL	CCCTC-binding factor like	Nucleus	transcription regulator	No	1.37 +/- 0.55	1.63 +/- 0.58	1.19 +/- 0.48	1.12 +/- 0.45	1.22567	0.180128	0.66 (0.46-0.86)	0.8 (0.59-1)	0.57 (0.32-0.82)	-	-
CTNND2	catenin delta 2	Plasma Membrane	other	No	1.07 +/- 0.21	1.06 +/- 0.09	1.08 +/- 0.25	0.97 +/- 0.31	1.11	0.46539	0.55 (0.2-0.91)	0.5 (0.1-0.9)	0.57 (0.2-0.94)	Yes	Yes
CTSD	cathepsin D	Cytoplasm	peptidase	Secreted	2.46 +/- 1.24	1.99 +/- 1.01	2.92 +/- 1.36	2.9 +/- 1.47	0.846818	0.431459	0.41 (0.16-0.66)	0.38 (0.1-0.65)	0.44 (0.13-0.76)	-	-
CTSF	cathepsin F	Cytoplasm	peptidase	No	2 +/- 0.54	2.56 +/- 0.99	1.88 +/- 0.38	2.23 +/- 0.7	0.897737	0.403086	0.42 (0.16-0.68)	0.59 (0-1)	0.38 (0.12-0.65)	-	-
CTTN	cortactin	Plasma Membrane	other	No	3.76 +/- 2.44	2.07 +/- 0.2	4.32 +/- 2.61	3.09 +/- 1.01	1.21606	0.486349	0.48 (0.16-0.81)	0.25 (0-0.57)	0.56 (0.22-0.91)	-	-
CUL3	cullin 3	Nucleus	enzyme	No	1.27 +/- 0.29	1.33 +/- 0.32	1.11 +/- 0.01	1.26 +/- 0.33	1.01153	0.933767	0.55 (0.23-0.87)	0.56 (0.23-0.9)	-	-	-
CUL7	cullin 7	Cytoplasm	enzyme	No	1.21 +/- 0.21	1.09 +/- 0.18	1.33 +/- 0.18	1.24 +/- 0.4	0.976652	0.822285	0.54 (0.3-0.79)	0.42 (0.14-0.7)	0.67 (0.41-0.92)	-	-
CUL9	cullin 9	Cytoplasm	other	No	1.41 +/- 0.32	1.53 +/- 0.38	1.3 +/- 0.22	1.59 +/- 0.34	0.887123	0.208496	0.35 (0.12-0.59)	0.42 (0.1-0.73)	0.29 (0.03-0.55)	-	-
CUX2	cut like homeobox 2	Nucleus	transcription regulator	No	1.49 +/- 0.13	1.5 +/- 0.14	1.43 +/- 0.16	1.3 +/- 0.24	1.14561	0.0722669	0.75 (0.48-1)	0.77 (0.5-1)	-	-	Yes
CXXC1	CXXC finger protein 1	Nucleus	transcription regulator	No	1.16 +/- 0.3	1.16 +/- 0.19	1.15 +/- 0.42	1.61 +/- 0.36	0.718305	0.0424849	0.17 (0-0.39)	0.19 (0-0.45)	0.16 (0-0.4)	-	-
CYBB	cytochrome b-245 beta chain	Cytoplasm	enzyme	No	1.13 +/- 0.23	1.32 +/- 0.25	1.02 +/- 0.14	1.25 +/- 0.29	0.904084	0.300261	0.37 (0.12-0.62)	0.57 (0.21-0.92)	0.26 (0.02-0.5)	-	-
CYFIP2	cytoplasmic FMR1 interacting protein 2	Cytoplasm	other	No	1.71 +/- 0.49	-	1.71 +/- 0.49	1.73 +/- 0.56	0.988978	0.946909	0.51 (0.17-0.85)	-	0.51 (0.17-0.85)	-	-
CYP2A7	Cytochrome P450 Family 2 Subfamily A Member 7	Other	enzyme	No	0.74 +/- 0.17	0.81 +/- 0.17	0.65 +/- 0.15	0.74 +/- 0.35	0.996939	0.988006	0.49 (0.15-0.83)	0.54 (0.16-0.91)	0.43 (0.01-0.85)	-	-
D2HGDH	D-2-hydroxyglutarate dehydrogenase	Cytoplasm	enzyme	No	0.89 +/- 0.23	0.97 +/- 0.17	0.83 +/- 0.25	0.77 +/- 0.25	1.15182	0.182518	0.66 (0.46-0.87)	0.78 (0.57-0.99)	0.59 (0.33-0.84)	-	-
DAB2IP	DAB2 interacting protein	Plasma Membrane	other	No	1.24 +/- 1.02	1.08 +/- 0.75	1.33 +/- 1.2	0.73 +/- 0.44	1.69045	0.147079	0.64 (0.4-0.89)	0.73 (0.44-1)	0.6 (0.25-0.94)	-	-
DACT1	dishevelled binding antagonist of beta catenin 1	Cytoplasm	other	No	0.89 +/- 0.21	1.04 +/- 0.07	0.73 +/- 0.19	1.04 +/- 0.35	0.849714	0.300389	0.38 (0.05-0.7)	0.44 (0.08-0.79)	0.31 (0-0.64)	-	-
DAXX	death domain associated protein	Nucleus	transcription regulator	No	1.45 +/- 0.33	1.52 +/- 0.36	1.27 +/- 0.12	1.41 +/- 0.2	1.03312	0.809968	0.61 (0.31-0.91)	0.67 (0.35-0.98)	-	-	-
DAZAP1	DAZ associated protein 1	Other	other	No	1.36 +/- 0.25	1.51 +/- 0.1	1.27 +/- 0.27	1.33 +/- 0.29	1.02174	0.80617	0.6 (0.34-0.87)	0.82 (0.58-1)	0.48 (0.18-0.79)	-	-
DAZAP2	DAZ associated protein 2	Nucleus	other	No	1.82 +/- 0.64	1.49 +/- 0.27	2.14 +/- 0.77	2.11 +/- 0.79	0.861926	0.440023	0.41 (0.1-0.72)	0.25 (0-0.59)	0.56 (0.12-1)	-	-
DBNL	drebrin like	Cytoplasm	other	No	0.67 +/- 0.47	-	0.67 +/- 0.47	0.61 +/- 0.49	1.08848	0.835398	0.59 (0.26-0.92)	-	0.59 (0.26-0.92)	Yes	-
DBP	D-box binding PAR bZIP transcription factor	Nucleus	transcription regulator	No	1.13 +/- 0.32	1.22 +/- 0.34	0.88 +/- 0.03	0.96 +/- 0.48	1.17369	0.41978	0.59 (0.29-0.9)	0.67 (0.36-0.97)	-	-	-
DCAF12L2	DDB1 and CUL4 associated factor 12 like 2	Other	other	No	0.95 +/- 0.67	1.46 +/- 0.4	0.43 +/- 0.41	0.95 +/- 0.62	1.00231	0.994946	0.47 (0.15-0.78)	0.75 (0.41-1)	0.19 (0-0.47)	-	-
DCAF8	DDB1 and CUL4 associated factor 8	Nucleus	other	No	1.5 +/- 0.84	2.55 +/- 0.73	1.26 +/- 0.7	1.45 +/- 1.19	1.03456	0.910649	0.55 (0.28-0.81)	0.77 (0.51-1)	0.49 (0.22-0.77)	-	Yes
DCHS1	dachsous cadherin-related 1	Plasma Membrane	other	No	1.2 +/- 0.21	1.22 +/- 0.15	1.18 +/- 0.27	1.24 +/- 0.28	0.972607	0.745775	0.51 (0.26-0.76)	0.51 (0.24-0.79)	0.5 (0.2-0.8)	-	-
DDHD1	DDHD domain containing 1	Extracellular Space	enzyme	No	1.07 +/- 0.23	1.03 +/- 0.21	1.19 +/- 0.34	1.6 +/- 0.96	0.667569	0.149983	0.28 (0.01-0.55)	0.25 (0-0.52)	-	-	Yes
DDX4	DEAD-box helicase 4	Nucleus	enzyme	No	1.42 +/- 0.35	1.24 +/- 0.03	1.49 +/- 0.41	1.22 +/- 0.46	1.1665	0.373886	0.59 (0.24-0.94)	0.43 (0.03-0.82)	0.66 (0.29-1)	-	-
DDX51	DEAD-box helicase 51	Other	enzyme	No	1.7 +/- 0.32	-	1.7 +/- 0.32	2.02 +/- 0.54	0.844148	0.210575	0.33 (0.02-0.63)	-	0.33 (0.02-0.63)	-	-
DDX6	DEAD-box helicase 6	Nucleus	enzyme	No	1.37 +/- 0.46	1.25 +/- 0.3	1.53 +/- 0.66	1.35 +/- 0.39	1.01445	0.9343	0.49 (0.15-0.83)	0.43 (0.06-0.8)	0.57 (0.08-1)	-	-
DDX60L	DExD/H-box 60 like	Other	other	No	1.66 +/- 0.65	1.56 +/- 0.67	1.72 +/- 0.66	1.98 +/- 0.86	0.836233	0.249043	0.39 (0.18-0.59)	0.32 (0.04-0.6)	0.43 (0.18-0.68)	-	-
DEFB109P1	Defensin Beta 109A (Pseudogene)	-	-	No	1.85 +/- 0.99	1.13 +/- 0	2.09 +/- 1.05	1.78 +/- 0.75	1.03658	0.884074	0.55 (0.24-0.86)	0.25 (0-0.57)	0.65 (0.33-0.96)	-	-
DENND1C	DENN domain containing 1C	Cytoplasm	other	No	1.15 +/- 0.12	1.18 +/- 0.11	1.06 +/- 0.16	1.12 +/- 0.21	1.02361	0.760296	0.53 (0.22-0.84)	0.58 (0.26-0.9)	-	-	-
DENND3	DENN domain containing 3	Cytoplasm	other	No	1.63 +/- 0.62	1.31 +/- 0.17	2.07 +/- 0.78	1.69 +/- 0.45	0.965979	0.8512	0.49 (0.15-0.83)	0.29 (0-0.62)	0.76 (0.28-1)	-	-
DEPDC1	DEP domain containing 1	Nucleus	transcription regulator	No	1.33 +/- 0.31	1.34 +/- 0.36	1.32 +/- 0.27	1.35 +/- 0.39	0.98919	0.925317	0.51 (0.26-0.77)	0.52 (0.2-0.83)	0.51 (0.2-0.82)	-	-
DEPDC5	DEP domain containing 5, GATOR1 subcomplex subunit	Cytoplasm	other	No	1.69 +/- 0.51	1.44 +/- 0.58	1.93 +/- 0.31	1.66 +/- 0.79	1.01635	0.920046	0.54 (0.28-0.79)	0.47 (0.19-0.76)	0.6 (0.33-0.88)	-	-
DGCR2	DiGeorge syndrome critical region gene 2	Plasma Membrane	other	No	1 +/- 0.3	1.18 +/- 0.19	0.77 +/- 0.29	0.83 +/- 0.25	1.21341	0.269661	0.67 (0.36-0.99)	0.86 (0.62-1)	0.43 (0-0.92)	-	-
DHRS12	dehydrogenase/reductase 12	Nucleus	other	No	1.29 +/- 0.28	-	1.29 +/- 0.28	1.3 +/- 0.37	0.987331	0.92671	0.53 (0.17-0.89)	-	0.53 (0.17-0.89)	-	-
DHTKD1	dehydrogenase E1 and transketolase domain containing 1	Cytoplasm	enzyme	No	1 +/- 0.31	1.13 +/- 0.15	0.85 +/- 0.4	0.92 +/- 0.39	1.08392	0.610571	0.57 (0.31-0.83)	0.64 (0.34-0.93)	0.49 (0.13-0.85)	-	-
DHX36	DEAH-box helicase 36	Cytoplasm	enzyme	No	1.13 +/- 0.32	0.96 +/- 0.3	1.24 +/- 0.3	1.02 +/- 0.32	1.10111	0.390197	0.57 (0.36-0.79)	0.46 (0.18-0.73)	0.65 (0.42-0.88)	-	-
DIAPH3	diaphanous related formin 3	Cytoplasm	enzyme	No	1.34 +/- 0.37	1.24 +/- 0.36	1.46 +/- 0.38	1.1 +/- 0.58	1.21297	0.263751	0.61 (0.35-0.87)	0.56 (0.27-0.85)	0.67 (0.39-0.96)	Yes	Yes
DIDO1	death inducer-obliterator 1	Nucleus	other	No	1.12 +/- 0.45	1.52 +/- 0.2	0.99 +/- 0.43	1.01 +/- 0.44	1.1097	0.627007	0.55 (0.24-0.85)	0.81 (0.4-1)	0.46 (0.13-0.78)	-	-
DIP2B	disco interacting protein 2 homolog B	Cytoplasm	other	No	1.21 +/- 0.52	0.98 +/- 0.21	1.49 +/- 0.67	1.34 +/- 0.7	0.902618	0.622221	0.47 (0.2-0.74)	0.39 (0.11-0.68)	0.56 (0.25-0.87)	-	-
DISC1	DISC1 scaffold protein	Cytoplasm	other	No	0.93 +/- 0.79	1 +/- 0.09	0.91 +/- 0.89	0.59 +/- 0.24	1.57518	0.190976	0.64 (0.39-0.9)	1 (1-1)	0.57 (0.28-0.85)	-	-
DKFZp313F2116	-	-	-	No	1.61 +/- 0.47	1.23 +/- 0.21	1.69 +/- 0.47	1.83 +/- 0.69	0.879023	0.390945	0.43 (0.18-0.69)	0.2 (0-0.56)	0.48 (0.21-0.76)	-	-
DKFZp434L0312	-	-	-	No	0.85 +/- 0.2	0.78 +/- 0.17	0.94 +/- 0.23	0.69 +/- 0.21	1.23521	0.0923105	0.78 (0.5-1)	0.71 (0.3-1)	0.86 (0.6-1)	-	-
DKFZp586F0420	-	-	-	No	1.01 +/- 0.3	1.22 +/- 0.26	0.8 +/- 0.15	1.11 +/- 0.24	0.912569	0.529038	0.39 (0.09-0.69)	0.59 (0.2-0.99)	0.19 (0-0.44)	-	-
DKFZp686E0752	-	-	-	No	1.9 +/- 0.48	1.91 +/- 0.13	1.9 +/- 0.54	2.14 +/- 0.49	0.887997	0.261764	0.36 (0.12-0.61)	0.32 (0.03-0.61)	0.37 (0.11-0.64)	-	-
DLD	dihydrolipoamide dehydrogenase	Cytoplasm	enzyme	No	2.03 +/- 0.68	2.16 +/- 0.66	1.87 +/- 0.74	1.86 +/- 0.47	1.08893	0.536984	0.56 (0.31-0.82)	0.62 (0.31-0.93)	0.49 (0.11-0.87)	-	Yes
DLG3	discs large MAGUK scaffold protein 3	Plasma Membrane	kinase	No	1.35 +/- 0.39	1.11 +/- 0.18	1.5 +/- 0.42	1.46 +/- 0.54	0.920019	0.497717	0.41 (0.19-0.63)	0.27 (0.05-0.48)	0.5 (0.26-0.75)	-	-
DLG4	discs large MAGUK scaffold protein 4	Plasma Membrane	kinase	No	1.32 +/- 0.28	-	1.32 +/- 0.28	1.23 +/- 0.28	1.07262	0.557505	0.61 (0.28-0.95)	-	0.61 (0.28-0.95)	-	-
DLK2	delta like non-canonical Notch ligand 2	Extracellular Space	other	No	1.42 +/- 0.19	1.32 +/- 0.01	1.46 +/- 0.22	1.29 +/- 0.51	1.10118	0.538844	0.67 (0.34-1)	0.57 (0.18-0.97)	0.71 (0.39-1)	-	-
DMD	dystrophin	Plasma Membrane	other	No	1.11 +/- 0.17	1.19 +/- 0.15	1.04 +/- 0.17	1.2 +/- 0.17	0.924431	0.212383	0.36 (0.13-0.59)	0.5 (0.2-0.8)	0.22 (0-0.47)	-	Yes
DMRT3	doublesex and mab-3 related transcription factor 3	Nucleus	transcription regulator	No	1.28 +/- 0.39	0.98 +/- 0.09	1.57 +/- 0.34	1.32 +/- 0.72	0.966688	0.880428	0.54 (0.2-0.88)	0.47 (0.11-0.83)	0.61 (0.27-0.95)	Yes	-
DMRTA2	DMRT like family A2	Nucleus	transcription regulator	No	1.5 +/- 0.55	1.11 +/- 0.13	1.9 +/- 0.53	1.96 +/- 0.78	0.769394	0.195365	0.28 (0-0.56)	0.16 (0-0.41)	0.41 (0.05-0.76)	-	-
DMXL1	Dmx like 1	Extracellular Space	other	No	2.11 +/- 0.78	-	2.11 +/- 0.78	2.22 +/- 0.94	0.953218	0.826425	0.53 (0.17-0.89)	-	0.53 (0.17-0.89)	-	Yes
DMXL2	Dmx like 2	Cytoplasm	other	No	1.44 +/- 0.79	2.17 +/- 0.77	1.15 +/- 0.64	1.73 +/- 1.11	0.832822	0.583961	0.43 (0.08-0.78)	0.57 (0.18-0.97)	0.37 (0.01-0.73)	-	-
DNAAF2	dynein axonemal assembly factor 2	Cytoplasm	other	No	1.76 +/- 0.8	1.15 +/- 0.68	1.96 +/- 0.78	1.91 +/- 0.98	0.922358	0.745733	0.47 (0.16-0.78)	0.25 (0-0.77)	0.54 (0.21-0.87)	-	-
DNAH1	dynein axonemal heavy chain 1	Extracellular Space	other	No	1.22 +/- 0.61	-	1.22 +/- 0.61	1.6 +/- 0.84	0.763143	0.353981	0.35 (0.03-0.66)	-	0.35 (0.03-0.66)	-	-
DNAH11	dynein axonemal heavy chain 11	Cytoplasm	enzyme	No	2.32 +/- 1.33	2.24 +/- 0.68	2.34 +/- 1.55	2.51 +/- 1.62	0.924167	0.801834	0.48 (0.17-0.8)	0.44 (0-0.91)	0.5 (0.16-0.84)	-	-
DNAH12	dynein axonemal heavy chain 12	Cytoplasm	other	No	2.22 +/- 1.14	1.9 +/- 0.85	2.54 +/- 1.37	1.74 +/- 0.73	1.27548	0.231816	0.62 (0.38-0.86)	0.51 (0.18-0.85)	0.72 (0.46-0.98)	-	-
DNAH14	dynein axonemal heavy chain 14	Other	other	No	1.46 +/- 0.99	0.71 +/- 0.12	2.21 +/- 0.87	1.58 +/- 0.92	0.924457	0.805254	0.53 (0.22-0.85)	0.28 (0-0.6)	0.78 (0.46-1)	-	-
DNAH17	dynein axonemal heavy chain 17	Cytoplasm	other	No	2.12 +/- 0.81	1.95 +/- 0.58	2.24 +/- 0.95	2.15 +/- 0.63	0.987769	0.921498	0.49 (0.27-0.71)	0.41 (0.14-0.69)	0.54 (0.25-0.83)	-	-
DNAH7	dynein axonemal heavy chain 7	Cytoplasm	other	No	1.51 +/- 0.76	0.99 +/- 0.43	1.86 +/- 0.74	1.52 +/- 0.78	0.993897	0.973818	0.49 (0.28-0.71)	0.22 (0-0.47)	0.67 (0.45-0.9)	-	-
DNAH8	dynein axonemal heavy chain 8	Cytoplasm	enzyme	No	1.22 +/- 0.58	1.15 +/- 0.13	1.23 +/- 0.65	1.52 +/- 1.09	0.800914	0.427265	0.44 (0.18-0.7)	0.45 (0.12-0.79)	0.43 (0.17-0.7)	-	Yes
DNAH9	dynein axonemal heavy chain 9	Cytoplasm	other	No	1.15 +/- 0.18	1.04 +/- 0.12	1.26 +/- 0.18	1.14 +/- 0.16	1.00355	0.96253	0.52 (0.21-0.83)	0.28 (0-0.62)	0.75 (0.41-1)	Yes	-
DNAJC21	DnaJ heat shock protein family (Hsp40) member C21	Other	other	No	1.71 +/- 0.71	1.33 +/- 0.33	1.92 +/- 0.81	2.05 +/- 0.9	0.834195	0.335169	0.39 (0.14-0.64)	0.25 (0-0.53)	0.47 (0.17-0.77)	-	-
DNM1L	dynamin 1 like	Cytoplasm	enzyme	No	0.75 +/- 0.33	0.41 +/- 0.05	0.87 +/- 0.3	0.8 +/- 0.37	0.935482	0.771485	0.45 (0.14-0.77)	0.13 (0-0.37)	0.56 (0.22-0.91)	-	-
DNMT1	DNA methyltransferase 1	Nucleus	enzyme	No	1.63 +/- 0.68	1.14 +/- 0.14	2.12 +/- 0.65	2.24 +/- 1.28	0.727454	0.241153	0.3 (0.02-0.57)	0.03 (0-0.12)	0.56 (0.2-0.92)	-	-
DNMT3L	DNA methyltransferase 3 like	Nucleus	transcription regulator	No	1.54 +/- 0.57	1.26 +/- 0.21	1.91 +/- 0.74	1.61 +/- 0.81	0.953677	0.844948	0.53 (0.2-0.86)	0.43 (0.06-0.8)	0.67 (0.22-1)	-	-
DOCK1	dedicator of cytokinesis 1	Cytoplasm	other	No	1.18 +/- 0.44	0.91 +/- 0.17	1.55 +/- 0.42	1.37 +/- 0.76	0.865002	0.58129	0.45 (0.12-0.78)	0.29 (0-0.62)	0.67 (0.29-1)	Yes	-
DOCK10	dedicator of cytokinesis 10	Cytoplasm	other	No	2.14 +/- 0.95	2.07 +/- 0.27	2.17 +/- 1.16	1.98 +/- 0.89	1.0785	0.756952	0.59 (0.25-0.93)	0.64 (0.26-1)	0.57 (0.19-0.96)	-	Yes
DOCK11	dedicator of cytokinesis 11	Cytoplasm	other	No	2.55 +/- 1.47	1.7 +/- 0.36	3.67 +/- 1.73	3.15 +/- 2.89	0.807656	0.627659	0.49 (0.16-0.82)	0.32 (0-0.67)	0.71 (0.37-1)	-	-
DOCK4	dedicator of cytokinesis 4	Plasma Membrane	other	No	1.42 +/- 0.9	0.97 +/- 0.19	1.67 +/- 1.05	1.56 +/- 1.07	0.909642	0.738585	0.5 (0.25-0.76)	0.43 (0.14-0.73)	0.55 (0.25-0.84)	-	-
DOCK8	dedicator of cytokinesis 8	Cytoplasm	other	No	1.54 +/- 0.22	1.58 +/- 0.25	1.41 +/- 0.03	1.5 +/- 0.29	1.03048	0.736298	0.55 (0.21-0.88)	0.56 (0.23-0.89)	-	Yes	Yes
DOK7	docking protein 7	Extracellular Space	other	No	2.17 +/- 0.96	1.42 +/- 0.15	2.92 +/- 0.81	2.38 +/- 1.16	0.913907	0.700982	0.39 (0.08-0.7)	0.16 (0-0.41)	0.63 (0.25-1)	-	-
DOT1L	DOT1 like histone lysine methyltransferase	Nucleus	phosphatase	No	1.47 +/- 0.51	1.51 +/- 0.59	1.32 +/- 0.07	1.42 +/- 0.31	1.02967	0.850495	0.48 (0.16-0.8)	0.54 (0.16-0.93)	-	-	-
DPP10	dipeptidyl peptidase like 10	Extracellular Space	peptidase	No	1.2 +/- 0.23	1.19 +/- 0.27	1.23 +/- 0.04	1.3 +/- 0.22	0.925151	0.368539	0.38 (0.07-0.68)	0.38 (0.04-0.71)	-	-	Yes
DPYSL3	dihydropyrimidinase like 3	Cytoplasm	enzyme	No	0.9 +/- 0.15	0.84 +/- 0.18	0.96 +/- 0.1	1.06 +/- 0.29	0.850317	0.19419	0.34 (0.05-0.64)	0.25 (0-0.59)	0.44 (0.08-0.8)	-	Yes
DRP2	dystrophin related protein 2	Plasma Membrane	other	No	1.1 +/- 0.33	1.36 +/- 0.06	0.83 +/- 0.26	1.12 +/- 0.44	0.978643	0.909269	0.45 (0.14-0.76)	0.69 (0.36-1)	0.22 (0-0.51)	-	-
DSCC1	DNA replication and sister chromatid cohesion 1	Nucleus	other	No	1.07 +/- 0.32	1.2 +/- 0.25	0.67 +/- 0.05	0.95 +/- 0.2	1.12189	0.406966	0.63 (0.32-0.93)	0.81 (0.57-1)	-	-	-
DSG2	desmoglein 2	Plasma Membrane	other	No	1.11 +/- 0.34	1.3 +/- 0.16	0.98 +/- 0.37	1.12 +/- 0.41	0.991528	0.945746	0.52 (0.3-0.73)	0.69 (0.46-0.92)	0.4 (0.16-0.64)	-	-
DST	dystonin	Plasma Membrane	other	No	2.8 +/- 2.01	-	2.8 +/- 2.01	3.03 +/- 1.59	0.924486	0.817693	0.43 (0.07-0.78)	-	0.43 (0.07-0.78)	-	Yes
DSTYK	dual serine/threonine and tyrosine protein kinase	Cytoplasm	kinase	No	1.84 +/- 1.6	1.4 +/- 0.2	2.1 +/- 2	1.74 +/- 1.23	1.06243	0.860323	0.52 (0.27-0.78)	0.6 (0.3-0.9)	0.48 (0.17-0.79)	-	Yes
DUX4	double homeobox 4	Nucleus	transcription regulator	No	1.53 +/- 0.46	1.25 +/- 0.32	1.64 +/- 0.49	1.54 +/- 0.63	0.996952	0.987608	0.55 (0.22-0.88)	0.29 (0-0.88)	0.66 (0.32-1)	-	-
DVL2	dishevelled segment polarity protein 2	Cytoplasm	other	No	1.92 +/- 0.4	1.91 +/- 0.46	1.94 +/- 0.24	1.81 +/- 0.4	1.05993	0.614094	0.53 (0.22-0.84)	0.54 (0.18-0.9)	-	-	-
DYNC1I1	dynein cytoplasmic 1 intermediate chain 1	Cytoplasm	other	No	1.81 +/- 0.54	2.31 +/- 0.48	1.69 +/- 0.5	1.99 +/- 0.63	0.909779	0.480128	0.41 (0.16-0.66)	0.64 (0.21-1)	0.36 (0.11-0.62)	-	Yes
EARS2	glutamyl-tRNA synthetase 2, mitochondrial	Cytoplasm	enzyme	No	2.2 +/- 0.49	2.12 +/- 0.53	2.28 +/- 0.51	2.16 +/- 0.72	1.01864	0.896999	0.47 (0.16-0.78)	0.44 (0.08-0.8)	0.5 (0.11-0.89)	-	-
EBF1	EBF transcription factor 1	Nucleus	transcription regulator	No	1.25 +/- 0.31	1.26 +/- 0.13	1.23 +/- 0.52	1.43 +/- 0.26	0.871525	0.256604	0.24 (0-0.56)	0.14 (0-0.42)	0.38 (0-1)	-	Yes
EBF3	EBF transcription factor 3	Nucleus	transcription regulator	No	1.16 +/- 0.14	1.13 +/- 0.05	1.17 +/- 0.17	1.15 +/- 0.17	1.00405	0.955451	0.56 (0.22-0.9)	0.57 (0.18-0.97)	0.56 (0.2-0.91)	-	Yes
ECE2	endothelin converting enzyme 2	Plasma Membrane	peptidase	No	4.19 +/- 3.73	-	4.19 +/- 3.73	5.04 +/- 3.55	0.831939	0.671095	0.41 (0.08-0.74)	-	0.41 (0.08-0.74)	-	-
ECHDC2	enoyl-CoA hydratase domain containing 2	Other	other	No	2.52 +/- 0.98	2.2 +/- 0.82	2.7 +/- 1.07	2.48 +/- 1.41	1.01642	0.938031	0.59 (0.34-0.84)	0.52 (0.18-0.86)	0.62 (0.34-0.9)	-	-
ECM1	extracellular matrix protein 1	Extracellular Space	transporter	Secreted	1.25 +/- 0.19	1.17 +/- 0.15	1.3 +/- 0.21	1.42 +/- 0.48	0.882101	0.22138	0.47 (0.24-0.7)	0.42 (0.18-0.67)	0.5 (0.26-0.75)	-	-
EEF1A1	eukaryotic translation elongation factor 1 alpha 1	Cytoplasm	translation regulator	No	3.13 +/- 1.21	-	3.13 +/- 1.21	2.53 +/- 0.88	1.2339	0.315694	0.63 (0.3-0.97)	-	0.63 (0.3-0.97)	-	Yes
EEFSEC	eukaryotic elongation factor, selenocysteine-tRNA specific	Cytoplasm	translation regulator	No	2.11 +/- 1.06	1.39 +/- 0.29	2.84 +/- 1.08	3.03 +/- 2.15	0.697792	0.2957	0.39 (0.08-0.7)	0.31 (0-0.65)	0.47 (0.12-0.82)	-	Yes
EFEMP1	EGF containing fibulin extracellular matrix protein 1	Extracellular Space	enzyme	Secreted	1.67 +/- 0.72	1.38 +/- 0.2	1.87 +/- 0.89	2.19 +/- 1.72	0.762685	0.291036	0.46 (0.24-0.68)	0.38 (0.14-0.62)	0.51 (0.27-0.76)	-	-
EFHB	EF-hand domain family member B	Other	other	No	24.31 +/- 31.18	-	24.31 +/- 31.18	42.63 +/- 46.93	0.570247	0.406525	0.45 (0.08-0.81)	-	0.45 (0.08-0.81)	-	Yes
EFR3B	EFR3 homolog B	Plasma Membrane	other	No	1.51 +/- 0.27	1.42 +/- 0.24	1.61 +/- 0.3	1.85 +/- 0.69	0.818687	0.204204	0.33 (0.03-0.62)	0.28 (0-0.59)	0.38 (0.03-0.72)	-	-
EGR4	early growth response 4	Nucleus	transcription regulator	No	1.53 +/- 0.36	1.6 +/- 0.29	1.48 +/- 0.41	1.52 +/- 0.27	1.00365	0.962109	0.49 (0.27-0.71)	0.59 (0.31-0.87)	0.42 (0.16-0.68)	-	-
EHBP1L1	EH domain binding protein 1 like 1	Other	other	No	1.41 +/- 0.5	1.18 +/- 0.32	1.63 +/- 0.57	1.69 +/- 0.75	0.832388	0.277994	0.38 (0.14-0.61)	0.19 (0-0.43)	0.56 (0.25-0.86)	-	-
EIF2AK4	eukaryotic translation initiation factor 2 alpha kinase 4	Cytoplasm	kinase	No	1.25 +/- 0.25	1.25 +/- 0.29	1.26 +/- 0.12	1.32 +/- 0.23	0.953414	0.645946	0.44 (0.13-0.74)	0.42 (0.06-0.77)	-	-	-
EIF4G2	eukaryotic translation initiation factor 4 gamma 2	Cytoplasm	translation regulator	No	1.2 +/- 0.19	1.3 +/- 0.1	1.06 +/- 0.2	1.1 +/- 0.17	1.09117	0.34624	0.65 (0.33-0.97)	0.82 (0.55-1)	0.43 (0-0.92)	-	Yes
ELF3	E74 like ETS transcription factor 3	Nucleus	transcription regulator	No	1.13 +/- 0.12	1.18 +/- 0.13	1.08 +/- 0.1	1.64 +/- 0.68	0.686877	0.0424206	0.17 (0-0.4)	0.22 (0-0.5)	0.13 (0-0.34)	-	-
ELP5	elongator acetyltransferase complex subunit 5	Cytoplasm	other	No	1.43 +/- 0.5	1.51 +/- 0.58	1.38 +/- 0.48	1.17 +/- 0.35	1.21699	0.119462	0.67 (0.47-0.87)	0.72 (0.42-1)	0.64 (0.39-0.89)	-	-
EMC10	ER membrane protein complex subunit 10	Cytoplasm	other	No	2.48 +/- 1.91	2.68 +/- 1.93	2.34 +/- 2	2.69 +/- 3	0.92054	0.816792	0.62 (0.39-0.84)	0.64 (0.41-0.88)	0.6 (0.36-0.84)	-	-
EMC7	ER membrane protein complex subunit 7	Cytoplasm	other	No	0.91 +/- 0.31	0.81 +/- 0.31	1.18 +/- 0	0.92 +/- 0.46	0.989072	0.96057	0.53 (0.22-0.84)	0.46 (0.13-0.78)	-	Yes	-
ENG	endoglin	Plasma Membrane	transmembrane receptor	No	1.6 +/- 0.37	1.49 +/- 0.02	1.62 +/- 0.41	1.66 +/- 0.28	0.965128	0.68432	0.4 (0.14-0.65)	0.27 (0-0.55)	0.42 (0.15-0.7)	-	-
ENO2	enolase 2	Cytoplasm	enzyme	No	1.88 +/- 0.72	1.74 +/- 0.58	1.98 +/- 0.82	1.58 +/- 0.53	1.18	0.1585	0.65 (0.45-0.85)	0.62 (0.36-0.89)	0.67 (0.45-0.89)	-	-
ENPEP	glutamyl aminopeptidase	Plasma Membrane	peptidase	No	0.78 +/- 0.68	-	0.78 +/- 0.68	1 +/- 1.01	0.777815	0.636329	0.41 (0.08-0.74)	-	0.41 (0.08-0.74)	-	Yes
ENPP2	ectonucleotide pyrophosphatase/phosphodiesterase 2	Plasma Membrane	enzyme	No	1.48 +/- 0.28	1.34 +/- 0.22	1.58 +/- 0.29	1.61 +/- 0.39	0.919708	0.301925	0.37 (0.16-0.58)	0.23 (0.01-0.46)	0.47 (0.21-0.72)	-	-
EP300	E1A binding protein p300	Nucleus	transcription regulator	No	1.87 +/- 0.55	1.59 +/- 0.45	2.14 +/- 0.55	2.14 +/- 1.58	0.871926	0.647608	0.55 (0.23-0.87)	0.44 (0.08-0.8)	0.66 (0.33-0.99)	-	-
EP400	E1A binding protein p400	Nucleus	other	No	1.36 +/- 0.17	1.38 +/- 0.19	1.3 +/- 0.13	1.47 +/- 0.43	0.921499	0.50609	0.45 (0.11-0.8)	0.46 (0.11-0.81)	-	-	-
EPB41L3	erythrocyte membrane protein band 4.1 like 3	Plasma Membrane	other	No	1.58 +/- 0.67	1.31 +/- 0.06	1.69 +/- 0.79	1.84 +/- 0.73	0.859664	0.505807	0.35 (0-0.69)	0.29 (0-0.65)	0.37 (0-0.74)	-	-
EPDR1	ependymin related 1	Nucleus	other	No	1.47 +/- 1.45	0.89 +/- 0.37	1.6 +/- 1.59	1.78 +/- 1.91	0.821881	0.664724	0.52 (0.26-0.77)	0.48 (0.08-0.88)	0.53 (0.26-0.79)	-	-
EPG5	ectopic P-granules autophagy protein 5 homolog	Cytoplasm	other	No	1.5 +/- 0.44	1.41 +/- 0.42	1.59 +/- 0.48	1.79 +/- 0.44	0.838502	0.122234	0.32 (0.08-0.56)	0.25 (0-0.5)	0.39 (0.06-0.72)	-	-
EPHA6	EPH receptor A6	Plasma Membrane	kinase	No	0.85 +/- 0.6	1.4 +/- 0.18	0.29 +/- 0.07	0.95 +/- 0.69	0.895451	0.77686	0.47 (0.15-0.79)	0.59 (0.24-0.94)	0.34 (0.01-0.67)	-	Yes
EPHA8	EPH receptor A8	Plasma Membrane	kinase	No	1.41 +/- 0.37	1.22 +/- 0.22	1.64 +/- 0.41	1.36 +/- 0.42	1.0359	0.77704	0.5 (0.23-0.76)	0.35 (0.08-0.62)	0.67 (0.37-0.97)	-	-
EPHB6	EPH receptor B6	Plasma Membrane	kinase	No	1.35 +/- 0.34	1.15 +/- 0.23	1.54 +/- 0.35	1.61 +/- 0.87	0.835288	0.424396	0.45 (0.15-0.76)	0.31 (0-0.65)	0.59 (0.25-0.94)	-	-
EPO	erythropoietin	Extracellular Space	cytokine	Secreted	2.93 +/- 2.38	2.64 +/- 1.62	3.09 +/- 2.83	3.34 +/- 1.96	0.876369	0.658555	0.45 (0.19-0.7)	0.41 (0.11-0.71)	0.47 (0.14-0.79)	-	-
EPPK1	epiplakin 1	Cytoplasm	other	No	1.51 +/- 0.57	1.87 +/- 0.62	1.31 +/- 0.46	1.52 +/- 0.61	0.992248	0.962995	0.49 (0.22-0.75)	0.66 (0.32-1)	0.39 (0.07-0.71)	-	-
EPS8	epidermal growth factor receptor pathway substrate 8	Plasma Membrane	peptidase	No	1.8 +/- 0.47	1.49 +/- 0.21	1.98 +/- 0.5	2 +/- 0.89	0.897829	0.508941	0.49 (0.22-0.76)	0.41 (0.11-0.71)	0.53 (0.24-0.83)	-	-
ERAP1	endoplasmic reticulum aminopeptidase 1	Extracellular Space	peptidase	Secreted	0.97 +/- 0.23	1.15 +/- 0.16	0.91 +/- 0.23	1.02 +/- 0.12	0.952099	0.599375	0.45 (0.14-0.77)	0.88 (0.58-1)	0.31 (0-0.64)	-	-
ERAP2	endoplasmic reticulum aminopeptidase 2	Cytoplasm	peptidase	Secreted	1.48 +/- 0.43	1.48 +/- 0.52	1.48 +/- 0.42	1.63 +/- 0.25	0.908122	0.41291	0.38 (0.07-0.68)	0.28 (0-0.76)	0.47 (0.07-0.87)	-	-
ERICH3	glutamate rich 3	Other	other	No	1.7 +/- 0.4	1.71 +/- 0.26	1.7 +/- 0.46	1.75 +/- 0.44	0.973262	0.828355	0.44 (0.12-0.75)	0.44 (0.07-0.8)	0.44 (0.1-0.78)	-	-
ESPL1	extra spindle pole bodies like 1, separase	Nucleus	peptidase	No	1.2 +/- 0.46	0.77 +/- 0.09	1.34 +/- 0.44	1.39 +/- 0.41	0.8632	0.400983	0.33 (0.04-0.62)	0 (0-0)	0.44 (0.09-0.79)	Yes	-
EVI2B	ecotropic viral integration site 2B	Plasma Membrane	other	No	1.39 +/- 0.67	1.49 +/- 0.76	1.11 +/- 0.3	1.22 +/- 0.71	1.13995	0.648117	0.58 (0.27-0.88)	0.6 (0.28-0.93)	-	-	-
EVL	Enah/Vasp-like	Plasma Membrane	other	No	1.01 +/- 0.14	1.09 +/- 0.09	0.92 +/- 0.15	0.97 +/- 0.17	1.04167	0.653622	0.52 (0.19-0.85)	0.66 (0.29-1)	0.33 (0-0.78)	-	-
EVPL	envoplakin	Plasma Membrane	other	No	1.19 +/- 0.36	1.17 +/- 0.24	1.22 +/- 0.49	1.22 +/- 0.39	0.980874	0.889752	0.4 (0.15-0.66)	0.39 (0.11-0.68)	0.42 (0.05-0.78)	-	-
EVX2	even-skipped homeobox 2	Nucleus	transcription regulator	No	1.44 +/- 0.62	0.94 +/- 0.25	1.61 +/- 0.63	1.64 +/- 0.7	0.880127	0.563548	0.39 (0.09-0.69)	0.13 (0-0.42)	0.48 (0.13-0.83)	-	-
EXD3	exonuclease 3'-5' domain containing 3	Other	other	No	0.63 +/- 0.33	0.66 +/- 0.38	0.61 +/- 0.32	0.55 +/- 0.45	1.14086	0.699712	0.66 (0.36-0.95)	0.59 (0.19-1)	0.72 (0.41-1)	-	-
EXOC3L4	exocyst complex component 3 like 4	Other	other	No	2.37 +/- 1.09	-	2.37 +/- 1.09	2.57 +/- 0.97	0.923355	0.727845	0.45 (0.12-0.78)	-	0.45 (0.12-0.78)	-	Yes
EXOC7	exocyst complex component 7	Cytoplasm	transporter	No	1.84 +/- 1.28	1.29 +/- 0.58	2.39 +/- 1.6	2.31 +/- 1.67	0.796451	0.441859	0.42 (0.18-0.66)	0.32 (0.06-0.58)	0.51 (0.21-0.82)	-	Yes
EXOSC4	exosome component 4	Nucleus	enzyme	No	0.76 +/- 0.28	-	0.76 +/- 0.28	0.75 +/- 0.24	1.00767	0.967807	0.49 (0.15-0.83)	-	0.49 (0.15-0.83)	-	-
EZR	ezrin	Plasma Membrane	other	No	1.44 +/- 0.64	1.22 +/- 0.12	1.57 +/- 0.79	1.14 +/- 0.38	1.26591	0.203273	0.65 (0.39-0.91)	0.64 (0.34-0.93)	0.66 (0.37-0.95)	-	-
F10	coagulation factor X	Extracellular Space	peptidase	Secreted	1.49 +/- 0.29	1.49 +/- 0.17	1.49 +/- 0.35	1.77 +/- 0.44	0.840112	0.0451524	0.31 (0.12-0.51)	0.31 (0.08-0.54)	0.31 (0.08-0.54)	-	-
F11	coagulation factor XI	Extracellular Space	peptidase	Secreted	1.53 +/- 0.56	1.28 +/- 0.32	1.7 +/- 0.64	2.01 +/- 0.96	0.762137	0.103104	0.36 (0.16-0.57)	0.23 (0.01-0.46)	0.45 (0.2-0.7)	-	-
F12	coagulation factor XII	Extracellular Space	peptidase	Secreted	1.49 +/- 0.34	1.36 +/- 0.29	1.57 +/- 0.36	1.81 +/- 0.66	0.822253	0.100572	0.33 (0.13-0.53)	0.26 (0.02-0.49)	0.39 (0.15-0.62)	-	-
F13A1	coagulation factor XIII A chain	Extracellular Space	enzyme	Secreted	1.22 +/- 0.37	1.09 +/- 0.26	1.31 +/- 0.42	1.26 +/- 0.48	0.973579	0.833958	0.52 (0.3-0.73)	0.44 (0.18-0.71)	0.56 (0.32-0.8)	-	-
F13B	coagulation factor XIII B chain	Extracellular Space	enzyme	Secreted	1.8 +/- 0.59	1.64 +/- 0.34	1.91 +/- 0.71	2.06 +/- 0.75	0.872478	0.294384	0.44 (0.22-0.65)	0.34 (0.08-0.61)	0.5 (0.23-0.77)	-	-
F2	coagulation factor II, thrombin	Extracellular Space	peptidase	Secreted	1.82 +/- 0.54	1.7 +/- 0.43	1.89 +/- 0.62	2.12 +/- 0.79	0.854768	0.21927	0.4 (0.18-0.62)	0.33 (0.08-0.58)	0.44 (0.19-0.7)	-	-
F5	coagulation factor V	Extracellular Space	other	Secreted	1.48 +/- 0.28	1.46 +/- 0.18	1.49 +/- 0.35	1.83 +/- 0.66	0.806342	0.0621153	0.36 (0.16-0.57)	0.36 (0.11-0.6)	0.37 (0.14-0.6)	-	-
F7	coagulation factor VII	Plasma Membrane	peptidase	Secreted	1.36 +/- 0.47	1.04 +/- 0.49	1.57 +/- 0.34	1.65 +/- 0.98	0.822068	0.311278	0.45 (0.22-0.67)	0.34 (0.11-0.58)	0.52 (0.28-0.76)	-	-
F8	coagulation factor VIII	Extracellular Space	other	Secreted	1.19 +/- 0.16	1.19 +/- 0.05	1.19 +/- 0.2	1.22 +/- 0.19	0.982108	0.822754	0.35 (0.02-0.67)	0.5 (0-1)	0.29 (0-0.65)	-	-
F9	coagulation factor IX	Extracellular Space	peptidase	Secreted	1.59 +/- 0.35	1.51 +/- 0.27	1.64 +/- 0.41	1.71 +/- 0.45	0.928368	0.406465	0.44 (0.22-0.66)	0.4 (0.14-0.66)	0.47 (0.21-0.72)	-	-
FABP4	fatty acid binding protein 4	Cytoplasm	transporter	No	1.39 +/- 0.47	1.02 +/- 0.37	1.59 +/- 0.41	1.49 +/- 0.54	0.932598	0.642176	0.45 (0.19-0.7)	0.18 (0-0.44)	0.6 (0.31-0.89)	-	-
FAH	fumarylacetoacetate hydrolase	Cytoplasm	enzyme	No	1.59 +/- 0.41	1.62 +/- 0.42	1.57 +/- 0.43	1.61 +/- 0.4	0.990009	0.913008	0.5 (0.28-0.72)	0.54 (0.23-0.86)	0.47 (0.21-0.73)	Yes	-
FAM107A	family with sequence similarity 107 member A	Nucleus	other	No	2.47 +/- 1.93	-	2.47 +/- 1.93	1.41 +/- 0.62	1.74767	0.193079	0.61 (0.29-0.94)	-	0.61 (0.29-0.94)	-	-
FAM114A1	family with sequence similarity 114 member A1	Extracellular Space	other	No	2.04 +/- 0.4	1.86 +/- 0.22	2.11 +/- 0.45	1.92 +/- 0.4	1.06516	0.542442	0.57 (0.26-0.88)	0.44 (0.07-0.8)	0.61 (0.27-0.95)	-	-
FAM129A	family with sequence similarity 129 nember A	Cytoplasm	other	No	2.08 +/- 1.2	1.86 +/- 0.65	2.22 +/- 1.49	2.36 +/- 1.6	0.879191	0.581946	0.46 (0.24-0.68)	0.46 (0.21-0.7)	0.47 (0.21-0.73)	-	-
FAM184A	family with sequence similarity 184 member A	Extracellular Space	other	No	0.99 +/- 0.2	0.99 +/- 0.16	0.99 +/- 0.22	1.12 +/- 0.27	0.889328	0.313268	0.31 (0.01-0.62)	0.25 (0-0.57)	0.33 (0.02-0.65)	-	-
FAM186B	family with sequence similarity 186 member B	Other	other	No	1.81 +/- 0.5	1.7 +/- 0.2	1.85 +/- 0.6	1.82 +/- 0.62	0.9938	0.970834	0.47 (0.13-0.81)	0.43 (0.03-0.82)	0.49 (0.11-0.86)	Yes	Yes
FAM198A	family with sequence similarity 198 member A	Extracellular Space	kinase	Secreted	1.33 +/- 0.24	1.32 +/- 0.26	1.36 +/- 0.22	1.98 +/- 1.7	0.671003	0.29678	0.52 (0.18-0.85)	0.5 (0.16-0.84)	-	-	-
FAM208A	family with sequence similarity 208 member A	Nucleus	other	No	1.28 +/- 0.23	1.37 +/- 0.23	1.18 +/- 0.19	1.29 +/- 0.25	0.991602	0.921813	0.5 (0.23-0.76)	0.62 (0.31-0.93)	0.35 (0.03-0.66)	-	-
FAM20C	FAM20C golgi associated secretory pathway kinase	Extracellular Space	enzyme	Secreted	1.6 +/- 0.69	-	1.6 +/- 0.69	2.2 +/- 1.46	0.728663	0.348091	0.31 (0-0.63)	-	0.31 (0-0.63)	-	-
FAM43B	family with sequence similarity 43 member B	Other	other	No	1.97 +/- 0.48	1.68 +/- 0.08	2.07 +/- 0.52	2.13 +/- 0.53	0.924665	0.533339	0.29 (0-0.58)	0.13 (0-0.37)	0.34 (0.01-0.68)	-	-
FAM53A	family with sequence similarity 53 member A	Nucleus	other	No	1.38 +/- 0.5	-	1.38 +/- 0.5	1.73 +/- 0.87	0.794356	0.365992	0.45 (0.09-0.8)	-	0.45 (0.09-0.8)	-	Yes
FAM53B	family with sequence similarity 53 member B	Nucleus	other	No	1.23 +/- 0.21	1.27 +/- 0.24	1.12 +/- 0.05	1.08 +/- 0.22	1.14303	0.123372	0.7 (0.43-0.97)	0.75 (0.48-1)	-	-	-
FAM63B	family with sequence similarity 63 member B	Nucleus	enzyme	No	1.95 +/- 0.52	1.96 +/- 0.55	1.95 +/- 0.57	1.88 +/- 0.78	1.03893	0.839036	0.53 (0.18-0.88)	0.43 (0-0.86)	0.57 (0.21-0.93)	-	-
FAM65A	family with sequence similarity 65 member A	Other	-	No	1.88 +/- 0.74	2.19 +/- 1.11	1.77 +/- 0.69	2.01 +/- 1.25	0.93479	0.802253	0.47 (0.13-0.8)	0.5 (0.1-0.9)	0.46 (0.12-0.8)	-	Yes
FAM65C	family with sequence similarity 65 member C	Other	other	No	1.04 +/- 0.19	1.16 +/- 0.13	0.92 +/- 0.16	1.08 +/- 0.18	0.96277	0.676399	0.45 (0.15-0.76)	0.63 (0.28-0.97)	0.28 (0-0.61)	-	-
FAM83C	family with sequence similarity 83 member C	Other	other	No	1.02 +/- 0.29	1.18 +/- 0.3	0.87 +/- 0.21	1.06 +/- 0.32	0.968079	0.831992	0.48 (0.17-0.79)	0.66 (0.29-1)	0.31 (0-0.65)	-	-
FAM83G	family with sequence similarity 83 member G	Other	other	No	1.31 +/- 0.43	1.25 +/- 0.3	1.35 +/- 0.51	1.73 +/- 1.26	0.760892	0.318233	0.47 (0.21-0.73)	0.41 (0.07-0.75)	0.51 (0.22-0.79)	-	-
FAT2	FAT atypical cadherin 2	Plasma Membrane	other	No	1.23 +/- 0.52	0.98 +/- 0.47	1.52 +/- 0.46	1.34 +/- 0.61	0.913327	0.632145	0.45 (0.19-0.72)	0.33 (0.06-0.61)	0.6 (0.27-0.93)	-	-
FAT4	FAT atypical cadherin 4	Cytoplasm	other	No	1.19 +/- 0.57	1.6 +/- 0.58	0.95 +/- 0.45	1.16 +/- 0.5	1.02189	0.915569	0.5 (0.25-0.75)	0.7 (0.4-1)	0.38 (0.11-0.66)	-	Yes
FBLN1	fibulin 1	Extracellular Space	other	Secreted	1.82 +/- 0.67	1.57 +/- 0.48	1.98 +/- 0.76	1.85 +/- 0.76	0.984419	0.913766	0.49 (0.27-0.71)	0.39 (0.12-0.65)	0.56 (0.31-0.8)	-	-
FBXL13	F-box and leucine rich repeat protein 13	Cytoplasm	enzyme	No	1.66 +/- 0.34	1.63 +/- 0.22	1.67 +/- 0.41	1.7 +/- 0.49	0.971384	0.754974	0.51 (0.28-0.74)	0.48 (0.22-0.73)	0.53 (0.29-0.78)	Yes	-
FBXO11	F-box protein 11	Cytoplasm	enzyme	No	1.47 +/- 0.34	1.33 +/- 0.23	1.52 +/- 0.38	1.16 +/- 0.19	1.27109	0.0529616	0.76 (0.46-1)	0.64 (0-1)	0.8 (0.46-1)	Yes	Yes
FBXO41	F-box protein 41	Cytoplasm	other	No	1.51 +/- 0.25	1.41 +/- 0.19	1.8 +/- 0.18	1.56 +/- 0.36	0.965096	0.700314	0.45 (0.15-0.76)	0.35 (0.04-0.67)	-	-	-
FBXO42	F-box protein 42	Other	other	No	1.44 +/- 0.38	1.45 +/- 0.38	1.44 +/- 0.4	1.62 +/- 0.46	0.892155	0.334739	0.37 (0.12-0.62)	0.39 (0.02-0.75)	0.36 (0.07-0.66)	Yes	-
FCAMR	Fc fragment of IgA and IgM receptor	Plasma Membrane	transmembrane receptor	No	2.62 +/- 1.59	-	2.62 +/- 1.59	3.75 +/- 2.75	0.699115	0.367101	0.42 (0.09-0.75)	-	0.42 (0.09-0.75)	-	-
FCGBP	Fc fragment of IgG binding protein	Extracellular Space	other	No	1.55 +/- 0.41	1.37 +/- 0.32	1.67 +/- 0.43	1.46 +/- 0.3	1.06463	0.47516	0.55 (0.33-0.77)	0.44 (0.12-0.77)	0.62 (0.36-0.89)	-	-
FCGR3A	Fc Fragment Of IgG Receptor IIIa	Plasma Membrane	other	No	1.68 +/- 0.59	1.75 +/- 0.61	1.63 +/- 0.6	1.81 +/- 0.58	0.926053	0.530939	0.43 (0.22-0.64)	0.46 (0.16-0.75)	0.41 (0.16-0.67)	-	-
FCHO2	FCH and mu domain containing endocytic adaptor 2	Cytoplasm	other	No	1.03 +/- 0.37	0.75 +/- 0.06	1.13 +/- 0.39	1.16 +/- 0.6	0.894168	0.629463	0.45 (0.13-0.78)	0.31 (0-0.65)	0.5 (0.16-0.84)	-	-
FCHSD2	FCH and double SH3 domains 2	Plasma Membrane	other	No	1.65 +/- 0.57	1.22 +/- 0.15	2.08 +/- 0.51	1.68 +/- 0.75	0.982097	0.9298	0.58 (0.26-0.89)	0.44 (0.08-0.79)	0.72 (0.41-1)	-	Yes
FCN3	ficolin 3	Extracellular Space	other	Secreted	1.75 +/- 0.47	1.65 +/- 0.24	1.82 +/- 0.58	1.98 +/- 0.55	0.88798	0.242739	0.37 (0.16-0.58)	0.32 (0.07-0.58)	0.4 (0.13-0.67)	-	-
FER1L4	fer-1 like family member 4 (pseudogene)	Other	other	No	1.55 +/- 0.2	1.56 +/- 0.23	1.49 +/- 0.09	1.61 +/- 0.41	0.957628	0.670739	0.5 (0.18-0.82)	0.52 (0.19-0.85)	-	-	-
FERMT3	fermitin family member 3	Cytoplasm	enzyme	No	2.3 +/- 0.88	1.7 +/- 0.18	2.43 +/- 0.92	1.45 +/- 0.44	1.58127	0.00974801	0.82 (0.63-1)	0.64 (0.32-0.96)	0.86 (0.66-1)	-	-
FETUB	fetuin B	Extracellular Space	other	Secreted	1.7 +/- 0.41	1.48 +/- 0.16	1.85 +/- 0.47	2.05 +/- 0.77	0.831936	0.130825	0.36 (0.15-0.58)	0.23 (0.03-0.44)	0.45 (0.2-0.7)	-	-
FGA	fibrinogen alpha chain	Extracellular Space	other	Secreted	1.39 +/- 0.36	1.13 +/- 0.19	1.56 +/- 0.34	3.78 +/- 4.5	0.367749	0.0503216	0.37 (0.16-0.58)	0.23 (0.03-0.44)	0.46 (0.22-0.7)	-	-
FGB	fibrinogen beta chain	Extracellular Space	other	Secreted	1.43 +/- 0.33	1.25 +/- 0.19	1.55 +/- 0.36	1.61 +/- 0.47	0.886997	0.23148	0.4 (0.19-0.62)	0.2 (0-0.4)	0.54 (0.27-0.81)	-	-
FGD3	FYVE, RhoGEF and PH domain containing 3	Cytoplasm	other	No	2.11 +/- 1.31	2.4 +/- 1.41	1.22 +/- 0.01	2.42 +/- 1.21	0.870356	0.632133	0.34 (0.05-0.64)	0.46 (0.11-0.8)	-	-	-
FGD5	FYVE, RhoGEF and PH domain containing 5	Cytoplasm	other	No	1.71 +/- 0.37	1.66 +/- 0.3	1.73 +/- 0.42	1.99 +/- 0.32	0.862091	0.137039	0.31 (0.02-0.61)	0.25 (0-0.77)	0.33 (0.01-0.66)	-	-
FGG	fibrinogen gamma chain	Extracellular Space	other	Secreted	1.56 +/- 0.49	1.26 +/- 0.22	1.77 +/- 0.51	1.68 +/- 0.56	0.933047	0.561091	0.44 (0.22-0.65)	0.23 (0.03-0.44)	0.57 (0.31-0.83)	-	-
FGL1	fibrinogen like 1	Extracellular Space	other	Secreted	1.16 +/- 0.71	1.65 +/- 0.47	0.83 +/- 0.67	0.76 +/- 0.45	1.52508	0.0756681	0.7 (0.5-0.9)	0.93 (0.8-1)	0.54 (0.27-0.81)	-	Yes
FHL2	four and a half LIM domains 2	Nucleus	transcription regulator	No	1.74 +/- 0.87	-	1.74 +/- 0.87	1.71 +/- 1.13	1.0176	0.956166	0.49 (0.12-0.85)	-	0.49 (0.12-0.85)	-	-
FIBCD1	fibrinogen C domain containing 1	Other	other	No	1.81 +/- 0.43	1.86 +/- 0.54	1.79 +/- 0.45	1.95 +/- 0.43	0.930917	0.571334	0.39 (0.05-0.72)	0.43 (0-1)	0.37 (0-0.76)	-	-
FKBP6	FKBP prolyl isomerase 6	Nucleus	enzyme	No	3.49 +/- 3.84	1.43 +/- 0.37	4.66 +/- 4.48	3.81 +/- 3.52	0.915167	0.837957	0.4 (0.15-0.66)	0.27 (0-0.56)	0.48 (0.15-0.81)	-	-
FLG	filaggrin	Cytoplasm	other	No	1.38 +/- 0.47	1.36 +/- 0.14	1.39 +/- 0.6	1.26 +/- 0.67	1.09316	0.637649	0.6 (0.35-0.86)	0.57 (0.27-0.86)	0.62 (0.31-0.94)	-	-
FLNA	filamin A	Cytoplasm	other	No	1.59 +/- 0.71	1.19 +/- 0.32	1.86 +/- 0.78	1.63 +/- 0.67	0.975958	0.876299	0.47 (0.25-0.69)	0.3 (0.05-0.55)	0.59 (0.34-0.83)	-	-
FLNC	filamin C	Cytoplasm	other	No	1.08 +/- 0.46	1.44 +/- 0.19	0.71 +/- 0.32	1.02 +/- 0.5	1.05754	0.816585	0.53 (0.22-0.84)	0.72 (0.41-1)	0.34 (0.02-0.67)	-	-
FMN2	formin 2	Cytoplasm	other	No	1.06 +/- 0.19	1.09 +/- 0.11	1.02 +/- 0.27	1.18 +/- 0.28	0.893326	0.352304	0.41 (0.1-0.71)	0.44 (0.08-0.79)	0.38 (0-0.78)	-	Yes
FN1	fibronectin 1	Extracellular Space	enzyme	Secreted	1.14 +/- 0.38	0.97 +/- 0.22	1.25 +/- 0.43	1.18 +/- 0.28	0.965043	0.741263	0.41 (0.2-0.63)	0.24 (0.03-0.46)	0.53 (0.25-0.8)	-	Yes
FNBP4	formin binding protein 4	Nucleus	other	No	1.8 +/- 1.56	2.89 +/- 1.53	0.72 +/- 0.41	0.99 +/- 0.55	1.83198	0.181288	0.58 (0.25-0.91)	0.94 (0.79-1)	0.22 (0-0.59)	-	-
FOLR3	folate receptor gamma	Extracellular Space	other	Secreted	0.59 +/- 0.25	0.74 +/- 0.09	0.53 +/- 0.28	0.68 +/- 0.31	0.865528	0.530555	0.44 (0.13-0.74)	0.5 (0.1-0.9)	0.42 (0.09-0.75)	-	-
FOXD2	forkhead box D2	Nucleus	transcription regulator	No	1.37 +/- 0.39	1.12 +/- 0.02	1.45 +/- 0.42	1.67 +/- 0.62	0.818562	0.260335	0.38 (0.06-0.69)	0.38 (0.02-0.73)	0.38 (0.05-0.7)	Yes	-
FOXK2	forkhead box K2	Nucleus	transcription regulator	No	0.63 +/- 0.23	0.71 +/- 0.23	0.59 +/- 0.23	0.52 +/- 0.27	1.20783	0.317568	0.67 (0.43-0.91)	0.8 (0.56-1)	0.6 (0.31-0.89)	-	-
FRMD4B	FERM domain containing 4B	Cytoplasm	other	No	1.42 +/- 0.46	1.42 +/- 0.19	1.43 +/- 0.59	1.31 +/- 0.5	1.08402	0.536335	0.57 (0.36-0.79)	0.61 (0.37-0.85)	0.55 (0.29-0.8)	-	Yes
FRMD6-AS1	FRMD6 antisense RNA 1	Other	other	No	1.52 +/- 0.76	2.06 +/- 0.56	1.16 +/- 0.67	1.52 +/- 0.73	0.998473	0.99337	0.48 (0.26-0.7)	0.71 (0.48-0.94)	0.33 (0.09-0.56)	-	-
FRMPD4	FERM and PDZ domain containing 4	Plasma Membrane	other	No	1.01 +/- 0.21	1.07 +/- 0.12	0.94 +/- 0.27	0.87 +/- 0.19	1.15471	0.197335	0.66 (0.37-0.95)	0.78 (0.48-1)	0.53 (0.12-0.94)	Yes	Yes
FSIP2	fibrous sheath interacting protein 2	Cytoplasm	other	No	1.34 +/- 0.5	0.99 +/- 0.29	1.46 +/- 0.52	1.49 +/- 0.59	0.902726	0.605691	0.44 (0.13-0.74)	0.25 (0-0.61)	0.5 (0.17-0.83)	-	-
FTCD	formimidoyltransferase cyclodeaminase	Cytoplasm	enzyme	No	1.45 +/- 0.25	1.69 +/- 0.37	1.39 +/- 0.2	1.55 +/- 0.39	0.933017	0.46399	0.42 (0.15-0.69)	0.59 (0.09-1)	0.38 (0.11-0.66)	-	-
FUCA1	alpha-L-fucosidase 1	Cytoplasm	enzyme	No	1.15 +/- 0.3	0.99 +/- 0.01	1.21 +/- 0.33	1.29 +/- 0.6	0.896058	0.580434	0.5 (0.18-0.82)	0.5 (0.13-0.87)	0.5 (0.17-0.83)	-	-
FUCA2	alpha-L-fucosidase 2	Extracellular Space	enzyme	Secreted	1.55 +/- 0.41	1.4 +/- 0.53	1.59 +/- 0.41	1.63 +/- 0.5	0.952938	0.697751	0.47 (0.22-0.73)	0.36 (0-1)	0.49 (0.23-0.76)	-	-
FUT1	fucosyltransferase 1 (H blood group)	Cytoplasm	enzyme	No	2.42 +/- 1.05	-	2.42 +/- 1.05	2.73 +/- 1.81	0.8871	0.703815	0.49 (0.15-0.83)	-	0.49 (0.15-0.83)	-	-
G3BP1	G3BP stress granule assembly factor 1	Nucleus	enzyme	No	3.51 +/- 2.28	-	3.51 +/- 2.28	6.16 +/- 6.58	0.569917	0.33401	0.47 (0.13-0.81)	-	0.47 (0.13-0.81)	-	-
GABBR2	gamma-aminobutyric acid type B receptor subunit 2	Plasma Membrane	G-protein coupled receptor	No	1.57 +/- 0.32	1.67 +/- 0.38	1.46 +/- 0.25	1.58 +/- 0.31	0.993413	0.949679	0.48 (0.17-0.79)	0.59 (0.18-1)	0.38 (0.03-0.72)	-	-
GABRA4	gamma-aminobutyric acid type A receptor subunit alpha4	Plasma Membrane	ion channel	No	1.17 +/- 0.35	1.38 +/- 0.34	0.92 +/- 0.13	1.04 +/- 0.35	1.13259	0.400522	0.64 (0.4-0.89)	0.77 (0.54-1)	0.49 (0.18-0.8)	-	-
GABRG3	gamma-aminobutyric acid type A receptor subunit gamma3	Plasma Membrane	ion channel	No	1.7 +/- 0.96	1.75 +/- 0.78	1.67 +/- 1.11	1.91 +/- 1.38	0.892704	0.6398	0.49 (0.28-0.71)	0.53 (0.27-0.79)	0.47 (0.22-0.71)	-	-
GAL3ST3	galactose-3-O-sulfotransferase 3	Cytoplasm	enzyme	No	1.41 +/- 0.36	1.3 +/- 0.32	1.74 +/- 0.35	1.73 +/- 0.67	0.812843	0.259885	0.39 (0.08-0.7)	0.33 (0.03-0.64)	-	-	-
GALE	UDP-galactose-4-epimerase	Cytoplasm	enzyme	No	1.15 +/- 0.16	1.09 +/- 0.11	1.22 +/- 0.2	2.23 +/- 2.64	0.517448	0.265377	0.42 (0.08-0.77)	0.38 (0.02-0.73)	0.47 (0.11-0.83)	-	-
GALM	galactose mutarotase	Cytoplasm	enzyme	No	1.14 +/- 0.16	1.23 +/- 0.08	1.02 +/- 0.16	1.18 +/- 0.31	0.968506	0.796281	0.55 (0.21-0.9)	0.68 (0.32-1)	0.38 (0-0.81)	-	-
GAPDH	glyceraldehyde-3-phosphate dehydrogenase	Cytoplasm	enzyme	No	2.48 +/- 1.22	2.12 +/- 1.19	2.72 +/- 1.25	1.77 +/- 1.16	1.40415	0.11362	0.73 (0.53-0.93)	0.64 (0.34-0.95)	0.79 (0.61-0.98)	-	-
GC	GC vitamin D binding protein	Extracellular Space	transporter	Secreted	1.61 +/- 0.88	1.05 +/- 0.3	1.98 +/- 0.95	2.78 +/- 2.14	0.578492	0.0579546	0.3 (0.1-0.5)	0.13 (0-0.29)	0.41 (0.17-0.66)	-	-
GCC1	GRIP and coiled-coil domain containing 1	Cytoplasm	other	No	1.15 +/- 0.42	1.11 +/- 0.06	1.17 +/- 0.51	1.25 +/- 0.43	0.917393	0.65734	0.43 (0.09-0.76)	0.57 (0.18-0.97)	0.37 (0-0.79)	-	-
GCC2	GRIP and coiled-coil domain containing 2	Cytoplasm	other	No	0.84 +/- 0.48	1.11 +/- 0.01	0.78 +/- 0.52	0.67 +/- 0.46	1.26078	0.39623	0.64 (0.39-0.88)	0.82 (0.58-1)	0.6 (0.32-0.87)	-	-
GCN1	GCN1 activator of EIF2AK4	Cytoplasm	translation regulator	No	1.57 +/- 0.5	1.78 +/- 0.51	1.31 +/- 0.39	1.45 +/- 0.52	1.08019	0.604325	0.58 (0.32-0.84)	0.7 (0.44-0.96)	0.44 (0.11-0.76)	-	-
GDF9	growth differentiation factor 9	Extracellular Space	growth factor	Secreted	1.19 +/- 0.26	1.17 +/- 0.17	1.22 +/- 0.39	1.13 +/- 0.12	1.04971	0.599705	0.59 (0.25-0.93)	0.68 (0.25-1)	0.48 (0-1)	-	-
GFPT1	glutamine--fructose-6-phosphate transaminase 1	Cytoplasm	enzyme	No	1.09 +/- 0.73	0.89 +/- 0.74	1.7 +/- 0.07	1.3 +/- 1.03	0.839855	0.650437	0.45 (0.14-0.77)	0.4 (0.08-0.71)	-	-	-
GFY	golgi associated olfactory signaling regulator	Cytoplasm	other	No	1.89 +/- 0.45	1.77 +/- 0.75	1.93 +/- 0.4	1.82 +/- 0.88	1.03448	0.860128	0.63 (0.3-0.95)	0.5 (0-1)	0.67 (0.33-1)	-	-
GGH	gamma-glutamyl hydrolase	Cytoplasm	peptidase	No	1.64 +/- 0.4	1.87 +/- 0.51	1.48 +/- 0.23	1.55 +/- 0.38	1.05788	0.534963	0.58 (0.37-0.79)	0.71 (0.45-0.98)	0.49 (0.25-0.73)	Yes	-
GHRH	growth hormone releasing hormone	Extracellular Space	other	Secreted	0.77 +/- 0.45	0.64 +/- 0.45	1.15 +/- 0.21	0.85 +/- 0.55	0.906002	0.756211	0.5 (0.17-0.83)	0.48 (0.13-0.82)	-	-	-
GIGYF1	GRB10 interacting GYF protein 1	Extracellular Space	other	No	1.98 +/- 1.1	1.56 +/- 0.49	2.26 +/- 1.32	2.21 +/- 0.89	0.894891	0.529715	0.4 (0.18-0.61)	0.27 (0.03-0.5)	0.48 (0.21-0.75)	-	-
GK5	glycerol kinase 5	Other	kinase	No	1.62 +/- 0.59	1.28 +/- 0.26	1.76 +/- 0.66	1.93 +/- 0.53	0.840455	0.327053	0.29 (0-0.59)	0.07 (0-0.27)	0.37 (0-0.75)	-	-
GLI3	GLI family zinc finger 3	Nucleus	transcription regulator	No	1.01 +/- 0.46	1.39 +/- 0.29	0.79 +/- 0.4	1.08 +/- 0.59	0.9343	0.757468	0.38 (0.12-0.64)	0.59 (0.22-0.96)	0.26 (0.01-0.51)	-	Yes
GNPTG	N-acetylglucosamine-1-phosphate transferase subunit gamma	Cytoplasm	enzyme	No	1.2 +/- 0.26	1.3 +/- 0.33	1.14 +/- 0.2	1.2 +/- 0.27	1.00651	0.936775	0.5 (0.28-0.72)	0.58 (0.28-0.88)	0.44 (0.2-0.69)	-	-
GOLGA5	golgin A5	Cytoplasm	kinase	No	1.47 +/- 0.4	-	1.47 +/- 0.4	2.23 +/- 1.07	0.658101	0.103155	0.26 (0-0.53)	-	0.26 (0-0.53)	Yes	-
GOLGA8F	golgin A8 family member F	Other	other	No	0.93 +/- 0.19	1.09 +/- 0.13	0.78 +/- 0.06	1 +/- 0.16	0.930847	0.477811	0.37 (0.08-0.66)	0.61 (0.26-0.96)	0.13 (0-0.34)	-	-
GOLGB1	golgin B1	Cytoplasm	other	No	1.47 +/- 0.3	1.54 +/- 0.32	1.42 +/- 0.3	1.4 +/- 0.38	1.04724	0.601904	0.63 (0.42-0.85)	0.7 (0.47-0.93)	0.59 (0.34-0.83)	-	-
GON4L	gon-4 like	Cytoplasm	transcription regulator	No	1.67 +/- 0.49	1.63 +/- 0.6	1.7 +/- 0.45	1.55 +/- 0.4	1.08103	0.458041	0.55 (0.33-0.76)	0.49 (0.16-0.82)	0.59 (0.34-0.83)	-	-
GOSR2	golgi SNAP receptor complex member 2	Cytoplasm	transporter	No	1.2 +/- 0.28	1.3 +/- 0.01	1.16 +/- 0.33	1.34 +/- 0.47	0.897429	0.518211	0.45 (0.09-0.8)	0.57 (0.18-0.97)	0.4 (0.04-0.76)	-	Yes
GP1BA	glycoprotein Ib platelet subunit alpha	Plasma Membrane	transmembrane receptor	No	2.96 +/- 1.47	-	2.96 +/- 1.47	3.54 +/- 1.33	0.835671	0.45155	0.39 (0.06-0.71)	-	0.39 (0.06-0.71)	-	-
GPALPP1	GPALPP motifs containing 1	Other	other	No	1.46 +/- 0.38	1.24 +/- 0.19	1.67 +/- 0.42	1.57 +/- 0.42	0.929069	0.587528	0.41 (0.12-0.71)	0.23 (0-0.53)	0.59 (0.23-0.96)	Yes	-
GPAT2	glycerol-3-phosphate acyltransferase 2, mitochondrial	Cytoplasm	enzyme	No	2.39 +/- 1.02	2.46 +/- 1.16	2.29 +/- 1.02	2.48 +/- 0.94	0.962976	0.865841	0.49 (0.15-0.83)	0.5 (0.04-0.96)	0.48 (0.04-0.91)	-	-
GPLD1	glycosylphosphatidylinositol specific phospholipase D1	Cytoplasm	enzyme	Secreted	1.48 +/- 0.36	1.38 +/- 0.27	1.54 +/- 0.4	1.79 +/- 0.59	0.823413	0.0845941	0.36 (0.15-0.57)	0.29 (0.02-0.56)	0.41 (0.16-0.65)	-	-
GPR153	G protein-coupled receptor 153	Plasma Membrane	G-protein coupled receptor	No	1.66 +/- 0.52	1.48 +/- 0.24	1.84 +/- 0.69	1.76 +/- 0.38	0.943687	0.66731	0.42 (0.12-0.73)	0.25 (0-0.55)	0.59 (0.14-1)	-	-
GPR98	G-protein coupled receptor 98	Plasma Membrane	G-protein coupled receptor	No	1.1 +/- 0.32	1.02 +/- 0.15	1.14 +/- 0.37	1.01 +/- 0.25	1.09514	0.542078	0.61 (0.29-0.94)	0.64 (0.14-1)	0.6 (0.24-0.96)	-	-
GPX3	glutathione peroxidase 3	Extracellular Space	enzyme	Secreted	1.33 +/- 0.37	1.23 +/- 0.14	1.4 +/- 0.46	1.47 +/- 0.45	0.904419	0.353707	0.4 (0.19-0.62)	0.33 (0.09-0.57)	0.45 (0.19-0.72)	-	-
GRAMD1A	GRAM domain containing 1A	Cytoplasm	transporter	No	1.92 +/- 0.71	1.65 +/- 0.54	2.09 +/- 0.78	1.81 +/- 1.01	1.05724	0.748781	0.53 (0.31-0.76)	0.47 (0.22-0.71)	0.58 (0.33-0.82)	-	-
GRHL1	grainyhead like transcription factor 1	Nucleus	transcription regulator	No	1.57 +/- 0.65	1.62 +/- 0.73	1.54 +/- 0.63	1.7 +/- 0.84	0.925485	0.649564	0.46 (0.24-0.68)	0.47 (0.17-0.76)	0.46 (0.21-0.7)	Yes	-
GRIP1	glutamate receptor interacting protein 1	Plasma Membrane	transcription regulator	No	0.43 +/- 0.33	0.54 +/- 0.21	0.36 +/- 0.38	0.33 +/- 0.44	1.29241	0.570128	0.62 (0.36-0.88)	0.89 (0.7-1)	0.47 (0.15-0.78)	-	Yes
GRIPAP1	GRIP1 associated protein 1	Plasma Membrane	other	No	1.48 +/- 0.4	1.33 +/- 0.22	1.57 +/- 0.48	1.84 +/- 0.81	0.801447	0.126551	0.38 (0.18-0.59)	0.24 (0.03-0.46)	0.48 (0.23-0.72)	-	-
GRK6	G protein-coupled receptor kinase 6	Plasma Membrane	kinase	No	1.56 +/- 0.4	1.35 +/- 0.11	1.77 +/- 0.5	1.66 +/- 0.54	0.935425	0.657842	0.47 (0.16-0.77)	0.34 (0.01-0.68)	0.59 (0.2-0.99)	-	-
GSK3A	glycogen synthase kinase 3 alpha	Nucleus	kinase	No	1.42 +/- 0.76	1.09 +/- 0.16	1.86 +/- 1.08	1.35 +/- 0.71	1.05167	0.861414	0.57 (0.24-0.91)	0.5 (0.12-0.88)	0.67 (0.21-1)	-	-
GSN	gelsolin	Extracellular Space	other	Secreted	1.51 +/- 0.49	1.4 +/- 0.32	1.59 +/- 0.58	1.85 +/- 0.71	0.818745	0.14447	0.36 (0.16-0.57)	0.31 (0.06-0.56)	0.4 (0.15-0.65)	-	-
GSPT2	G1 to S phase transition 2	Cytoplasm	translation regulator	No	1.52 +/- 0.46	1.37 +/- 0.45	1.57 +/- 0.5	1.89 +/- 0.74	0.802014	0.246551	0.33 (0.04-0.62)	0.25 (0-0.61)	0.35 (0.04-0.66)	-	-
GSR	glutathione-disulfide reductase	Cytoplasm	enzyme	No	1.95 +/- 0.7	1.59 +/- 0.31	2.31 +/- 0.84	1.9 +/- 0.76	1.02483	0.89824	0.53 (0.22-0.84)	0.41 (0.06-0.76)	0.66 (0.29-1)	-	Yes
GTF2IRD1	GTF2I repeat domain containing 1	Nucleus	transcription regulator	No	1.09 +/- 1.06	0.84 +/- 0.8	1.25 +/- 1.22	0.7 +/- 0.57	1.5506	0.225073	0.6 (0.39-0.81)	0.54 (0.25-0.84)	0.64 (0.39-0.89)	-	-
GTF2IRD2B	General Transcription Factor II-I Repeat Domain-Containing Protein 2B	Nucleus	other	No	1.06 +/- 0.27	0.98 +/- 0.2	1.17 +/- 0.36	1 +/- 0.27	1.05849	0.695507	0.57 (0.24-0.91)	0.46 (0.07-0.86)	0.71 (0.25-1)	-	-
GUCY2C	guanylate cyclase 2C	Plasma Membrane	kinase	No	2.45 +/- 1.52	1.84 +/- 0.9	2.86 +/- 1.76	2.5 +/- 1.4	0.983404	0.938271	0.48 (0.27-0.7)	0.37 (0.1-0.64)	0.56 (0.3-0.83)	-	-
GUCY2D	guanylate cyclase 2D, retinal	Plasma Membrane	kinase	No	1.59 +/- 0.5	-	1.59 +/- 0.5	2 +/- 0.66	0.793601	0.212605	0.35 (0.03-0.67)	-	0.35 (0.03-0.67)	-	-
H2AFY	H2A Histone Family Member Y	Nucleus	other	No	1.22 +/- 0.19	1.23 +/- 0.1	1.21 +/- 0.27	1.41 +/- 0.29	0.863312	0.119456	0.28 (0.01-0.55)	0.28 (0-0.6)	0.28 (0-0.66)	-	Yes
H6PD	hexose-6-phosphate dehydrogenase/glucose 1-dehydrogenase	Cytoplasm	enzyme	No	1.48 +/- 0.33	-	1.48 +/- 0.33	1.33 +/- 0.41	1.11285	0.465418	0.61 (0.28-0.95)	-	0.61 (0.28-0.95)	-	Yes
HABP2	hyaluronan binding protein 2	Extracellular Space	peptidase	Secreted	1.69 +/- 0.68	1.46 +/- 0.25	1.85 +/- 0.83	1.87 +/- 0.7	0.90471	0.481542	0.41 (0.2-0.62)	0.36 (0.09-0.62)	0.44 (0.17-0.72)	-	-
HACD3	3-hydroxyacyl-CoA dehydratase 3	Cytoplasm	enzyme	No	1.23 +/- 0.46	1.05 +/- 0.1	1.4 +/- 0.64	1.8 +/- 0.75	0.680653	0.0959377	0.23 (0-0.49)	0.16 (0-0.41)	0.31 (0-0.67)	-	Yes
HADHB	hydroxyacyl-CoA dehydrogenase trifunctional multienzyme complex subunit beta	Cytoplasm	enzyme	No	1.54 +/- 0.35	1.53 +/- 0.42	1.57 +/- 0.04	1.65 +/- 0.17	0.932145	0.476171	0.45 (0.14-0.75)	0.44 (0.08-0.79)	-	-	-
HAL	histidine ammonia-lyase	Cytoplasm	enzyme	No	1.4 +/- 0.55	1.39 +/- 0.32	1.41 +/- 0.67	1.16 +/- 0.37	1.21161	0.237987	0.62 (0.37-0.87)	0.68 (0.3-1)	0.58 (0.26-0.91)	-	-
HAO1	hydroxyacid oxidase 1	Cytoplasm	enzyme	No	1.59 +/- 0.71	0.94 +/- 0.05	1.96 +/- 0.63	1.9 +/- 0.9	0.834288	0.368557	0.37 (0.12-0.63)	0 (0-0)	0.58 (0.29-0.88)	Yes	-
HAUS6	HAUS augmin like complex subunit 6	Cytoplasm	other	No	1.21 +/- 0.22	1.25 +/- 0.22	1.18 +/- 0.23	1.37 +/- 0.37	0.877999	0.144999	0.37 (0.16-0.58)	0.39 (0.09-0.69)	0.36 (0.13-0.6)	-	-
HAX1	HCLS1 associated protein X-1	Cytoplasm	other	No	1.84 +/- 1.35	1.1 +/- 0.17	2.83 +/- 1.7	2.51 +/- 2.59	0.731079	0.552481	0.51 (0.16-0.86)	0.39 (0.02-0.77)	0.67 (0.29-1)	-	-
HBA1	Hemoglobin Subunit Alpha 1	Extracellular Space	other	No	2.28 +/- 1.83	1.79 +/- 0.93	2.76 +/- 2.43	1.42 +/- 0.26	1.60806	0.122411	0.66 (0.43-0.89)	0.58 (0.27-0.9)	0.74 (0.46-1)	-	-
HBB	hemoglobin subunit beta	Cytoplasm	transporter	No	2.14 +/- 1.66	1.7 +/- 1.05	2.43 +/- 1.97	1.38 +/- 0.29	1.55247	0.0912808	0.62 (0.4-0.83)	0.5 (0.15-0.85)	0.7 (0.44-0.96)	-	-
HBG1	hemoglobin subunit gamma 1	Cytoplasm	other	No	2.45 +/- 1	2.03 +/- 0.7	2.87 +/- 1.17	2.63 +/- 1.08	0.930936	0.727225	0.41 (0.1-0.72)	0.28 (0-0.59)	0.53 (0.12-0.94)	-	-
HBS1L	HBS1 like translational GTPase	Cytoplasm	translation regulator	No	1.08 +/- 0.18	1.2 +/- 0.08	1.04 +/- 0.2	1.15 +/- 0.33	0.935343	0.588746	0.47 (0.15-0.78)	0.56 (0.09-1)	0.44 (0.1-0.77)	-	Yes
HCN4	hyperpolarization activated cyclic nucleotide gated potassium channel 4	Plasma Membrane	ion channel	No	3.34 +/- 1.94	2.35 +/- 1.26	4.32 +/- 2.14	3.51 +/- 1.76	0.950847	0.85188	0.48 (0.17-0.79)	0.31 (0-0.65)	0.66 (0.25-1)	-	-
HDAC11	histone deacetylase 11	Nucleus	transcription regulator	No	1.29 +/- 0.21	1.33 +/- 0.24	1.2 +/- 0.05	1.38 +/- 0.24	0.936886	0.483815	0.41 (0.1-0.72)	0.42 (0.09-0.75)	-	-	-
HEG1	heart development protein with EGF like domains 1	Plasma Membrane	other	No	1.37 +/- 0.23	1.34 +/- 0.26	1.39 +/- 0.21	1.33 +/- 0.25	1.02507	0.709028	0.54 (0.32-0.76)	0.53 (0.25-0.81)	0.55 (0.3-0.8)	-	-
HERC1	HECT and RLD domain containing E3 ubiquitin protein ligase family member 1	Cytoplasm	other	No	3.24 +/- 2.49	1.64 +/- 0.3	4.15 +/- 2.76	3.55 +/- 2.41	0.911149	0.764548	0.46 (0.21-0.72)	0.3 (0.01-0.58)	0.56 (0.24-0.88)	Yes	-
HES6	hes family bHLH transcription factor 6	Nucleus	transcription regulator	No	1.62 +/- 0.63	2.11 +/- 0.94	1.46 +/- 0.5	1.91 +/- 1	0.848667	0.49903	0.44 (0.13-0.74)	0.63 (0.23-1)	0.38 (0.06-0.69)	-	-
HEXDC	Hexosaminidase D	Extracellular Space	enzyme	No	1.21 +/- 0.64	1.71 +/- 0.42	0.71 +/- 0.32	1.13 +/- 0.66	1.06662	0.81375	0.51 (0.2-0.81)	0.75 (0.45-1)	0.27 (0-0.57)	-	-
HHAT	hedgehog acyltransferase	Cytoplasm	enzyme	No	0.97 +/- 0.44	0.54 +/- 0.14	1.06 +/- 0.43	1.14 +/- 0.45	0.849042	0.376154	0.39 (0.14-0.64)	0 (0-0)	0.47 (0.2-0.75)	Yes	Yes
HIVEP1	HIVEP zinc finger 1	Nucleus	transcription regulator	No	1.44 +/- 0.45	1.54 +/- 0.52	1.38 +/- 0.45	1.42 +/- 0.25	1.01322	0.914899	0.48 (0.21-0.74)	0.57 (0.15-0.99)	0.43 (0.12-0.74)	-	Yes
HIVEP3	HIVEP zinc finger 3	Nucleus	transcription regulator	No	2.49 +/- 1.33	2.93 +/- 1.85	2.05 +/- 0.46	3.01 +/- 1.53	0.828212	0.489126	0.41 (0.1-0.71)	0.47 (0.03-0.91)	0.34 (0.01-0.68)	-	Yes
HK1	hexokinase 1	Cytoplasm	kinase	No	0.92 +/- 0.48	-	0.92 +/- 0.48	1.43 +/- 0.83	0.640167	0.180133	0.29 (0-0.58)	-	0.29 (0-0.58)	-	-
HK3	hexokinase 3	Cytoplasm	kinase	No	1.47 +/- 0.59	1.52 +/- 0.51	1.43 +/- 0.66	1.37 +/- 0.69	1.07247	0.700991	0.54 (0.33-0.76)	0.58 (0.32-0.84)	0.52 (0.27-0.76)	-	-
HKDC1	hexokinase domain containing 1	Cytoplasm	kinase	No	0.92 +/- 0.56	1.17 +/- 0.24	0.77 +/- 0.65	1.04 +/- 0.79	0.879057	0.670695	0.45 (0.2-0.71)	0.61 (0.29-0.94)	0.36 (0.07-0.66)	-	-
HMCN2	hemicentin 2	Extracellular Space	other	Secreted	2.4 +/- 0.82	2.44 +/- 1.1	2.37 +/- 0.59	2.4 +/- 0.68	1.00089	0.99554	0.52 (0.2-0.83)	0.53 (0.05-1)	0.5 (0.11-0.89)	-	-
HMGCLL1	3-hydroxymethyl-3-methylglutaryl-CoA lyase like 1	Cytoplasm	enzyme	No	0.95 +/- 0.19	0.8 +/- 0.04	1.1 +/- 0.15	1.19 +/- 0.44	0.798187	0.169649	0.39 (0.06-0.72)	0.31 (0-0.64)	0.47 (0.11-0.83)	-	-
HN1	Hematological And Neurological Expressed 1 Protein	Nucleus	other	No	1.91 +/- 0.68	1.75 +/- 0.26	1.94 +/- 0.75	2.31 +/- 1.31	0.827923	0.382342	0.45 (0.19-0.72)	0.41 (0.11-0.71)	0.46 (0.19-0.74)	-	-
HNRNPAB	heterogeneous nuclear ribonucleoprotein A/B	Nucleus	enzyme	No	1.28 +/- 0.3	1.29 +/- 0.23	1.27 +/- 0.36	1.21 +/- 0.31	1.05639	0.538937	0.56 (0.34-0.78)	0.62 (0.36-0.89)	0.52 (0.25-0.79)	-	-
HNRNPM	heterogeneous nuclear ribonucleoprotein M	Nucleus	other	No	1.44 +/- 0.43	1.33 +/- 0.29	1.51 +/- 0.5	1.51 +/- 0.52	0.955056	0.697164	0.48 (0.26-0.69)	0.39 (0.13-0.64)	0.53 (0.28-0.78)	-	-
HOXD11	homeobox D11	Nucleus	transcription regulator	No	0.77 +/- 0.28	0.65 +/- 0.25	0.89 +/- 0.27	0.75 +/- 0.31	1.02778	0.890059	0.53 (0.21-0.85)	0.34 (0-0.77)	0.72 (0.41-1)	-	-
HOXD9	homeobox D9	Nucleus	transcription regulator	No	0.44 +/- 0.31	0.58 +/- 0.22	0.36 +/- 0.34	0.34 +/- 0.39	1.30925	0.502155	0.63 (0.37-0.88)	0.91 (0.73-1)	0.47 (0.16-0.77)	-	-
HP	haptoglobin	Extracellular Space	peptidase	Secreted	1.64 +/- 0.69	1.07 +/- 0.32	1.76 +/- 0.7	1.84 +/- 1	0.887297	0.576896	0.44 (0.17-0.71)	0.36 (0.07-0.66)	0.45 (0.18-0.73)	-	-
HPD	4-hydroxyphenylpyruvate dioxygenase	Cytoplasm	enzyme	No	1.9 +/- 0.47	1.87 +/- 0.47	1.94 +/- 0.51	1.9 +/- 0.89	1.00183	0.990999	0.55 (0.28-0.82)	0.53 (0.24-0.82)	0.58 (0.29-0.87)	-	-
HPX	hemopexin	Extracellular Space	transporter	Secreted	1.88 +/- 0.58	1.72 +/- 0.36	1.98 +/- 0.69	1.81 +/- 0.49	1.03568	0.743606	0.52 (0.3-0.74)	0.44 (0.16-0.73)	0.57 (0.3-0.84)	-	-
HRG	histidine rich glycoprotein	Extracellular Space	other	Secreted	1.46 +/- 0.49	1.23 +/- 0.28	1.61 +/- 0.55	2.26 +/- 1.62	0.643951	0.0712387	0.32 (0.12-0.53)	0.21 (0.01-0.42)	0.4 (0.17-0.63)	-	-
HSD17B2	hydroxysteroid 17-beta dehydrogenase 2	Cytoplasm	enzyme	No	0.82 +/- 0.42	1.09 +/- 0.15	0.46 +/- 0.4	0.7 +/- 0.49	1.18005	0.6407	0.55 (0.22-0.88)	0.71 (0.38-1)	0.33 (0-0.7)	-	-
HSP90AA5P	heat shock protein 90 alpha family class A member 5, pseudogene	Other	other	No	0.98 +/- 0.1	1.05 +/- 0.06	0.91 +/- 0.06	1.2 +/- 0.67	0.816586	0.3752	0.47 (0.15-0.79)	0.59 (0.25-0.93)	0.34 (0.01-0.67)	-	-
HSP90B1	heat shock protein 90 beta family member 1	Cytoplasm	other	No	1.57 +/- 0.43	1.35 +/- 0.25	1.72 +/- 0.47	1.69 +/- 0.72	0.930537	0.589532	0.49 (0.27-0.71)	0.39 (0.13-0.65)	0.56 (0.31-0.8)	-	-
HSPA5	heat shock protein family A (Hsp70) member 5	Cytoplasm	enzyme	No	1.4 +/- 0.16	1.44 +/- 0.18	1.37 +/- 0.15	1.41 +/- 0.25	0.994752	0.926129	0.52 (0.29-0.74)	0.56 (0.31-0.8)	0.49 (0.25-0.73)	-	-
HSPB11	heat shock protein family B (small) member 11	Extracellular Space	other	No	2.11 +/- 0.6	1.93 +/- 0.51	2.34 +/- 0.73	2.67 +/- 2.17	0.790015	0.527445	0.61 (0.26-0.97)	0.57 (0.16-0.98)	0.67 (0.31-1)	-	-
HSPG2	heparan sulfate proteoglycan 2	Extracellular Space	enzyme	Secreted	1.36 +/- 0.21	1.46 +/- 0.17	1.3 +/- 0.21	1.32 +/- 0.24	1.03073	0.624706	0.58 (0.36-0.79)	0.69 (0.45-0.93)	0.5 (0.25-0.75)	-	-
HTR1A	5-hydroxytryptamine receptor 1A	Plasma Membrane	G-protein coupled receptor	No	2.4 +/- 1.05	-	2.4 +/- 1.05	2.69 +/- 1.82	0.891666	0.719992	0.49 (0.15-0.83)	-	0.49 (0.15-0.83)	-	-
HUWE1	HECT, UBA and WWE domain containing E3 ubiquitin protein ligase 1	Nucleus	transcription regulator	No	1.95 +/- 0.65	1.49 +/- 0.1	2.1 +/- 0.69	2.22 +/- 0.93	0.878381	0.513889	0.42 (0.11-0.74)	0.31 (0-0.65)	0.46 (0.13-0.78)	-	-
HYOU1	hypoxia up-regulated 1	Cytoplasm	other	No	1.5 +/- 0.33	1.37 +/- 0.21	1.58 +/- 0.38	1.58 +/- 0.39	0.948675	0.544479	0.43 (0.2-0.66)	0.36 (0.11-0.6)	0.48 (0.23-0.74)	-	-
ICAM1	intercellular adhesion molecule 1	Plasma Membrane	transmembrane receptor	No	1.96 +/- 0.57	2.21 +/- 0.74	1.79 +/- 0.38	2.06 +/- 0.66	0.952825	0.667879	0.44 (0.22-0.65)	0.53 (0.22-0.84)	0.37 (0.14-0.6)	-	-
ICAM2	intercellular adhesion molecule 2	Plasma Membrane	other	No	1.47 +/- 0.38	1.54 +/- 0.32	1.43 +/- 0.44	1.46 +/- 0.5	1.01241	0.912139	0.56 (0.35-0.78)	0.7 (0.47-0.93)	0.47 (0.2-0.75)	-	-
IFI16	interferon gamma inducible protein 16	Nucleus	transcription regulator	No	1.46 +/- 0.77	1.62 +/- 0.66	1.24 +/- 1	0.94 +/- 0.37	1.55447	0.125965	0.71 (0.42-1)	0.86 (0.61-1)	0.52 (0-1)	-	-
IFI35	interferon induced protein 35	Nucleus	other	No	1.2 +/- 0.25	1.12 +/- 0.14	1.28 +/- 0.33	1.33 +/- 0.27	0.90575	0.332842	0.36 (0.06-0.66)	0.22 (0-0.5)	0.5 (0.08-0.92)	-	-
IFITM3	interferon induced transmembrane protein 3	Plasma Membrane	other	No	1.5 +/- 0.55	1.11 +/- 0.13	1.9 +/- 0.53	1.96 +/- 0.78	0.769394	0.195365	0.28 (0-0.56)	0.16 (0-0.41)	0.41 (0.05-0.76)	-	-
IFNGR2	interferon gamma receptor 2	Plasma Membrane	transmembrane receptor	No	1.31 +/- 0.19	1.34 +/- 0.19	1.27 +/- 0.24	1.27 +/- 0.28	1.03328	0.756427	0.51 (0.18-0.84)	0.5 (0.08-0.92)	0.52 (0.06-0.99)	-	-
IFT140	intraflagellar transport 140	Extracellular Space	other	No	0.82 +/- 0.38	0.83 +/- 0.34	0.8 +/- 0.51	0.77 +/- 0.42	1.05754	0.839757	0.61 (0.28-0.95)	0.61 (0.23-0.98)	0.62 (0.16-1)	-	-
IFT172	intraflagellar transport 172	Extracellular Space	other	No	1.49 +/- 0.62	1.3 +/- 0.25	1.67 +/- 0.84	1.57 +/- 0.95	0.951436	0.816674	0.5 (0.25-0.75)	0.46 (0.17-0.74)	0.54 (0.23-0.85)	-	-
IFT43	intraflagellar transport 43	Cytoplasm	other	No	1.27 +/- 0.35	1.37 +/- 0.34	0.97 +/- 0.14	1.27 +/- 0.26	0.995251	0.976999	0.53 (0.22-0.85)	0.63 (0.3-0.95)	-	-	-
IGFALS	insulin like growth factor binding protein acid labile subunit	Extracellular Space	other	No	1.42 +/- 0.5	1.25 +/- 0.23	1.54 +/- 0.61	1.5 +/- 0.4	0.949924	0.660178	0.4 (0.19-0.61)	0.31 (0.07-0.55)	0.46 (0.19-0.73)	-	-
IGFBP3	insulin like growth factor binding protein 3	Extracellular Space	other	Secreted	1.48 +/- 0.61	1.29 +/- 0.31	1.61 +/- 0.73	1.83 +/- 0.49	0.80762	0.0994921	0.27 (0.07-0.47)	0.19 (0-0.38)	0.33 (0.07-0.58)	-	-
IGFBP4	insulin like growth factor binding protein 4	Extracellular Space	other	Secreted	2.22 +/- 1.07	1.28 +/- 0.16	2.75 +/- 1	2.58 +/- 0.98	0.86062	0.41923	0.37 (0.12-0.63)	0.07 (0-0.21)	0.55 (0.23-0.86)	-	-
IGFBP6	insulin like growth factor binding protein 6	Extracellular Space	other	Secreted	1.84 +/- 0.8	1.29 +/- 0	2.02 +/- 0.86	2.08 +/- 0.99	0.882115	0.593398	0.5 (0.18-0.82)	0.38 (0.02-0.73)	0.54 (0.21-0.87)	-	-
IGFN1	immunoglobulin like and fibronectin type III domain containing 1	Nucleus	other	No	1.26 +/- 0.27	1.39 +/- 0.25	1.18 +/- 0.26	1.34 +/- 0.39	0.941018	0.526451	0.4 (0.17-0.62)	0.49 (0.22-0.76)	0.33 (0.11-0.56)	-	-
IGHA1	immunoglobulin heavy constant alpha 1	Extracellular Space	other	No	0.97 +/- 0.19	1.08 +/- 0.12	0.82 +/- 0.15	1.18 +/- 0.58	0.819252	0.390571	0.49 (0.15-0.83)	0.61 (0.25-0.97)	0.33 (0-0.71)	-	-
IGHV3-9	Immunoglobulin Heavy Variable 3-9	Extracellular Space	other	No	1.44 +/- 0.48	1.45 +/- 0.5	1.43 +/- 0.52	1.63 +/- 0.69	0.884637	0.450354	0.44 (0.2-0.69)	0.43 (0.15-0.71)	0.46 (0.18-0.74)	-	-
IGKV3OR2-268	immunoglobulin kappa variable 3/OR2-268 (non-functional)	Other	other	No	1.37 +/- 0.34	1.15 +/- 0.14	1.58 +/- 0.35	2.19 +/- 1.92	0.623002	0.243616	0.41 (0.09-0.73)	0.34 (0.02-0.67)	0.47 (0.12-0.82)	-	-
IGLC1	immunoglobulin lambda constant 1	Cytoplasm	other	No	1.67 +/- 0.33	1.58 +/- 0.33	1.71 +/- 0.36	1.67 +/- 0.17	0.998171	0.982869	0.42 (0.09-0.75)	0.39 (0-1)	0.43 (0.04-0.81)	-	-
IGSF9B	immunoglobulin superfamily member 9B	Plasma Membrane	other	No	1.68 +/- 0.32	1.71 +/- 0.35	1.57 +/- 0.26	1.66 +/- 0.2	1.00786	0.924273	0.5 (0.19-0.81)	0.54 (0.17-0.91)	-	-	-
IL17F	interleukin 17F	Extracellular Space	cytokine	Secreted	1.16 +/- 0.27	1.23 +/- 0.11	1.05 +/- 0.42	1.16 +/- 0.41	0.993304	0.969363	0.51 (0.13-0.89)	0.57 (0.18-0.97)	0.43 (0.01-0.85)	-	-
IL2RB	interleukin 2 receptor subunit beta	Plasma Membrane	transmembrane receptor	No	1.34 +/- 0.35	1.06 +/- 0.16	1.5 +/- 0.33	2.13 +/- 1.31	0.62932	0.0684812	0.29 (0.06-0.51)	0.08 (0-0.22)	0.4 (0.13-0.68)	-	-
IL32	interleukin 32	Extracellular Space	cytokine	Secreted	1.16 +/- 0.41	0.97 +/- 0.04	1.23 +/- 0.48	1.1 +/- 0.34	1.05725	0.761723	0.55 (0.21-0.9)	0.43 (0.03-0.82)	0.6 (0.21-0.99)	-	-
IL6R	interleukin 6 receptor	Plasma Membrane	transmembrane receptor	No	3.19 +/- 2.61	0.99 +/- 0.07	3.92 +/- 2.64	4.88 +/- 5.15	0.652599	0.420043	0.39 (0.09-0.69)	0.13 (0-0.37)	0.48 (0.14-0.81)	-	-
ILDR1	immunoglobulin like domain containing receptor 1	Plasma Membrane	transmembrane receptor	No	1.15 +/- 0.32	1.34 +/- 0.27	0.9 +/- 0.19	1.1 +/- 0.37	1.04504	0.796434	0.59 (0.26-0.92)	0.79 (0.48-1)	0.33 (0-0.71)	-	-
INA	internexin neuronal intermediate filament protein alpha	Cytoplasm	other	No	1.61 +/- 0.56	1.18 +/- 0.12	2.03 +/- 0.48	1.71 +/- 1.05	0.940847	0.810432	0.58 (0.26-0.9)	0.41 (0.04-0.77)	0.75 (0.43-1)	-	-
INPP4A	inositol polyphosphate-4-phosphatase type I A	Cytoplasm	phosphatase	No	0.95 +/- 0.36	1.09 +/- 0.12	0.76 +/- 0.52	0.91 +/- 0.37	1.04228	0.842147	0.51 (0.17-0.85)	0.57 (0.16-0.98)	0.43 (0-1)	-	-
INPP5B	inositol polyphosphate-5-phosphatase B	Plasma Membrane	phosphatase	No	1.67 +/- 0.48	2.07 +/- 0.02	1.58 +/- 0.48	1.86 +/- 0.46	0.900946	0.368596	0.38 (0.13-0.62)	0.66 (0.36-0.96)	0.31 (0.06-0.57)	-	-
INPP5J	inositol polyphosphate-5-phosphatase J	Plasma Membrane	phosphatase	No	2.1 +/- 1.24	2.12 +/- 0.9	2.09 +/- 1.46	2.21 +/- 1.2	0.949269	0.832317	0.51 (0.25-0.78)	0.48 (0.18-0.77)	0.53 (0.22-0.84)	-	-
INTU	inturned planar cell polarity protein	Cytoplasm	other	No	1.65 +/- 0.49	1.23 +/- 0.27	1.9 +/- 0.41	2.59 +/- 1.98	0.639244	0.144026	0.4 (0.14-0.66)	0.23 (0-0.48)	0.49 (0.21-0.78)	-	-
IQCA1	IQ motif containing with AAA domain 1	Other	other	No	1.26 +/- 0.59	0.94 +/- 0.05	1.39 +/- 0.67	1.26 +/- 0.43	1.00129	0.99539	0.38 (0.03-0.73)	0.18 (0-0.46)	0.46 (0.03-0.88)	-	-
IQGAP1	IQ motif containing GTPase activating protein 1	Cytoplasm	other	No	1.05 +/- 0.51	0.94 +/- 0.55	1.38 +/- 0.05	0.95 +/- 0.48	1.10813	0.691235	0.55 (0.24-0.85)	0.48 (0.14-0.82)	-	-	-
IQSEC1	IQ motif and Sec7 domain ArfGEF 1	Cytoplasm	other	No	0.73 +/- 0.62	1.27 +/- 0.31	0.19 +/- 0.05	0.6 +/- 0.44	1.20961	0.643528	0.5 (0.18-0.82)	0.88 (0.66-1)	0.13 (0-0.34)	-	-
IRAK1	interleukin 1 receptor associated kinase 1	Plasma Membrane	kinase	No	0.54 +/- 0.17	-	0.54 +/- 0.17	0.48 +/- 0.16	1.11227	0.546994	0.51 (0.16-0.86)	-	0.51 (0.16-0.86)	-	-
IRS1	insulin receptor substrate 1	Cytoplasm	enzyme	No	1.42 +/- 0.88	2.13 +/- 0.64	0.71 +/- 0.22	1.02 +/- 0.51	1.3881	0.278388	0.61 (0.31-0.91)	0.91 (0.7-1)	0.31 (0-0.63)	-	-
IRS4	insulin receptor substrate 4	Plasma Membrane	other	No	2.47 +/- 1.08	1.8 +/- 0.69	3.13 +/- 1.03	2.5 +/- 1.53	0.986144	0.949292	0.54 (0.29-0.8)	0.42 (0.15-0.69)	0.67 (0.4-0.93)	Yes	-
IRX4	iroquois homeobox 4	Nucleus	transcription regulator	No	1.27 +/- 0.25	1.37 +/- 0.24	1.21 +/- 0.25	1.28 +/- 0.24	0.99165	0.908068	0.49 (0.28-0.71)	0.61 (0.33-0.89)	0.41 (0.17-0.66)	-	-
ITGA10	integrin subunit alpha 10	Plasma Membrane	other	No	1.21 +/- 0.35	1.31 +/- 0.34	1.06 +/- 0.37	1.22 +/- 0.26	0.987016	0.937531	0.51 (0.18-0.84)	0.57 (0.16-0.98)	0.43 (0-0.92)	-	-
ITGAL	integrin subunit alpha L	Plasma Membrane	transmembrane receptor	No	1.41 +/- 0.21	1.51 +/- 0.19	1.38 +/- 0.22	1.47 +/- 0.34	0.961134	0.691242	0.5 (0.17-0.83)	0.5 (0.1-0.9)	0.5 (0.16-0.84)	-	-
ITIH1	inter-alpha-trypsin inhibitor heavy chain 1	Extracellular Space	other	Secreted	1.37 +/- 0.3	1.3 +/- 0.17	1.42 +/- 0.36	1.56 +/- 0.35	0.87702	0.121232	0.34 (0.14-0.54)	0.27 (0.04-0.49)	0.39 (0.14-0.63)	-	-
ITIH2	inter-alpha-trypsin inhibitor heavy chain 2	Extracellular Space	other	Secreted	1.42 +/- 0.35	1.32 +/- 0.18	1.48 +/- 0.42	1.52 +/- 0.41	0.931135	0.462717	0.43 (0.22-0.65)	0.36 (0.11-0.6)	0.48 (0.23-0.73)	-	-
ITIH3	inter-alpha-trypsin inhibitor heavy chain 3	Extracellular Space	other	Secreted	2 +/- 0.51	1.87 +/- 0.3	2.09 +/- 0.61	1.68 +/- 0.48	1.18967	0.0858684	0.7 (0.51-0.9)	0.69 (0.46-0.92)	0.71 (0.48-0.94)	-	-
ITIH4	inter-alpha-trypsin inhibitor heavy chain 4	Extracellular Space	other	Secreted	1.95 +/- 0.67	1.77 +/- 0.41	2.08 +/- 0.8	2.47 +/- 1.27	0.790668	0.174166	0.41 (0.2-0.62)	0.36 (0.11-0.61)	0.44 (0.2-0.69)	-	-
ITPR2	inositol 1,4,5-trisphosphate receptor type 2	Cytoplasm	ion channel	No	1.36 +/- 0.98	0.76 +/- 0.16	2.16 +/- 1.07	1.43 +/- 0.84	0.954734	0.896934	0.51 (0.17-0.85)	0.36 (0-0.72)	0.71 (0.32-1)	-	-
JAG1	jagged canonical Notch ligand 1	Extracellular Space	growth factor	No	0.65 +/- 0.67	-	0.65 +/- 0.67	0.44 +/- 0.41	1.48356	0.489394	0.55 (0.22-0.88)	-	0.55 (0.22-0.88)	Yes	-
JAKMIP3	Janus kinase and microtubule interacting protein 3	Other	other	No	1.79 +/- 0.55	1.87 +/- 0.43	1.75 +/- 0.64	2.02 +/- 0.66	0.888201	0.381402	0.4 (0.15-0.64)	0.43 (0.09-0.78)	0.38 (0.09-0.66)	-	-
JCHAIN	joining chain of multimeric IgA and IgM	Extracellular Space	other	Secreted	1 +/- 0.19	1.1 +/- 0.15	0.91 +/- 0.19	0.93 +/- 0.34	1.07616	0.591711	0.61 (0.29-0.93)	0.69 (0.36-1)	0.53 (0.18-0.88)	-	-
JOSD2	Josephin domain containing 2	Cytoplasm	enzyme	No	1.01 +/- 0.2	-	1.01 +/- 0.2	0.86 +/- 0.14	1.16839	0.142849	0.73 (0.46-1)	-	0.73 (0.46-1)	-	-
JUP	junction plakoglobin	Plasma Membrane	other	No	1.55 +/- 0.4	1.47 +/- 0.31	1.59 +/- 0.46	2.26 +/- 0.96	0.683688	0.0120376	0.28 (0.09-0.46)	0.24 (0.01-0.47)	0.3 (0.07-0.52)	-	-
KAT6A	lysine acetyltransferase 6A	Nucleus	enzyme	No	1.62 +/- 0.84	1.02 +/- 0.13	2.21 +/- 0.84	1.82 +/- 0.68	0.889476	0.598316	0.34 (0.03-0.65)	0.06 (0-0.2)	0.63 (0.17-1)	-	-
KBTBD11	kelch repeat and BTB domain containing 11	Other	other	No	2.24 +/- 0.75	-	2.24 +/- 0.75	2.76 +/- 1.13	0.808927	0.32329	0.35 (0.03-0.67)	-	0.35 (0.03-0.67)	-	-
KCND3	potassium voltage-gated channel subfamily D member 3	Plasma Membrane	ion channel	No	1.89 +/- 0.72	1.61 +/- 0.16	1.99 +/- 0.85	2.15 +/- 0.64	0.878332	0.488531	0.37 (0.04-0.69)	0.21 (0-0.54)	0.43 (0.03-0.83)	Yes	-
KCNH4	potassium voltage-gated channel subfamily H member 4	Plasma Membrane	ion channel	No	3.09 +/- 2.96	1.43 +/- 0.03	3.75 +/- 3.34	3.8 +/- 3.44	0.811995	0.68405	0.45 (0.1-0.79)	0.29 (0-0.65)	0.51 (0.15-0.88)	-	-
KCNJ18	potassium inwardly rectifying channel subfamily J member 18	Plasma Membrane	ion channel	No	0.87 +/- 0.2	0.86 +/- 0.13	0.88 +/- 0.28	0.95 +/- 0.35	0.911121	0.558989	0.45 (0.13-0.76)	0.47 (0.09-0.85)	0.42 (0.03-0.81)	-	-
KCNJ4	potassium inwardly rectifying channel subfamily J member 4	Plasma Membrane	ion channel	No	1.39 +/- 0.34	1.45 +/- 0.38	1.19 +/- 0.01	1.31 +/- 0.27	1.05564	0.653414	0.55 (0.25-0.86)	0.61 (0.29-0.94)	-	-	-
KCNMA1	potassium calcium-activated channel subfamily M alpha 1	Plasma Membrane	ion channel	No	1.17 +/- 0.17	-	1.17 +/- 0.17	1.21 +/- 0.46	0.962255	0.809979	0.41 (0.06-0.75)	-	0.41 (0.06-0.75)	-	-
KCNQ2	potassium voltage-gated channel subfamily Q member 2	Plasma Membrane	ion channel	No	1.77 +/- 0.74	1.95 +/- 0.13	1.73 +/- 0.82	1.57 +/- 0.59	1.12912	0.486668	0.56 (0.31-0.82)	0.68 (0.39-0.97)	0.54 (0.26-0.81)	-	-
KCNQ3	potassium voltage-gated channel subfamily Q member 3	Plasma Membrane	ion channel	No	1.45 +/- 0.71	1.38 +/- 0.24	1.48 +/- 0.86	1.35 +/- 0.56	1.07549	0.771003	0.55 (0.22-0.88)	0.64 (0.14-1)	0.51 (0.12-0.91)	-	-
KCTD11	potassium channel tetramerization domain containing 11	Cytoplasm	other	No	1.58 +/- 0.47	1.6 +/- 0.55	1.53 +/- 0.02	1.52 +/- 0.74	1.04339	0.835356	0.61 (0.3-0.92)	0.6 (0.28-0.92)	-	-	-
KDM5C	lysine demethylase 5C	Nucleus	enzyme	No	1.04 +/- 0.46	1.4 +/- 0.24	0.84 +/- 0.43	1.09 +/- 0.43	0.956335	0.802746	0.45 (0.18-0.71)	0.82 (0.59-1)	0.23 (0-0.5)	-	-
KIAA0100	KIAA0100	Extracellular Space	other	Secreted	2.04 +/- 1.12	1.76 +/- 0.09	2.11 +/- 1.24	2.76 +/- 1.4	0.73913	0.195856	0.35 (0.11-0.59)	0.41 (0.11-0.71)	0.33 (0.08-0.59)	-	-
KIAA0922	Transmembrane 131 Like	Plasma Membrane	other	No	0.41 +/- 0.35	0.67 +/- 0.12	0.15 +/- 0.3	0.65 +/- 0.34	0.629408	0.183776	0.3 (0.03-0.58)	0.5 (0.11-0.89)	0.11 (0-0.29)	-	-
KIAA1468	RAB11 Binding And LisH Domain, Coiled-Coil And HEAT Repeat	Other	other	No	1.66 +/- 0.59	1.52 +/- 0.45	1.75 +/- 0.67	1.74 +/- 0.64	0.956478	0.760569	0.49 (0.27-0.71)	0.4 (0.14-0.66)	0.55 (0.3-0.8)	-	-
KIAA1549	KIAA1549	Plasma Membrane	other	No	0.92 +/- 0.4	0.82 +/- 0.37	0.98 +/- 0.44	0.8 +/- 0.63	1.15994	0.579434	0.71 (0.48-0.94)	0.61 (0.3-0.93)	0.77 (0.54-1)	-	-
KIAA1549L	KIAA1549 like	Cytoplasm	other	No	1.33 +/- 0.47	1.25 +/- 0.19	1.38 +/- 0.59	1.34 +/- 0.28	0.998947	0.993356	0.38 (0.12-0.64)	0.32 (0.04-0.59)	0.42 (0.08-0.75)	-	-
KIAA1683	IQ Motif Containing N	Other	other	No	1.25 +/- 0.23	1.24 +/- 0.17	1.26 +/- 0.27	1.32 +/- 0.31	0.948529	0.530104	0.44 (0.22-0.66)	0.43 (0.18-0.69)	0.44 (0.2-0.68)	-	-
KIAA1755	KIAA1755	Other	other	No	1.17 +/- 0.37	-	1.17 +/- 0.37	1.33 +/- 0.19	0.876406	0.314477	0.39 (0.06-0.72)	-	0.39 (0.06-0.72)	-	-
KIAA1841	KIAA1841	Other	other	No	2.56 +/- 1.21	-	2.56 +/- 1.21	2.87 +/- 0.87	0.893218	0.597645	0.41 (0.07-0.75)	-	0.41 (0.07-0.75)	-	-
KIAA2026	KIAA2026	Other	other	No	2.52 +/- 2.19	1.13 +/- 0.1	4.36 +/- 2.34	2.67 +/- 1.94	0.941699	0.889883	0.39 (0.05-0.72)	0.07 (0-0.23)	0.81 (0.5-1)	-	-
KIDINS220	kinase D interacting substrate 220	Nucleus	transcription regulator	No	1.47 +/- 0.52	-	1.47 +/- 0.52	1.57 +/- 0.4	0.936608	0.694349	0.47 (0.11-0.83)	-	0.47 (0.11-0.83)	Yes	-
KIF16B	kinesin family member 16B	Cytoplasm	enzyme	No	1.99 +/- 1.23	1.45 +/- 0.42	2.54 +/- 1.56	1.86 +/- 1.07	1.07003	0.783753	0.54 (0.3-0.79)	0.46 (0.18-0.74)	0.63 (0.3-0.95)	-	-
KIF18A	kinesin family member 18A	Cytoplasm	enzyme	No	2.6 +/- 0.85	2.74 +/- 0.96	2.19 +/- 0.27	2.57 +/- 1.02	1.0124	0.946371	0.55 (0.23-0.86)	0.6 (0.27-0.94)	-	-	-
KIF1A	kinesin family member 1A	Cytoplasm	other	No	1.19 +/- 0.25	1.17 +/- 0.11	1.2 +/- 0.31	1.22 +/- 0.41	0.978493	0.856841	0.52 (0.26-0.78)	0.57 (0.27-0.86)	0.49 (0.2-0.78)	-	-
KIF26A	kinesin family member 26A	Cytoplasm	other	No	1.59 +/- 1.2	0.91 +/- 0.19	1.98 +/- 1.37	1.66 +/- 1.14	0.957484	0.888589	0.5 (0.24-0.75)	0.25 (0-0.52)	0.64 (0.36-0.91)	-	-
KIF26B	kinesin family member 26B	Other	other	No	1.26 +/- 0.57	1.09 +/- 0.09	1.46 +/- 0.85	1.4 +/- 0.58	0.898316	0.563807	0.39 (0.14-0.64)	0.42 (0.13-0.71)	0.35 (0-0.77)	-	-
KIF27	kinesin family member 27	Cytoplasm	other	No	0.79 +/- 0.27	0.95 +/- 0.24	0.62 +/- 0.19	0.72 +/- 0.32	1.10129	0.631282	0.64 (0.34-0.94)	0.81 (0.55-1)	0.47 (0.1-0.84)	-	-
KIF3C	kinesin family member 3C	Cytoplasm	other	No	1.35 +/- 0.26	1.51 +/- 0.16	1.28 +/- 0.28	1.3 +/- 0.28	1.03813	0.73779	0.53 (0.2-0.86)	0.71 (0.31-1)	0.46 (0.09-0.83)	-	-
KIF5B	kinesin family member 5B	Cytoplasm	other	No	2.03 +/- 1.09	1.63 +/- 0.57	2.19 +/- 1.26	2.18 +/- 1	0.931641	0.79403	0.49 (0.15-0.83)	0.36 (0-1)	0.54 (0.16-0.93)	-	-
KIF7	kinesin family member 7	Extracellular Space	other	No	1.34 +/- 0.22	1.35 +/- 0.21	1.33 +/- 0.24	1.55 +/- 0.39	0.8656	0.128956	0.34 (0.1-0.58)	0.36 (0.03-0.69)	0.32 (0.06-0.59)	-	-
KIFAP3	kinesin associated protein 3	Cytoplasm	other	No	1.46 +/- 0.33	1.36 +/- 0.25	1.5 +/- 0.37	1.17 +/- 0.2	1.25477	0.0632581	0.76 (0.46-1)	0.64 (0-1)	0.8 (0.46-1)	-	-
KIFC3	kinesin family member C3	Cytoplasm	enzyme	No	1.28 +/- 0.37	-	1.28 +/- 0.37	3.02 +/- 2.52	0.424206	0.095734	0.22 (0-0.49)	-	0.22 (0-0.49)	-	Yes
KLC1	kinesin light chain 1	Cytoplasm	other	No	1.67 +/- 0.56	1.28 +/- 0.24	2.06 +/- 0.53	1.73 +/- 0.99	0.964016	0.879816	0.55 (0.23-0.86)	0.41 (0.06-0.75)	0.69 (0.36-1)	-	Yes
KLC4	kinesin light chain 4	Other	other	No	1.58 +/- 0.53	1.73 +/- 0.7	1.48 +/- 0.4	1.62 +/- 0.51	0.977779	0.865298	0.48 (0.26-0.69)	0.52 (0.22-0.82)	0.45 (0.21-0.69)	-	-
KLF2	Kruppel like factor 2	Nucleus	transcription regulator	No	2.26 +/- 0.67	2.15 +/- 0.78	2.3 +/- 0.7	2.18 +/- 0.61	1.03965	0.79118	0.53 (0.22-0.84)	0.44 (0-1)	0.56 (0.21-0.92)	-	Yes
KLHDC10	kelch domain containing 10	Nucleus	other	No	0.91 +/- 0.37	1.17 +/- 0.18	0.55 +/- 0.21	0.71 +/- 0.43	1.28325	0.330412	0.62 (0.3-0.94)	0.86 (0.62-1)	0.31 (0-0.68)	-	Yes
KLHL21	kelch like family member 21	Cytoplasm	other	No	1.71 +/- 0.43	1.55 +/- 0.08	1.77 +/- 0.5	1.68 +/- 0.52	1.01606	0.917264	0.47 (0.13-0.81)	0.43 (0.03-0.82)	0.49 (0.11-0.86)	-	-
KLHL32	kelch like family member 32	Other	other	No	1.69 +/- 0.58	1.7 +/- 0.66	1.64 +/- 0.46	1.25 +/- 0.69	1.35319	0.189881	0.7 (0.41-0.99)	0.69 (0.36-1)	-	-	-
KLKB1	kallikrein B1	Extracellular Space	peptidase	Secreted	1.43 +/- 0.37	1.34 +/- 0.2	1.49 +/- 0.45	1.42 +/- 0.34	1.00831	0.931472	0.47 (0.24-0.69)	0.39 (0.12-0.65)	0.52 (0.26-0.78)	-	-
KMT2B	lysine methyltransferase 2B	Nucleus	transcription regulator	No	1.68 +/- 0.46	1.98 +/- 0.46	1.37 +/- 0.16	1.45 +/- 0.33	1.15958	0.27947	0.63 (0.33-0.92)	0.81 (0.53-1)	0.44 (0.1-0.78)	-	-
KMT2C	lysine methyltransferase 2C	Nucleus	transcription regulator	No	1.07 +/- 0.32	1.17 +/- 0.42	0.97 +/- 0.14	1.07 +/- 0.58	0.995372	0.98003	0.56 (0.31-0.81)	0.58 (0.28-0.89)	0.54 (0.27-0.82)	-	Yes
KMT2D	lysine methyltransferase 2D	Nucleus	transcription regulator	No	1.59 +/- 0.55	1.42 +/- 0.06	1.67 +/- 0.66	1.94 +/- 0.95	0.821137	0.420907	0.35 (0.02-0.67)	0.21 (0-0.54)	0.4 (0-0.81)	-	-
KNG1	kininogen 1	Extracellular Space	other	Secreted	1.68 +/- 0.48	1.58 +/- 0.3	1.74 +/- 0.58	1.79 +/- 0.54	0.934268	0.52943	0.43 (0.22-0.64)	0.4 (0.15-0.65)	0.45 (0.19-0.71)	-	-
KNTC1	kinetochore associated 1	Nucleus	other	No	1.29 +/- 0.42	1.47 +/- 0.69	1.23 +/- 0.37	1.26 +/- 0.42	1.0255	0.880597	0.53 (0.22-0.84)	0.63 (0.08-1)	0.5 (0.15-0.85)	-	-
KRIT1	KRIT1 ankyrin repeat containing	Plasma Membrane	other	No	1.72 +/- 0.72	1.36 +/- 0.52	1.84 +/- 0.77	1.75 +/- 0.72	0.979319	0.920677	0.48 (0.17-0.79)	0.31 (0-0.76)	0.53 (0.19-0.87)	-	-
KRT1	keratin 1	Cytoplasm	other	No	1.66 +/- 0.62	1.94 +/- 0.72	1.47 +/- 0.5	1.7 +/- 0.72	0.976558	0.872474	0.5 (0.28-0.72)	0.62 (0.37-0.87)	0.41 (0.16-0.67)	-	-
KRT10	keratin 10	Cytoplasm	other	No	1.32 +/- 0.3	1.1 +/- 0.15	1.54 +/- 0.23	2.33 +/- 2.56	0.564395	0.28549	0.38 (0.06-0.69)	0.28 (0-0.59)	0.47 (0.12-0.82)	-	-
KRT15	keratin 15	Cytoplasm	other	No	1.99 +/- 1.33	-	1.99 +/- 1.33	2.82 +/- 2.07	0.706525	0.391185	0.37 (0.04-0.69)	-	0.37 (0.04-0.69)	-	Yes
KRT2	keratin 2	Cytoplasm	other	No	1.4 +/- 0.54	1.16 +/- 0.55	1.56 +/- 0.5	1.6 +/- 1.14	0.874936	0.544413	0.48 (0.26-0.7)	0.37 (0.11-0.62)	0.56 (0.31-0.8)	-	-
KRT20	keratin 20	Cytoplasm	other	No	1.61 +/- 0.29	1.68 +/- 0.03	1.58 +/- 0.34	2.05 +/- 1.16	0.782672	0.343972	0.43 (0.09-0.76)	0.57 (0.18-0.97)	0.37 (0.02-0.72)	-	-
KRT26	keratin 26	Cytoplasm	other	No	1.45 +/- 0.21	1.52 +/- 0.15	1.35 +/- 0.28	1.28 +/- 0.27	1.13027	0.195534	0.69 (0.4-0.99)	0.79 (0.47-1)	0.57 (0.08-1)	-	-
KRT32	keratin 32	Cytoplasm	other	No	1.53 +/- 0.51	1.71 +/- 0.62	1.3 +/- 0.23	1.3 +/- 0.39	1.17699	0.356933	0.67 (0.37-0.98)	0.75 (0.41-1)	0.57 (0.15-1)	-	-
KRT36	keratin 36	Cytoplasm	other	No	2.54 +/- 1.36	1.49 +/- 0.14	2.89 +/- 1.41	3.03 +/- 1.95	0.838618	0.569007	0.41 (0.11-0.72)	0.13 (0-0.37)	0.51 (0.17-0.85)	-	-
KRT75	keratin 75	Cytoplasm	other	No	1.67 +/- 0.58	1.55 +/- 0.56	2.04 +/- 0.65	1.22 +/- 0.41	1.37077	0.0971168	0.75 (0.48-1)	0.69 (0.35-1)	-	-	-
KRT77	keratin 77	Cytoplasm	other	No	1.5 +/- 0.39	1.54 +/- 0.36	1.48 +/- 0.43	1.46 +/- 0.6	1.02657	0.858737	0.59 (0.32-0.85)	0.57 (0.25-0.89)	0.6 (0.3-0.89)	-	-
KRT79	keratin 79	Extracellular Space	other	No	2.16 +/- 0.76	2.06 +/- 0.7	2.3 +/- 0.97	1.78 +/- 0.85	1.21841	0.384511	0.67 (0.35-0.99)	0.61 (0.23-0.99)	0.76 (0.42-1)	-	-
KRT84	keratin 84	Cytoplasm	other	No	2.45 +/- 1.01	1.76 +/- 0.09	2.6 +/- 1.07	2.4 +/- 0.68	1.02055	0.894783	0.47 (0.2-0.74)	0.09 (0-0.27)	0.56 (0.26-0.85)	-	-
KRT9	keratin 9	Cytoplasm	other	No	1.3 +/- 0.53	1.72 +/- 0.39	1.02 +/- 0.42	1.42 +/- 0.38	0.921055	0.544989	0.46 (0.24-0.69)	0.73 (0.51-0.96)	0.29 (0.05-0.52)	-	-
KSR1	kinase suppressor of ras 1	Cytoplasm	kinase	No	2.46 +/- 0.96	1.93 +/- 0.48	2.81 +/- 1.06	2.4 +/- 1.32	1.02705	0.879872	0.58 (0.35-0.8)	0.44 (0.2-0.69)	0.67 (0.44-0.89)	-	Yes
LAGE3	L antigen family member 3	Nucleus	other	No	0.95 +/- 0.27	1.05 +/- 0.26	0.88 +/- 0.27	0.83 +/- 0.27	1.14373	0.231225	0.62 (0.41-0.83)	0.72 (0.46-0.98)	0.55 (0.29-0.81)	-	-
LAMA1	laminin subunit alpha 1	Extracellular Space	other	Secreted	1.36 +/- 0.45	1.06 +/- 0.11	1.66 +/- 0.47	1.56 +/- 0.44	0.869484	0.357918	0.28 (0-0.56)	0.03 (0-0.12)	0.53 (0.1-0.96)	-	Yes
LAMA4	laminin subunit alpha 4	Extracellular Space	enzyme	Secreted	1.14 +/- 0.77	0.95 +/- 0.19	1.22 +/- 0.92	0.82 +/- 0.39	1.39143	0.343661	0.67 (0.37-0.98)	0.64 (0.14-1)	0.69 (0.34-1)	-	-
LAMA5	laminin subunit alpha 5	Extracellular Space	other	Secreted	1.65 +/- 0.96	1.12 +/- 0.16	2.37 +/- 1.18	1.71 +/- 1.18	0.964707	0.917145	0.55 (0.22-0.88)	0.39 (0.03-0.75)	0.76 (0.43-1)	-	-
LAMB2	laminin subunit beta 2	Extracellular Space	enzyme	Secreted	0.95 +/- 0.31	0.7 +/- 0.05	1.2 +/- 0.22	1.02 +/- 0.5	0.927246	0.724176	0.48 (0.17-0.8)	0.31 (0-0.64)	0.66 (0.33-0.98)	-	Yes
LAMB3	laminin subunit beta 3	Extracellular Space	transporter	Secreted	1.79 +/- 0.43	1.81 +/- 0.44	1.78 +/- 0.48	1.7 +/- 0.66	1.05297	0.701327	0.52 (0.26-0.79)	0.53 (0.24-0.82)	0.51 (0.19-0.83)	-	-
LAMC3	laminin subunit gamma 3	Extracellular Space	other	Secreted	1.06 +/- 0.35	1.26 +/- 0.28	0.93 +/- 0.33	0.98 +/- 0.32	1.0847	0.529116	0.56 (0.35-0.78)	0.69 (0.45-0.93)	0.48 (0.24-0.73)	-	-
LARGE2	LARGE xylosyl- and glucuronyltransferase 2	Cytoplasm	enzyme	No	1.34 +/- 0.35	1.38 +/- 0.4	1.21 +/- 0.09	1.4 +/- 0.5	0.953995	0.768335	0.56 (0.24-0.88)	0.56 (0.23-0.9)	-	-	-
LARP1	La ribonucleoprotein 1, translational regulator	Cytoplasm	translation regulator	No	1.27 +/- 0.31	1.18 +/- 0.1	1.32 +/- 0.39	1.21 +/- 0.3	1.04629	0.67398	0.57 (0.3-0.84)	0.57 (0.27-0.87)	0.57 (0.29-0.86)	-	-
LATS1	large tumor suppressor kinase 1	Nucleus	kinase	No	2.32 +/- 1.82	-	2.32 +/- 1.82	2.56 +/- 2.81	0.908422	0.856305	0.55 (0.21-0.9)	-	0.55 (0.21-0.9)	-	-
LBP	lipopolysaccharide binding protein	Plasma Membrane	transporter	Secreted	1.53 +/- 0.28	1.32 +/- 0.24	1.67 +/- 0.21	1.7 +/- 0.61	0.901804	0.327766	0.44 (0.22-0.67)	0.31 (0.07-0.55)	0.53 (0.29-0.77)	-	-
LCAT	lecithin-cholesterol acyltransferase	Extracellular Space	enzyme	Secreted	1.67 +/- 1.4	3.1 +/- 2.97	1.35 +/- 0.85	1.74 +/- 1.09	0.959516	0.896715	0.5 (0.24-0.75)	0.68 (0.04-1)	0.45 (0.19-0.72)	-	-
LCP1	lymphocyte cytosolic protein 1	Cytoplasm	other	No	1.61 +/- 0.43	1.59 +/- 0.44	1.63 +/- 0.45	1.57 +/- 0.36	1.02967	0.751588	0.53 (0.31-0.75)	0.49 (0.18-0.8)	0.56 (0.29-0.84)	-	-
LDHB	lactate dehydrogenase B	Cytoplasm	enzyme	No	1.97 +/- 0.77	1.82 +/- 0.42	2.07 +/- 0.94	1.55 +/- 0.53	1.27271	0.0893195	0.68 (0.49-0.88)	0.68 (0.42-0.94)	0.69 (0.46-0.92)	-	-
LDLR	low density lipoprotein receptor	Plasma Membrane	transporter	No	1.83 +/- 0.91	1.74 +/- 0.14	1.86 +/- 1.11	1.67 +/- 0.7	1.09025	0.733035	0.51 (0.18-0.84)	0.57 (0.18-0.97)	0.49 (0.08-0.89)	-	-
LEFTY2	left-right determination factor 2	Extracellular Space	growth factor	Secreted	1.89 +/- 0.38	1.83 +/- 0.27	1.93 +/- 0.45	1.78 +/- 0.5	1.06196	0.504101	0.57 (0.36-0.79)	0.52 (0.26-0.78)	0.61 (0.36-0.85)	-	-
LEKR1	leucine, glutamate and lysine rich 1	Other	other	No	2.55 +/- 0.47	2.4 +/- 0.43	3.01 +/- 0.23	2.55 +/- 1.35	1.00069	0.997197	0.63 (0.27-0.98)	0.63 (0.27-0.98)	-	-	-
LETM1	leucine zipper and EF-hand containing transmembrane protein 1	Cytoplasm	transporter	No	2.01 +/- 0.89	1.49 +/- 0.07	2.18 +/- 0.99	2.63 +/- 1.24	0.765162	0.272462	0.28 (0.01-0.55)	0.13 (0-0.37)	0.33 (0.02-0.64)	-	-
LILRB2	leukocyte immunoglobulin like receptor B2	Plasma Membrane	transmembrane receptor	No	1.96 +/- 0.38	2.04 +/- 0.71	1.93 +/- 0.31	1.91 +/- 0.82	1.02492	0.883462	0.46 (0.13-0.8)	0.56 (0.09-1)	0.43 (0.08-0.77)	-	-
LILRB4	leukocyte immunoglobulin like receptor B4	Plasma Membrane	other	No	1.06 +/- 0.26	1.17 +/- 0.08	1 +/- 0.31	1.04 +/- 0.29	1.02701	0.815482	0.52 (0.26-0.78)	0.64 (0.34-0.93)	0.45 (0.16-0.75)	-	-
LIN28B	lin-28 homolog B	Cytoplasm	other	No	0.86 +/- 0.18	0.92 +/- 0.12	0.78 +/- 0.23	0.74 +/- 0.12	1.15907	0.158518	0.69 (0.38-1)	0.82 (0.55-1)	0.52 (0-1)	-	-
LINC00470	long intergenic non-protein coding RNA 470	Other	other	No	2.21 +/- 0.71	1.86 +/- 0.65	2.41 +/- 0.7	1.88 +/- 0.76	1.17592	0.300771	0.63 (0.38-0.88)	0.5 (0.15-0.85)	0.7 (0.45-0.95)	-	-
LINC00479	long intergenic non-protein coding RNA 479	Plasma Membrane	other	No	1.32 +/- 0.31	1.32 +/- 0.18	1.32 +/- 0.45	1.72 +/- 0.57	0.765036	0.0989109	0.27 (0-0.55)	0.22 (0-0.51)	0.31 (0-0.68)	-	-
LIX1L	limb and CNS expressed 1 like	Other	other	No	1.4 +/- 0.39	1.39 +/- 0.36	1.45 +/- 0.64	1.44 +/- 0.4	0.9749	0.85729	0.5 (0.19-0.81)	0.48 (0.14-0.82)	-	-	-
LNPEP	leucyl and cystinyl aminopeptidase	Cytoplasm	peptidase	No	0.82 +/- 0.5	0.45 +/- 0.07	1.03 +/- 0.53	0.82 +/- 0.47	1.0008	0.997482	0.47 (0.21-0.73)	0.18 (0-0.44)	0.64 (0.36-0.91)	-	-
LNX2	ligand of numb-protein X 2	Other	other	No	1.47 +/- 0.26	1.49 +/- 0.15	1.46 +/- 0.37	1.75 +/- 0.32	0.843992	0.0999081	0.23 (0-0.49)	0.22 (0-0.5)	0.25 (0-0.55)	-	-
LOC101059915	chromosome X open reading frame 49-like	Other	other	No	3.53 +/- 2.19	-	3.53 +/- 2.19	3.84 +/- 2.37	0.920121	0.805876	0.45 (0.11-0.79)	-	0.45 (0.11-0.79)	-	-
LOC400499	putative uncharacterized protein LOC400499	Other	other	No	1.12 +/- 0.32	-	1.12 +/- 0.32	1.81 +/- 1.15	0.617611	0.150045	0.29 (0-0.58)	-	0.29 (0-0.58)	-	-
LOC645967	uncharacterized LOC645967	Other	other	No	1.1 +/- 0.49	1.06 +/- 0.2	1.11 +/- 0.54	1.21 +/- 0.74	0.910807	0.690842	0.48 (0.22-0.74)	0.41 (0.11-0.71)	0.49 (0.22-0.77)	-	-
LOC730098	uncharacterized LOC730098	Other	other	No	1.53 +/- 0.48	1.53 +/- 0.34	1.52 +/- 0.52	1.55 +/- 0.65	0.984465	0.922236	0.52 (0.26-0.78)	0.55 (0.21-0.88)	0.52 (0.24-0.79)	-	-
LONP2	lon peptidase 2, peroxisomal	Cytoplasm	peptidase	No	1.23 +/- 0.37	1.36 +/- 0.1	1.1 +/- 0.52	1.36 +/- 0.49	0.902647	0.562997	0.44 (0.12-0.75)	0.5 (0.13-0.87)	0.38 (0-0.79)	-	-
LONRF1	LON peptidase N-terminal domain and ring finger 1	Cytoplasm	other	No	1.31 +/- 0.32	1.21 +/- 0.29	1.62 +/- 0.19	0.99 +/- 0.12	1.31907	0.0249699	0.86 (0.66-1)	0.81 (0.56-1)	-	-	-
LONRF3	LON peptidase N-terminal domain and ring finger 3	Other	other	No	1.51 +/- 0.51	1.26 +/- 0.37	1.68 +/- 0.54	1.53 +/- 0.76	0.986523	0.930496	0.45 (0.23-0.67)	0.34 (0.1-0.59)	0.53 (0.28-0.77)	-	-
LOXL1	lysyl oxidase like 1	Extracellular Space	enzyme	Secreted	1.72 +/- 1.05	1.26 +/- 0.32	1.91 +/- 1.22	1.96 +/- 1.34	0.87877	0.718465	0.45 (0.1-0.79)	0.36 (0-0.74)	0.49 (0.11-0.86)	Yes	-
LPA	lipoprotein(a)	Extracellular Space	other	Secreted	1.45 +/- 0.76	1.24 +/- 0.12	1.52 +/- 0.88	2.57 +/- 2.6	0.56286	0.259654	0.39 (0.08-0.7)	0.38 (0.02-0.73)	0.4 (0.08-0.72)	-	-
LRFN1	leucine rich repeat and fibronectin type III domain containing 1	Nucleus	other	No	2.77 +/- 1.86	1.34 +/- 0.38	3.59 +/- 1.88	3.58 +/- 1.88	0.774775	0.321489	0.38 (0.13-0.63)	0.14 (0-0.33)	0.52 (0.21-0.83)	-	-
LRG1	leucine rich alpha-2-glycoprotein 1	Extracellular Space	other	Secreted	2.26 +/- 0.67	2.18 +/- 0.59	2.31 +/- 0.75	1.88 +/- 0.62	1.20196	0.118934	0.64 (0.43-0.84)	0.63 (0.33-0.94)	0.64 (0.4-0.88)	-	-
LRIG1	leucine rich repeats and immunoglobulin like domains 1	Extracellular Space	other	No	1.37 +/- 0.38	1.29 +/- 0.41	1.43 +/- 0.36	1.64 +/- 0.48	0.837863	0.114502	0.37 (0.16-0.58)	0.3 (0-0.6)	0.42 (0.18-0.67)	-	Yes
LRIG2	leucine rich repeats and immunoglobulin like domains 2	Cytoplasm	other	No	1.9 +/- 0.49	1.87 +/- 0.58	2 +/- 0.14	1.8 +/- 0.35	1.05609	0.63859	0.56 (0.25-0.88)	0.5 (0.14-0.86)	-	-	Yes
LRIT3	leucine rich repeat, Ig-like and transmembrane domains 3	Other	other	No	1.22 +/- 0.3	1.33 +/- 0.35	1.12 +/- 0.24	1.62 +/- 0.9	0.752697	0.245531	0.36 (0.06-0.66)	0.41 (0.06-0.75)	0.31 (0-0.63)	-	-
LRP1	LDL receptor related protein 1	Plasma Membrane	transmembrane receptor	No	1.02 +/- 0.47	1.33 +/- 0.31	0.72 +/- 0.4	0.95 +/- 0.46	1.08086	0.695793	0.51 (0.26-0.76)	0.69 (0.43-0.94)	0.33 (0.07-0.59)	Yes	-
LRP12	LDL receptor related protein 12	Plasma Membrane	transmembrane receptor	No	1.44 +/- 0.23	1.42 +/- 0.27	1.45 +/- 0.24	1.59 +/- 0.23	0.905783	0.212373	0.33 (0.05-0.61)	0.31 (0-0.76)	0.33 (0.03-0.64)	-	Yes
LRP5	LDL receptor related protein 5	Plasma Membrane	transmembrane receptor	No	0.81 +/- 0.34	0.71 +/- 0.16	0.95 +/- 0.52	0.69 +/- 0.33	1.16691	0.533545	0.65 (0.34-0.97)	0.64 (0.27-1)	0.67 (0.21-1)	-	-
LRRC1	leucine rich repeat containing 1	Cytoplasm	other	No	1.6 +/- 0.52	-	1.6 +/- 0.52	1.71 +/- 0.35	0.93786	0.663353	0.45 (0.09-0.8)	-	0.45 (0.09-0.8)	-	-
LRRC37A3	Leucine Rich Repeat Containing 37 Member A	Plasma Membrane	other	No	0.48 +/- 0.37	0.61 +/- 0.31	0.39 +/- 0.4	0.36 +/- 0.37	1.31375	0.405123	0.61 (0.4-0.82)	0.76 (0.51-1)	0.51 (0.25-0.78)	-	-
LRRC9	leucine rich repeat containing 9	Other	other	No	2.28 +/- 0.99	1.73 +/- 0.06	2.5 +/- 1.12	3.68 +/- 4.85	0.620692	0.470186	0.53 (0.17-0.89)	0.43 (0.03-0.82)	0.57 (0.21-0.93)	-	Yes
LRRFIP1	LRR binding FLII interacting protein 1	Cytoplasm	transcription regulator	No	2.76 +/- 1.44	1.96 +/- 0.06	3.02 +/- 1.6	2.48 +/- 1.86	1.10998	0.747474	0.61 (0.3-0.92)	0.63 (0.27-0.98)	0.6 (0.28-0.92)	-	-
LRRK2	leucine rich repeat kinase 2	Cytoplasm	kinase	No	1.19 +/- 0.26	1.32 +/- 0.21	1.02 +/- 0.25	1.52 +/- 0.36	0.783231	0.0568548	0.2 (0-0.45)	0.29 (0-0.63)	0.1 (0-0.32)	-	-
LTBP4	latent transforming growth factor beta binding protein 4	Extracellular Space	growth factor	Secreted	1.61 +/- 0.65	1.28 +/- 0.22	2.01 +/- 0.79	1.63 +/- 0.83	0.987094	0.946749	0.5 (0.23-0.76)	0.38 (0.1-0.66)	0.64 (0.35-0.93)	-	-
LTK	leukocyte receptor tyrosine kinase	Plasma Membrane	kinase	No	1.26 +/- 0.35	1.15 +/- 0.1	1.31 +/- 0.41	1.54 +/- 0.89	0.81872	0.454021	0.51 (0.17-0.85)	0.43 (0-0.86)	0.54 (0.17-0.91)	-	-
LTN1	listerin E3 ubiquitin protein ligase 1	Nucleus	enzyme	No	0.91 +/- 0.28	0.93 +/- 0.09	0.89 +/- 0.36	0.88 +/- 0.31	1.02766	0.821885	0.54 (0.32-0.75)	0.57 (0.32-0.81)	0.52 (0.26-0.78)	-	Yes
LUM	lumican	Extracellular Space	other	Secreted	2.02 +/- 0.78	1.91 +/- 0.81	2.1 +/- 0.79	1.7 +/- 0.43	1.18901	0.172524	0.59 (0.37-0.81)	0.53 (0.22-0.84)	0.63 (0.35-0.91)	-	-
LY75	lymphocyte antigen 75	Plasma Membrane	transmembrane receptor	No	1.04 +/- 0.33	-	1.04 +/- 0.33	1.32 +/- 0.98	0.787948	0.486857	0.49 (0.15-0.83)	-	0.49 (0.15-0.83)	-	-
LYZ	lysozyme	Extracellular Space	enzyme	Secreted	2.16 +/- 1.27	2.22 +/- 0.5	2.14 +/- 1.41	3.76 +/- 3.48	0.573501	0.166725	0.36 (0.1-0.61)	0.36 (0.07-0.66)	0.35 (0.09-0.61)	-	-
MACF1	microtubule actin crosslinking factor 1	Cytoplasm	enzyme	No	1.24 +/- 0.34	1.42 +/- 0.13	1.13 +/- 0.4	1.27 +/- 0.34	0.979816	0.839311	0.48 (0.26-0.7)	0.62 (0.38-0.86)	0.39 (0.13-0.64)	-	Yes
MALSU1	mitochondrial assembly of ribosomal large subunit 1	Extracellular Space	other	No	1.24 +/- 0.37	1.3 +/- 0.42	1.2 +/- 0.37	1.4 +/- 0.5	0.881848	0.390505	0.45 (0.19-0.72)	0.53 (0.12-0.95)	0.41 (0.09-0.73)	Yes	-
MAML1	mastermind like transcriptional coactivator 1	Nucleus	transcription regulator	No	1.63 +/- 0.54	1.86 +/- 0.62	1.35 +/- 0.3	2.03 +/- 0.93	0.803547	0.235248	0.39 (0.14-0.64)	0.47 (0.18-0.76)	0.29 (0.02-0.56)	-	-
MAML2	mastermind like transcriptional coactivator 2	Nucleus	transcription regulator	No	1.32 +/- 0.46	1.43 +/- 0.26	1.29 +/- 0.5	1.21 +/- 0.44	1.08972	0.577502	0.55 (0.3-0.81)	0.68 (0.32-1)	0.53 (0.25-0.8)	-	Yes
MAML3	mastermind like transcriptional coactivator 3	Nucleus	transcription regulator	No	2.46 +/- 1.35	1.81 +/- 0.48	3.11 +/- 1.66	2.48 +/- 1.66	0.990751	0.970709	0.5 (0.25-0.75)	0.39 (0.11-0.67)	0.61 (0.31-0.91)	Yes	Yes
MAN1A1	mannosidase alpha class 1A member 1	Cytoplasm	enzyme	No	1.53 +/- 0.31	1.36 +/- 0.23	1.64 +/- 0.31	1.59 +/- 0.35	0.956961	0.567939	0.44 (0.23-0.65)	0.29 (0.05-0.53)	0.54 (0.29-0.79)	Yes	Yes
MAN1C1	mannosidase alpha class 1C member 1	Cytoplasm	enzyme	No	1.34 +/- 0.34	1.19 +/- 0.16	1.44 +/- 0.41	1.6 +/- 0.42	0.834536	0.0683946	0.31 (0.11-0.5)	0.18 (0-0.37)	0.39 (0.14-0.64)	-	Yes
MAN2A1	mannosidase alpha class 2A member 1	Cytoplasm	enzyme	No	1.99 +/- 0.96	1.39 +/- 0.05	2.19 +/- 1.04	2 +/- 0.77	0.994438	0.979949	0.53 (0.22-0.85)	0.38 (0.02-0.73)	0.58 (0.23-0.94)	-	Yes
MAN2B2	mannosidase alpha class 2B member 2	Cytoplasm	enzyme	Secreted	1.35 +/- 0.26	1.28 +/- 0.21	1.42 +/- 0.31	1.66 +/- 0.31	0.814288	0.0198029	0.13 (0-0.34)	0.03 (0-0.12)	0.22 (0-0.65)	-	-
MAOB	monoamine oxidase B	Cytoplasm	enzyme	No	1.44 +/- 0.43	1.28 +/- 0.18	1.55 +/- 0.52	1.54 +/- 0.59	0.933447	0.590494	0.51 (0.29-0.72)	0.44 (0.17-0.72)	0.55 (0.3-0.79)	-	-
MAP2	microtubule associated protein 2	Plasma Membrane	other	No	1.44 +/- 0.26	1.51 +/- 0.27	1.24 +/- 0.1	1.57 +/- 0.43	0.92016	0.557128	0.45 (0.13-0.77)	0.5 (0.17-0.83)	-	-	-
MAP3K1	mitogen-activated protein kinase kinase kinase 1	Cytoplasm	kinase	No	1.61 +/- 0.37	1.86 +/- 0.31	1.37 +/- 0.25	2.06 +/- 0.39	0.7836	0.0285467	0.2 (0-0.43)	0.36 (0-0.75)	0.03 (0-0.12)	-	-
MAP3K11	mitogen-activated protein kinase kinase kinase 11	Cytoplasm	kinase	No	1.15 +/- 0.48	-	1.15 +/- 0.48	1.19 +/- 0.68	0.970801	0.913893	0.47 (0.12-0.82)	-	0.47 (0.12-0.82)	-	-
MAP4	microtubule associated protein 4	Cytoplasm	other	No	1.68 +/- 1.17	-	1.68 +/- 1.17	1.19 +/- 0.94	1.41323	0.404716	0.65 (0.34-0.97)	-	0.65 (0.34-0.97)	-	-
MAPK8IP1	mitogen-activated protein kinase 8 interacting protein 1	Cytoplasm	other	No	1.18 +/- 0.51	-	1.18 +/- 0.51	1.06 +/- 0.44	1.11317	0.648064	0.57 (0.24-0.91)	-	0.57 (0.24-0.91)	-	-
MAPKBP1	mitogen-activated protein kinase binding protein 1	Cytoplasm	other	No	1.99 +/- 0.84	-	1.99 +/- 0.84	2.37 +/- 1.16	0.840117	0.496996	0.42 (0.08-0.76)	-	0.42 (0.08-0.76)	-	-
MARCHF7	membrane associated ring-CH-type finger 7	Extracellular Space	other	No	2.35 +/- 0.74	-	2.35 +/- 0.74	2.62 +/- 0.44	0.899432	0.434446	0.41 (0.08-0.74)	-	0.41 (0.08-0.74)	-	-
MARK3	microtubule affinity regulating kinase 3	Cytoplasm	kinase	No	1.82 +/- 0.45	1.83 +/- 0.53	1.8 +/- 0.01	1.81 +/- 0.35	1.00683	0.955118	0.52 (0.21-0.82)	0.48 (0.12-0.83)	-	-	-
MARVELD2	MARVEL domain containing 2	Plasma Membrane	other	No	1.22 +/- 0.46	1.23 +/- 0.18	1.21 +/- 0.77	0.93 +/- 0.24	1.31515	0.16619	0.76 (0.47-1)	0.86 (0.61-1)	0.62 (0.1-1)	-	-
MASP1	mannan binding lectin serine peptidase 1	Extracellular Space	peptidase	Secreted	1.67 +/- 0.39	1.63 +/- 0.41	1.7 +/- 0.39	1.84 +/- 0.43	0.905679	0.252745	0.4 (0.19-0.6)	0.39 (0.07-0.71)	0.4 (0.16-0.64)	-	-
MASP2	mannan binding lectin serine peptidase 2	Extracellular Space	peptidase	Secreted	1.36 +/- 0.16	1.41 +/- 0.19	1.34 +/- 0.15	1.36 +/- 0.17	1.00179	0.972892	0.51 (0.25-0.78)	0.55 (0.16-0.93)	0.49 (0.2-0.79)	-	-
MAST2	microtubule associated serine/threonine kinase 2	Cytoplasm	kinase	No	2.4 +/- 0.76	1.91 +/- 0.52	2.89 +/- 0.66	2.6 +/- 1.59	0.924531	0.758538	0.55 (0.23-0.87)	0.41 (0.05-0.76)	0.69 (0.36-1)	-	-
MAST4	microtubule associated serine/threonine kinase family member 4	Other	kinase	No	0.94 +/- 0.26	0.83 +/- 0.08	1.08 +/- 0.37	1.09 +/- 0.47	0.857905	0.456894	0.51 (0.16-0.86)	0.46 (0.09-0.83)	0.57 (0.19-0.95)	-	-
MBL2	mannose binding lectin 2	Extracellular Space	other	Secreted	2.33 +/- 1.39	1.93 +/- 0.59	2.59 +/- 1.72	1.82 +/- 0.89	1.2752	0.250876	0.58 (0.37-0.8)	0.6 (0.3-0.9)	0.57 (0.3-0.84)	-	-
MBTPS1	membrane bound transcription factor peptidase, site 1	Cytoplasm	peptidase	No	0.57 +/- 0.25	0.84 +/- 0.32	0.52 +/- 0.21	0.52 +/- 0.21	1.11092	0.567784	0.56 (0.3-0.82)	0.82 (0.43-1)	0.51 (0.23-0.78)	-	Yes
MCAM	melanoma cell adhesion molecule	Plasma Membrane	other	No	1.42 +/- 0.26	1.32 +/- 0.11	1.53 +/- 0.34	1.48 +/- 0.25	0.961695	0.649008	0.36 (0.06-0.66)	0.25 (0-0.55)	0.47 (0.02-0.92)	-	-
MCF2L2	MCF.2 cell line derived transforming sequence-like 2	Other	other	No	1.06 +/- 0.24	1.24 +/- 0.09	0.83 +/- 0.15	1.11 +/- 0.27	0.957088	0.738923	0.46 (0.13-0.79)	0.66 (0.31-1)	0.19 (0-0.49)	-	-
MCM2	minichromosome maintenance complex component 2	Nucleus	enzyme	No	2.55 +/- 1.9	1.42 +/- 0.05	3 +/- 2.12	3.43 +/- 3.22	0.743678	0.545525	0.48 (0.14-0.82)	0.29 (0-0.65)	0.56 (0.19-0.92)	-	-
MCOLN1	mucolipin 1	Cytoplasm	ion channel	No	1.44 +/- 0.52	1.38 +/- 0.51	1.47 +/- 0.56	1.58 +/- 0.6	0.909807	0.561291	0.42 (0.17-0.68)	0.43 (0.1-0.76)	0.42 (0.12-0.71)	-	-
MED13	mediator complex subunit 13	Nucleus	transcription regulator	No	1.44 +/- 0.36	1.54 +/- 0.34	1.32 +/- 0.39	1.38 +/- 0.39	1.04163	0.716301	0.53 (0.27-0.78)	0.62 (0.33-0.91)	0.42 (0.08-0.76)	-	-
MED13L	mediator complex subunit 13L	Nucleus	other	No	1.23 +/- 0.44	1.03 +/- 0.28	1.37 +/- 0.48	1.1 +/- 0.38	1.11813	0.39401	0.6 (0.38-0.81)	0.44 (0.16-0.73)	0.7 (0.46-0.94)	-	-
MED14	mediator complex subunit 14	Nucleus	transcription regulator	No	1.31 +/- 0.35	1.15 +/- 0.21	1.5 +/- 0.4	1.28 +/- 0.37	1.02603	0.831234	0.55 (0.3-0.81)	0.44 (0.15-0.73)	0.69 (0.4-0.98)	-	-
MED15	mediator complex subunit 15	Nucleus	transcription regulator	No	1.14 +/- 0.22	1.04 +/- 0.01	1.18 +/- 0.25	1.26 +/- 0.35	0.909858	0.450828	0.34 (0.05-0.64)	0.13 (0-0.37)	0.42 (0.06-0.77)	-	-
MED17	mediator complex subunit 17	Nucleus	transcription regulator	No	0.97 +/- 0.7	1.59 +/- 0.11	0.34 +/- 0.29	0.86 +/- 0.65	1.12837	0.763664	0.5 (0.19-0.81)	0.75 (0.43-1)	0.25 (0-0.55)	-	-
MED25	mediator complex subunit 25	Nucleus	other	No	1.94 +/- 1.12	1.17 +/- 0.17	2.7 +/- 1.17	2.18 +/- 1.18	0.889832	0.681428	0.38 (0.07-0.68)	0.13 (0-0.34)	0.63 (0.22-1)	-	-
MED8	mediator complex subunit 8	Nucleus	other	No	0.77 +/- 0.53	0.63 +/- 0.37	0.85 +/- 0.61	0.47 +/- 0.18	1.63654	0.0862765	0.62 (0.35-0.89)	0.57 (0.11-1)	0.65 (0.3-1)	-	-
MEF2B	myocyte enhancer factor 2B	Nucleus	transcription regulator	No	1.19 +/- 0.31	1.2 +/- 0.39	1.17 +/- 0.24	0.96 +/- 0.2	1.23446	0.145322	0.73 (0.46-1)	0.71 (0.33-1)	0.76 (0.38-1)	-	-
METRN	meteorin, glial cell differentiation regulator	Extracellular Space	other	Secreted	1.56 +/- 0.51	1.15 +/- 0.44	1.79 +/- 0.39	1.78 +/- 0.55	0.877042	0.35861	0.37 (0.12-0.62)	0.18 (0-0.41)	0.48 (0.19-0.77)	-	-
MEX3B	mex-3 RNA binding family member B	Cytoplasm	kinase	No	1.66 +/- 0.55	1.47 +/- 0.38	1.79 +/- 0.63	1.77 +/- 0.59	0.939222	0.6062	0.42 (0.2-0.63)	0.33 (0.05-0.61)	0.47 (0.21-0.74)	-	-
MFN2	mitofusin 2	Cytoplasm	enzyme	No	1.02 +/- 0.24	0.87 +/- 0.11	1.12 +/- 0.25	1.06 +/- 0.32	0.965817	0.729579	0.5 (0.28-0.72)	0.35 (0.1-0.6)	0.6 (0.37-0.84)	-	-
MFSD12	major facilitator superfamily domain containing 12	Cytoplasm	other	No	1.29 +/- 0.11	1.3 +/- 0.12	1.27 +/- 0.13	1.33 +/- 0.26	0.971084	0.740824	0.39 (0.07-0.71)	0.41 (0.06-0.75)	0.38 (0.04-0.71)	-	-
MFSD14A	major facilitator superfamily domain containing 14A	Other	transporter	No	1.16 +/- 0.14	1.23 +/- 0.08	1.07 +/- 0.17	1.18 +/- 0.27	0.984499	0.884607	0.54 (0.2-0.89)	0.68 (0.32-1)	0.36 (0-0.79)	-	-
MFSD9	major facilitator superfamily domain containing 9	Other	transporter	No	0.98 +/- 0.28	1.03 +/- 0.2	0.92 +/- 0.4	0.9 +/- 0.22	1.09043	0.571354	0.63 (0.31-0.96)	0.71 (0.34-1)	0.52 (0-1)	-	-
MGEA5	Meningioma-Expressed Antigen 5	Cytoplasm	enzyme	No	1.2 +/- 0.42	1.4 +/- 0.15	0.96 +/- 0.52	1.09 +/- 0.51	1.10052	0.590059	0.6 (0.34-0.85)	0.7 (0.44-0.96)	0.47 (0.13-0.82)	-	-
MICALL2	MICAL like 2	Cytoplasm	other	No	1.42 +/- 0.44	1.38 +/- 0.5	1.56 +/- 0.2	1.37 +/- 0.5	1.03869	0.824114	0.53 (0.22-0.85)	0.46 (0.1-0.82)	-	-	Yes
MIEF2	mitochondrial elongation factor 2	Cytoplasm	other	No	2.08 +/- 0.7	2.19 +/- 0.81	2.02 +/- 0.69	2.09 +/- 0.72	0.994938	0.972328	0.5 (0.24-0.75)	0.52 (0.13-0.92)	0.48 (0.19-0.77)	-	-
MINPP1	multiple inositol-polyphosphate phosphatase 1	Cytoplasm	phosphatase	No	1.22 +/- 0.38	1.45 +/- 0.36	1.06 +/- 0.32	1.12 +/- 0.31	1.09081	0.444069	0.59 (0.38-0.81)	0.79 (0.59-0.99)	0.46 (0.2-0.72)	-	-
MIS18BP1	MIS18 binding protein 1	Nucleus	other	No	2.08 +/- 0.64	1.82 +/- 0.51	2.35 +/- 0.71	2.28 +/- 1.06	0.914957	0.662729	0.48 (0.17-0.8)	0.38 (0.03-0.72)	0.59 (0.25-0.94)	-	-
MISP	mitotic spindle positioning	Plasma Membrane	other	No	1.36 +/- 0.45	-	1.36 +/- 0.45	1.87 +/- 0.93	0.72754	0.21815	0.39 (0.05-0.72)	-	0.39 (0.05-0.72)	-	-
MITD1	microtubule interacting and trafficking domain containing 1	Cytoplasm	other	No	1.27 +/- 0.29	1.07 +/- 0.12	1.48 +/- 0.27	1.41 +/- 0.45	0.903934	0.489758	0.44 (0.12-0.75)	0.25 (0-0.59)	0.63 (0.29-0.96)	-	-
MKRN1	makorin ring finger protein 1	Cytoplasm	enzyme	No	1.37 +/- 0.23	1.31 +/- 0.28	1.43 +/- 0.17	1.34 +/- 0.34	1.021	0.814196	0.52 (0.25-0.78)	0.49 (0.2-0.79)	0.54 (0.25-0.83)	-	Yes
MLIP	muscular LMNA interacting protein	Nucleus	transcription regulator	No	1.32 +/- 0.45	1.03 +/- 0.38	1.6 +/- 0.36	1.33 +/- 0.46	0.987844	0.943139	0.47 (0.15-0.78)	0.25 (0-0.59)	0.69 (0.35-1)	-	-
MLLT6	MLLT6, PHD finger containing	Nucleus	transcription regulator	No	1.41 +/- 0.45	1.23 +/- 0.44	1.51 +/- 0.45	1.46 +/- 0.49	0.963892	0.792726	0.46 (0.2-0.72)	0.3 (0-0.6)	0.56 (0.26-0.86)	-	Yes
MLPH	melanophilin	Cytoplasm	other	No	1.2 +/- 0.1	1.17 +/- 0.11	1.27 +/- 0.03	1.07 +/- 0.23	1.12244	0.147313	0.75 (0.49-1)	0.69 (0.38-0.99)	-	-	-
MMP2	matrix metallopeptidase 2	Extracellular Space	peptidase	Secreted	1.54 +/- 0.38	1.47 +/- 0.34	1.59 +/- 0.42	1.61 +/- 0.46	0.955033	0.639912	0.47 (0.25-0.68)	0.4 (0.07-0.73)	0.51 (0.25-0.77)	Yes	-
MMP9	matrix metallopeptidase 9	Extracellular Space	peptidase	Secreted	2.24 +/- 1.22	1.26 +/- 0.16	3.22 +/- 0.96	1.81 +/- 0.68	1.23977	0.394886	0.55 (0.23-0.86)	0.19 (0-0.45)	0.91 (0.73-1)	-	-
MMRN1	multimerin 1	Extracellular Space	other	Secreted	1.65 +/- 0.49	1.64 +/- 0.44	1.65 +/- 0.53	1.56 +/- 0.54	1.05184	0.716907	0.52 (0.26-0.78)	0.5 (0-1)	0.53 (0.25-0.8)	-	-
MMRN2	multimerin 2	Extracellular Space	other	Secreted	1.42 +/- 0.36	1.62 +/- 0.35	1.29 +/- 0.32	1.52 +/- 0.53	0.938059	0.574752	0.43 (0.2-0.65)	0.52 (0.25-0.79)	0.36 (0.13-0.59)	-	-
MOCOS	molybdenum cofactor sulfurase	Cytoplasm	enzyme	No	1.06 +/- 0.3	1.2 +/- 0.24	0.91 +/- 0.29	0.93 +/- 0.18	1.13969	0.215305	0.64 (0.4-0.88)	0.86 (0.69-1)	0.42 (0.06-0.77)	-	-
MOCS1	molybdenum cofactor synthesis 1	Cytoplasm	other	No	1.4 +/- 0.3	1.33 +/- 0.33	1.6 +/- 0.03	1.63 +/- 0.78	0.856555	0.439361	0.48 (0.17-0.79)	0.42 (0.09-0.75)	-	-	-
MORF4L1	mortality factor 4 like 1	Nucleus	other	No	1.01 +/- 0.29	1.03 +/- 0.3	0.96 +/- 0.4	1.16 +/- 0.38	0.875973	0.424661	0.37 (0.06-0.68)	0.4 (0.06-0.73)	-	Yes	-
MPC1L	mitochondrial pyruvate carrier 1 like	Other	other	No	2.77 +/- 1.66	1.5 +/- 0.15	3.19 +/- 1.73	2.74 +/- 1.02	1.0118	0.963216	0.41 (0.08-0.74)	0.06 (0-0.24)	0.52 (0.14-0.9)	-	-
MPDZ	multiple PDZ domain crumbs cell polarity complex component	Plasma Membrane	other	No	1.6 +/- 0.59	1.43 +/- 0.23	1.71 +/- 0.74	1.56 +/- 0.57	1.02542	0.853094	0.54 (0.33-0.76)	0.52 (0.25-0.8)	0.56 (0.29-0.82)	-	-
MPRIP	myosin phosphatase Rho interacting protein	Cytoplasm	other	No	2.16 +/- 1.5	1.22 +/- 0.12	2.7 +/- 1.69	2.41 +/- 1.02	0.895387	0.649099	0.36 (0.09-0.62)	0.09 (0-0.27)	0.51 (0.17-0.84)	-	-
MRM1	mitochondrial rRNA methyltransferase 1	Cytoplasm	enzyme	No	1.29 +/- 0.3	1.2 +/- 0.09	1.37 +/- 0.42	1.5 +/- 0.61	0.855958	0.381907	0.42 (0.12-0.73)	0.25 (0-0.55)	0.59 (0.15-1)	-	-
MROH5	maestro heat like repeat family member 5 (gene/pseudogene)	Other	other	No	1.63 +/- 0.7	1.11 +/- 0.22	1.8 +/- 0.73	1.96 +/- 1.05	0.831276	0.46991	0.48 (0.17-0.8)	0.31 (0-0.76)	0.54 (0.21-0.87)	-	-
MRPL2	mitochondrial ribosomal protein L2	Extracellular Space	other	No	1.99 +/- 0.37	2.19 +/- 0.72	1.93 +/- 0.25	2.02 +/- 0.63	0.988123	0.927205	0.47 (0.15-0.79)	0.63 (0-1)	0.42 (0.08-0.75)	-	-
MRPL4	mitochondrial ribosomal protein L4	Cytoplasm	other	No	1.12 +/- 0.22	1.04 +/- 0.04	1.14 +/- 0.25	1.6 +/- 0.82	0.697083	0.126565	0.34 (0.05-0.64)	0.38 (0.02-0.73)	0.33 (0.02-0.64)	-	-
MSANTD2	Myb/SANT DNA binding domain containing 2	Other	other	No	1.39 +/- 0.36	1.2 +/- 0.04	1.45 +/- 0.4	2.31 +/- 1.39	0.599844	0.0896497	0.33 (0.02-0.64)	0.31 (0-0.65)	0.33 (0.01-0.65)	-	-
MSH4	mutS homolog 4	Nucleus	enzyme	No	2.15 +/- 0.9	1.59 +/- 0.34	2.71 +/- 0.97	2.69 +/- 1.84	0.800815	0.468052	0.44 (0.12-0.75)	0.34 (0.01-0.68)	0.53 (0.17-0.89)	-	-
MSI2	musashi RNA binding protein 2	Cytoplasm	other	No	2.53 +/- 1.15	-	2.53 +/- 1.15	2.34 +/- 0.92	1.0813	0.739196	0.55 (0.22-0.88)	-	0.55 (0.22-0.88)	-	Yes
MSN	moesin	Plasma Membrane	other	No	1.39 +/- 0.56	0.99 +/- 0.33	1.66 +/- 0.53	1.02 +/- 0.44	1.36833	0.0507012	0.71 (0.52-0.9)	0.51 (0.22-0.8)	0.84 (0.69-1)	-	-
MST1	macrophage stimulating 1	Extracellular Space	growth factor	Secreted	1.69 +/- 0.46	1.48 +/- 0.24	1.82 +/- 0.53	1.84 +/- 0.77	0.917347	0.516646	0.49 (0.27-0.71)	0.41 (0.16-0.66)	0.55 (0.3-0.79)	-	-
MTBP	MDM2 binding protein	Cytoplasm	other	No	1.55 +/- 0.69	-	1.55 +/- 0.69	2.03 +/- 1	0.763371	0.314681	0.33 (0.01-0.65)	-	0.33 (0.01-0.65)	-	-
MTOR	mechanistic target of rapamycin kinase	Nucleus	kinase	No	1.4 +/- 0.83	0.87 +/- 0.18	1.7 +/- 0.93	1.31 +/- 0.81	1.0627	0.816144	0.56 (0.3-0.82)	0.48 (0.17-0.78)	0.61 (0.33-0.89)	-	-
MTUS1	microtubule associated scaffold protein 1	Extracellular Space	other	No	1.77 +/- 1.24	2.17 +/- 1.47	1.36 +/- 1	3.21 +/- 0.9	0.550377	0.215801	0.3 (0.02-0.57)	0.41 (0-0.82)	0.19 (0-0.5)	-	Yes
MUC12	mucin 12, cell surface associated	Cytoplasm	other	No	2.8 +/- 1.3	1.92 +/- 0.56	3.67 +/- 1.25	2.9 +/- 1.54	0.963677	0.884553	0.49 (0.18-0.8)	0.31 (0-0.65)	0.67 (0.34-1)	-	-
MUC16	mucin 16, cell surface associated	Cytoplasm	other	No	1.77 +/- 2.1	0.95 +/- 0.13	2.24 +/- 2.58	1.94 +/- 1.9	0.910822	0.841561	0.45 (0.2-0.71)	0.39 (0.08-0.69)	0.49 (0.19-0.8)	-	-
MUC19	mucin 19, oligomeric	Cytoplasm	other	No	1.27 +/- 0.25	1.28 +/- 0.25	1.25 +/- 0.37	1.25 +/- 0.39	1.01154	0.931036	0.52 (0.21-0.83)	0.52 (0.19-0.86)	-	-	-
MUC2	mucin 2, oligomeric mucus/gel-forming	Extracellular Space	other	No	1.13 +/- 0.36	1.02 +/- 0.35	1.46 +/- 0.1	1.22 +/- 0.4	0.929126	0.656233	0.41 (0.1-0.71)	0.31 (0-0.62)	-	-	-
MUC4	mucin 4, cell surface associated	Plasma Membrane	other	No	1.21 +/- 0.39	1.35 +/- 0.22	1.13 +/- 0.45	1.03 +/- 0.32	1.16813	0.286717	0.61 (0.36-0.86)	0.73 (0.44-1)	0.55 (0.25-0.85)	-	-
MUC5B	mucin 5B, oligomeric mucus/gel-forming	Extracellular Space	peptidase	Secreted	1.1 +/- 0.77	1.28 +/- 0.36	0.98 +/- 0.96	0.74 +/- 0.46	1.47624	0.1421	0.65 (0.44-0.85)	0.82 (0.63-1)	0.53 (0.27-0.8)	-	-
MVB12B	multivesicular body subunit 12B	Cytoplasm	other	No	2.64 +/- 0.68	2.04 +/- 0.76	2.78 +/- 0.62	3.84 +/- 3.05	0.688102	0.218112	0.5 (0.23-0.77)	0.36 (0-0.93)	0.53 (0.24-0.81)	-	-
MVK	mevalonate kinase	Cytoplasm	kinase	No	2.45 +/- 1.07	-	2.45 +/- 1.07	2.75 +/- 1.28	0.890938	0.642914	0.44 (0.11-0.77)	-	0.44 (0.11-0.77)	-	-
MX1	MX dynamin like GTPase 1	Cytoplasm	enzyme	No	2.37 +/- 1.26	1.62 +/- 0.45	2.86 +/- 1.39	2.38 +/- 1.48	0.995475	0.982932	0.52 (0.3-0.73)	0.37 (0.11-0.62)	0.61 (0.37-0.86)	-	-
MXRA5	matrix remodeling associated 5	Extracellular Space	other	Secreted	1.38 +/- 0.23	1.4 +/- 0.27	1.34 +/- 0	1.49 +/- 0.23	0.927436	0.542354	0.49 (0.17-0.81)	0.49 (0.16-0.82)	-	-	-
MYD88	MYD88 innate immune signal transduction adaptor	Plasma Membrane	other	No	4.86 +/- 2.52	4.85 +/- 3.29	4.86 +/- 1.77	3.47 +/- 2.61	1.40019	0.198732	0.7 (0.48-0.92)	0.65 (0.37-0.94)	0.75 (0.51-0.99)	-	-
MYH16	myosin heavy chain 16 pseudogene	Other	other	No	1.26 +/- 0.21	1.33 +/- 0.32	1.23 +/- 0.18	1.34 +/- 0.24	0.937532	0.493471	0.37 (0.05-0.68)	0.43 (0-1)	0.34 (0-0.68)	-	-
MYH7B	myosin heavy chain 7B	Other	other	No	1.25 +/- 0.3	1.12 +/- 0.36	1.33 +/- 0.24	1.33 +/- 0.39	0.940282	0.535536	0.44 (0.23-0.66)	0.29 (0.01-0.58)	0.54 (0.3-0.78)	-	-
MYLK	myosin light chain kinase	Cytoplasm	kinase	No	1.67 +/- 0.96	2.38 +/- 0.69	0.96 +/- 0.58	1.8 +/- 1.34	0.930194	0.794259	0.53 (0.29-0.78)	0.74 (0.5-0.98)	0.33 (0.07-0.6)	-	Yes
MYLPF	myosin light chain, phosphorylatable, fast skeletal muscle	Cytoplasm	other	No	1.9 +/- 0.8	-	1.9 +/- 0.8	2.2 +/- 0.64	0.860152	0.441752	0.37 (0.05-0.69)	-	0.37 (0.05-0.69)	-	-
MYO15A	myosin XVA	Cytoplasm	other	No	2.66 +/- 1	2.13 +/- 0.37	2.83 +/- 1.11	4.12 +/- 2.4	0.645212	0.133657	0.33 (0.04-0.62)	0.19 (0-0.47)	0.38 (0.06-0.69)	-	-
MYO18A	myosin XVIIIA	Cytoplasm	other	No	1.71 +/- 0.43	1.68 +/- 0.5	1.81 +/- 0.24	1.57 +/- 0.5	1.08798	0.557242	0.69 (0.37-1)	0.63 (0.26-0.99)	-	-	Yes
MYO18B	myosin XVIIIB	Cytoplasm	other	No	0.72 +/- 0.34	0.47 +/- 0.09	0.87 +/- 0.35	0.69 +/- 0.3	1.04702	0.814138	0.54 (0.28-0.79)	0.3 (0.02-0.57)	0.68 (0.39-0.96)	-	-
MYO3A	myosin IIIA	Cytoplasm	kinase	No	0.55 +/- 0.29	-	0.55 +/- 0.29	0.57 +/- 0.48	0.970807	0.939103	0.53 (0.19-0.87)	-	0.53 (0.19-0.87)	-	Yes
MYO3B	myosin IIIB	Plasma Membrane	kinase	No	1.67 +/- 0.41	1.55 +/- 0.4	1.75 +/- 0.42	1.88 +/- 0.61	0.886647	0.271282	0.43 (0.21-0.64)	0.39 (0.1-0.68)	0.45 (0.2-0.71)	-	-
MYO5A	myosin VA	Cytoplasm	enzyme	No	1.57 +/- 0.53	1.5 +/- 0.58	1.77 +/- 0.42	2.08 +/- 1.34	0.753893	0.320123	0.47 (0.15-0.79)	0.44 (0.11-0.76)	-	-	-
MYO5B	myosin VB	Cytoplasm	enzyme	No	2.19 +/- 1.11	2.28 +/- 0.93	2.14 +/- 1.26	2.62 +/- 1.34	0.838418	0.350845	0.4 (0.19-0.62)	0.46 (0.2-0.71)	0.37 (0.12-0.62)	-	Yes
MYO7A	myosin VIIA	Cytoplasm	enzyme	No	1.12 +/- 0.41	0.82 +/- 0.02	1.22 +/- 0.43	1.05 +/- 0.48	1.06664	0.757077	0.56 (0.25-0.88)	0.38 (0.02-0.73)	0.63 (0.31-0.94)	-	-
MYOD1	myogenic differentiation 1	Nucleus	transcription regulator	No	1.47 +/- 0.43	1.28 +/- 0.33	1.66 +/- 0.47	1.59 +/- 0.65	0.922828	0.658254	0.48 (0.17-0.8)	0.38 (0.04-0.71)	0.59 (0.25-0.94)	-	-
MYOF	myoferlin	Nucleus	other	No	1.16 +/- 0.37	1.18 +/- 0.31	1.13 +/- 0.47	1.13 +/- 0.53	1.01925	0.916375	0.56 (0.3-0.82)	0.59 (0.28-0.9)	0.53 (0.2-0.85)	-	-
MYOM1	myomesin 1	Cytoplasm	other	No	1.23 +/- 0.17	1.2 +/- 0.1	1.26 +/- 0.26	1.29 +/- 0.32	0.951886	0.665425	0.51 (0.17-0.85)	0.54 (0.16-0.91)	0.48 (0.01-0.94)	-	-
NAGLU	N-acetyl-alpha-glucosaminidase	Cytoplasm	enzyme	No	1.25 +/- 0.45	1 +/- 0.02	1.31 +/- 0.48	1.38 +/- 0.61	0.908983	0.58794	0.43 (0.16-0.7)	0.14 (0-0.35)	0.49 (0.2-0.79)	-	-
NAGPA	N-acetylglucosamine-1-phosphodiester alpha-N-acetylglucosaminidase	Cytoplasm	enzyme	No	1.1 +/- 0.19	1.22 +/- 0.12	0.98 +/- 0.17	1.27 +/- 0.3	0.865123	0.222738	0.33 (0.02-0.64)	0.41 (0.06-0.76)	0.25 (0-0.55)	-	-
NANOS1	nanos C2HC-type zinc finger 1	Cytoplasm	translation regulator	No	1.33 +/- 0.46	1.44 +/- 0.25	1.22 +/- 0.63	1.32 +/- 0.42	1.0094	0.959333	0.52 (0.21-0.83)	0.58 (0.22-0.94)	0.47 (0.03-0.91)	-	Yes
NANOS2	nanos C2HC-type zinc finger 2	Cytoplasm	other	No	2.61 +/- 1.73	2.25 +/- 1.15	2.86 +/- 2.06	2.62 +/- 1.62	0.998461	0.994819	0.51 (0.29-0.72)	0.5 (0.22-0.78)	0.51 (0.24-0.78)	-	-
NAV2	neuron navigator 2	Nucleus	enzyme	No	1.22 +/- 0.27	1.06 +/- 0.13	1.37 +/- 0.29	1.31 +/- 0.44	0.929515	0.619963	0.44 (0.12-0.75)	0.34 (0.02-0.67)	0.53 (0.18-0.88)	-	Yes
NAV3	neuron navigator 3	Nucleus	other	No	1.43 +/- 0.62	0.89 +/- 0.2	1.74 +/- 0.56	1.21 +/- 0.53	1.17852	0.391458	0.6 (0.35-0.85)	0.32 (0.04-0.6)	0.77 (0.53-1)	-	Yes
NBEA	neurobeachin	Cytoplasm	other	No	1.39 +/- 0.28	1.32 +/- 0.37	1.48 +/- 0.14	1.14 +/- 0.25	1.21175	0.122216	0.69 (0.37-1)	0.57 (0.07-1)	0.86 (0.58-1)	Yes	-
NBEAL2	neurobeachin like 2	Cytoplasm	other	No	1.95 +/- 1.03	1.19 +/- 0.17	2.2 +/- 1.09	1.95 +/- 0.79	1.00253	0.991621	0.5 (0.19-0.81)	0.19 (0-0.47)	0.6 (0.26-0.94)	-	-
NBPF20	Neuroblastoma Breakpoint Family Member 20	-	-	No	1.91 +/- 0.7	2.15 +/- 0.82	1.66 +/- 0.56	2.39 +/- 0.83	0.796436	0.235842	0.33 (0.04-0.61)	0.44 (0.02-0.86)	0.22 (0-0.5)	-	-
NBPF3	NBPF member 3	Other	other	No	1.51 +/- 0.83	0.78 +/- 0.15	1.92 +/- 0.76	1.57 +/- 0.84	0.963653	0.874002	0.45 (0.2-0.71)	0.07 (0-0.22)	0.68 (0.41-0.94)	-	-
NBPF5P	NBPF member 5, pseudogene	Other	other	No	1.33 +/- 0.42	1.66 +/- 0.31	1 +/- 0.17	1.19 +/- 0.34	1.11518	0.552641	0.6 (0.3-0.91)	0.77 (0.48-1)	0.44 (0.09-0.79)	-	-
NBR1	NBR1 autophagy cargo receptor	Cytoplasm	other	No	1.86 +/- 0.53	1.94 +/- 0.6	1.63 +/- 0.02	1.86 +/- 0.5	0.999368	0.996433	0.48 (0.17-0.8)	0.52 (0.16-0.88)	-	-	-
NCAM1	neural cell adhesion molecule 1	Plasma Membrane	other	No	1.27 +/- 0.22	1.21 +/- 0.15	1.3 +/- 0.26	1.43 +/- 0.36	0.886722	0.14067	0.37 (0.16-0.58)	0.33 (0.1-0.57)	0.4 (0.16-0.64)	-	-
NCKAP1	NCK associated protein 1	Plasma Membrane	other	No	0.75 +/- 0.2	0.97 +/- 0.02	0.67 +/- 0.17	0.63 +/- 0.21	1.19746	0.245044	0.67 (0.39-0.96)	0.94 (0.76-1)	0.58 (0.26-0.91)	-	-
NCKIPSD	NCK interacting protein with SH3 domain	Other	other	No	1.25 +/- 0.24	1.18 +/- 0.2	1.28 +/- 0.26	1.31 +/- 0.22	0.954562	0.610671	0.42 (0.12-0.72)	0.38 (0-0.92)	0.44 (0.1-0.77)	-	-
NCOA1	nuclear receptor coactivator 1	Nucleus	transcription regulator	No	1.06 +/- 0.12	1.11 +/- 0.1	1 +/- 0.12	1.03 +/- 0.2	1.0335	0.723153	0.57 (0.23-0.92)	0.61 (0.24-0.97)	0.52 (0.13-0.92)	-	Yes
NCOA5	nuclear receptor coactivator 5	Nucleus	other	No	0.41 +/- 0.3	0.56 +/- 0.18	0.32 +/- 0.33	0.31 +/- 0.39	1.31905	0.51325	0.63 (0.37-0.88)	0.91 (0.73-1)	0.47 (0.16-0.78)	-	-
NCOR1	nuclear receptor corepressor 1	Nucleus	transcription regulator	No	0.96 +/- 0.23	1.03 +/- 0.22	0.92 +/- 0.25	0.9 +/- 0.25	1.06392	0.522272	0.56 (0.34-0.77)	0.63 (0.37-0.9)	0.51 (0.26-0.75)	-	Yes
NCOR2	nuclear receptor corepressor 2	Nucleus	transcription regulator	No	2.36 +/- 1.06	2.59 +/- 1.14	1.66 +/- 0.03	2.56 +/- 0.77	0.921953	0.670639	0.48 (0.15-0.82)	0.58 (0.2-0.97)	-	-	Yes
NDRG1	N-myc downstream regulated 1	Nucleus	kinase	No	1.19 +/- 0.24	1.13 +/- 0.1	1.28 +/- 0.38	1.67 +/- 1.21	0.713277	0.317751	0.31 (0-0.63)	0.21 (0-0.52)	0.43 (0-0.92)	-	Yes
NEB	nebulin	Cytoplasm	other	No	1.14 +/- 0.23	1.04 +/- 0.24	1.24 +/- 0.18	2.2 +/- 2.39	0.518406	0.140395	0.49 (0.23-0.76)	0.4 (0.13-0.67)	0.58 (0.29-0.87)	-	-
NEBL	nebulette	Plasma Membrane	other	No	1.27 +/- 0.27	1.11 +/- 0.16	1.42 +/- 0.28	1.4 +/- 0.38	0.904115	0.319488	0.42 (0.17-0.66)	0.28 (0.03-0.53)	0.56 (0.28-0.83)	-	-
NEDD4L	NEDD4 like E3 ubiquitin protein ligase	Cytoplasm	enzyme	No	1.14 +/- 0.41	1.33 +/- 0.18	1.06 +/- 0.47	1 +/- 0.51	1.13469	0.594776	0.55 (0.22-0.88)	0.64 (0.14-1)	0.51 (0.15-0.88)	-	-
NEK5	NIMA related kinase 5	Other	kinase	No	1.31 +/- 0.21	1.39 +/- 0.09	1.27 +/- 0.24	1.12 +/- 0.21	1.16898	0.119683	0.71 (0.41-1)	0.86 (0.58-1)	0.66 (0.29-1)	-	-
NELL1	neural EGFL like 1	Extracellular Space	growth factor	Secreted	2.68 +/- 1.24	2.11 +/- 0.84	3.25 +/- 1.41	2.88 +/- 1.45	0.92953	0.76687	0.45 (0.14-0.76)	0.38 (0.03-0.72)	0.53 (0.15-0.91)	-	-
NEO1	neogenin 1	Plasma Membrane	transcription regulator	No	1.04 +/- 0.34	1.26 +/- 0.07	0.89 +/- 0.37	0.99 +/- 0.38	1.04865	0.721297	0.52 (0.3-0.74)	0.8 (0.58-1)	0.33 (0.11-0.56)	-	-
NEU4	neuraminidase 4	Cytoplasm	enzyme	No	0.89 +/- 0.28	0.72 +/- 0.21	0.98 +/- 0.28	0.92 +/- 0.23	0.962116	0.75417	0.44 (0.18-0.69)	0.23 (0-0.55)	0.56 (0.26-0.86)	-	-
NEURL1B	neuralized E3 ubiquitin protein ligase 1B	Other	enzyme	No	1.04 +/- 0.56	1.04 +/- 0.18	1.04 +/- 0.71	1.07 +/- 0.65	0.970377	0.903022	0.5 (0.25-0.76)	0.64 (0.35-0.93)	0.43 (0.14-0.72)	-	-
NF1	neurofibromin 1	Cytoplasm	other	No	1.57 +/- 0.71	1.05 +/- 0.22	1.87 +/- 0.73	1.56 +/- 0.79	1.00634	0.9757	0.57 (0.3-0.84)	0.41 (0.06-0.76)	0.66 (0.39-0.93)	-	Yes
NFATC4	nuclear factor of activated T cells 4	Nucleus	transcription regulator	No	0.95 +/- 0.18	1.08 +/- 0.13	0.83 +/- 0.14	1.06 +/- 0.23	0.899798	0.227168	0.41 (0.17-0.65)	0.61 (0.34-0.88)	0.21 (0-0.44)	-	-
NFIX	nuclear factor I X	Nucleus	transcription regulator	No	0.9 +/- 0.24	0.82 +/- 0.25	0.97 +/- 0.24	1.24 +/- 0.3	0.723067	0.0189841	0.2 (0-0.44)	0.13 (0-0.39)	0.28 (0-0.65)	Yes	Yes
NFKB2	nuclear factor kappa B subunit 2	Nucleus	transcription regulator	No	1.3 +/- 0.39	1.05 +/- 0.14	1.36 +/- 0.41	1.56 +/- 1.03	0.835773	0.450785	0.52 (0.26-0.78)	0.36 (0-0.79)	0.56 (0.28-0.83)	-	-
NFRKB	nuclear factor related to kappaB binding protein	Nucleus	transcription regulator	No	0.46 +/- 0.32	-	0.46 +/- 0.32	0.33 +/- 0.14	1.41058	0.332206	0.55 (0.22-0.88)	-	0.55 (0.22-0.88)	-	-
NIN	ninein	Cytoplasm	other	No	1.33 +/- 0.16	1.35 +/- 0.12	1.31 +/- 0.19	1.57 +/- 0.19	0.842029	0.0229467	0.12 (0-0.31)	0.14 (0-0.48)	0.11 (0-0.31)	-	-
NINL	ninein like	Cytoplasm	other	No	0.81 +/- 0.58	1.02 +/- 0.19	0.76 +/- 0.64	0.62 +/- 0.39	1.30171	0.385467	0.63 (0.37-0.88)	0.77 (0.3-1)	0.6 (0.31-0.88)	-	-
NIPBL	NIPBL cohesin loading factor	Nucleus	transcription regulator	No	1.25 +/- 0.58	0.94 +/- 0.4	1.62 +/- 0.57	1.31 +/- 0.54	0.949903	0.785986	0.46 (0.2-0.72)	0.31 (0.04-0.59)	0.64 (0.3-0.98)	-	Yes
NKPD1	NTPase KAP family P-loop domain containing 1	Other	other	No	1.4 +/- 0.25	1.25 +/- 0.36	1.47 +/- 0.21	1.35 +/- 0.34	1.04169	0.730315	0.51 (0.17-0.85)	0.36 (0-0.86)	0.57 (0.21-0.93)	-	-
NKX2-4	NK2 homeobox 4	Nucleus	transcription regulator	No	1.5 +/- 0.48	1.24 +/- 0.18	1.75 +/- 0.56	1.68 +/- 0.64	0.892206	0.43539	0.43 (0.18-0.67)	0.33 (0.07-0.6)	0.52 (0.24-0.8)	-	-
NKX6-2	NK6 homeobox 2	Nucleus	transcription regulator	No	1.86 +/- 0.5	-	1.86 +/- 0.5	2.11 +/- 0.6	0.884181	0.426589	0.45 (0.1-0.79)	-	0.45 (0.1-0.79)	-	-
NLE1	notchless homolog 1	Nucleus	enzyme	No	1.77 +/- 0.75	-	1.77 +/- 0.75	2.32 +/- 1.23	0.762245	0.329314	0.39 (0.06-0.71)	-	0.39 (0.06-0.71)	-	-
NLRP14	NLR family pyrin domain containing 14	Extracellular Space	other	No	2.04 +/- 0.67	2.08 +/- 1.12	2.03 +/- 0.61	2.71 +/- 0.96	0.754373	0.158897	0.29 (0-0.6)	0.21 (0-0.54)	0.31 (0-0.65)	-	-
NMD3	NMD3 ribosome export adaptor	Nucleus	other	No	1.52 +/- 0.59	1.43 +/- 0.04	1.55 +/- 0.72	1.97 +/- 0.94	0.770301	0.30148	0.33 (0.02-0.63)	0.29 (0-0.65)	0.34 (0-0.71)	Yes	Yes
NO66	Nucleolar Protein 66	Nucleus	other	No	1.41 +/- 0.19	1.41 +/- 0.22	1.41 +/- 0.07	1.64 +/- 0.64	0.85987	0.343829	0.53 (0.2-0.87)	0.52 (0.18-0.86)	-	-	-
NOC2L	NOC2 like nucleolar associated transcriptional repressor	Nucleus	transcription regulator	No	1.17 +/- 0.34	1.4 +/- 0.18	1.01 +/- 0.34	1.07 +/- 0.35	1.09327	0.44395	0.59 (0.38-0.8)	0.83 (0.64-1)	0.42 (0.18-0.66)	-	-
NOL6	nucleolar protein 6	Nucleus	other	No	2.84 +/- 2.2	2.28 +/- 2.22	4.52 +/- 1.27	3.11 +/- 2.36	0.915015	0.819272	0.47 (0.16-0.78)	0.42 (0.07-0.76)	-	-	-
NOVA2	NOVA alternative splicing regulator 2	Nucleus	other	No	1.28 +/- 0.46	1.05 +/- 0.15	1.37 +/- 0.52	1.13 +/- 0.46	1.12969	0.558729	0.59 (0.24-0.94)	0.43 (0.03-0.82)	0.66 (0.29-1)	-	-
NOXO1	NADPH oxidase organizer 1	Plasma Membrane	other	No	1.21 +/- 0.29	1.24 +/- 0.33	1.12 +/- 0.05	1.08 +/- 0.16	1.12231	0.277939	0.63 (0.32-0.93)	0.65 (0.28-1)	-	-	-
NPEPL1	aminopeptidase like 1	Nucleus	peptidase	No	2 +/- 0.86	1.39 +/- 0.21	2.35 +/- 0.91	1.85 +/- 0.68	1.07743	0.6666	0.57 (0.32-0.82)	0.39 (0.07-0.7)	0.68 (0.39-0.96)	-	-
NPY5R	neuropeptide Y receptor Y5	Plasma Membrane	G-protein coupled receptor	No	2.18 +/- 0.73	2.31 +/- 0.85	2.1 +/- 0.68	2.18 +/- 0.69	1.0043	0.971466	0.48 (0.26-0.7)	0.52 (0.21-0.84)	0.45 (0.2-0.71)	-	Yes
NRAP	nebulin related anchoring protein	Cytoplasm	other	No	15.09 +/- 31.52	-	15.09 +/- 31.52	36.49 +/- 56.47	0.413611	0.398564	0.37 (0.05-0.68)	-	0.37 (0.05-0.68)	-	-
NRG2	neuregulin 2	Extracellular Space	growth factor	No	1.31 +/- 0.28	1.41 +/- 0.27	1.25 +/- 0.28	1.27 +/- 0.3	1.02828	0.736297	0.52 (0.31-0.74)	0.61 (0.34-0.88)	0.47 (0.22-0.72)	-	-
NRP1	neuropilin 1	Plasma Membrane	transmembrane receptor	No	1.79 +/- 0.49	1.76 +/- 0.36	1.8 +/- 0.59	1.71 +/- 0.46	1.04357	0.666131	0.5 (0.28-0.72)	0.5 (0.21-0.79)	0.5 (0.22-0.77)	-	-
NRXN2	neurexin 2	Plasma Membrane	transporter	No	1.72 +/- 0.68	1.27 +/- 0.19	1.87 +/- 0.73	1.92 +/- 0.77	0.897171	0.595584	0.41 (0.11-0.72)	0.31 (0-0.76)	0.45 (0.12-0.78)	-	-
NSD1	nuclear receptor binding SET domain protein 1	Nucleus	transcription regulator	No	1.45 +/- 0.37	1.38 +/- 0.41	1.66 +/- 0.04	1.58 +/- 0.55	0.917592	0.572614	0.44 (0.12-0.76)	0.42 (0.07-0.77)	-	-	-
NTAN1	N-terminal asparagine amidase	Nucleus	enzyme	No	1.33 +/- 0.3	1.15 +/- 0.22	1.5 +/- 0.29	1.83 +/- 1.23	0.723717	0.267838	0.41 (0.1-0.72)	0.25 (0-0.55)	0.56 (0.2-0.92)	-	-
NUAK1	NUAK family kinase 1	Nucleus	kinase	No	1.2 +/- 0.41	1.31 +/- 0.37	1.16 +/- 0.46	1.41 +/- 0.72	0.856404	0.530165	0.51 (0.15-0.88)	0.57 (0.18-0.97)	0.49 (0.1-0.87)	-	-
NUCB1	nucleobindin 1	Cytoplasm	other	Secreted	1.63 +/- 0.47	1.56 +/- 0.15	1.65 +/- 0.52	2.33 +/- 1.24	0.698664	0.0946607	0.28 (0.06-0.5)	0.23 (0-0.49)	0.29 (0.05-0.54)	-	-
NUDT19	nudix hydrolase 19	Cytoplasm	enzyme	No	2.29 +/- 1.07	1.67 +/- 0.23	2.7 +/- 1.22	2.09 +/- 1.13	1.09328	0.629352	0.57 (0.36-0.79)	0.44 (0.19-0.7)	0.66 (0.42-0.9)	-	-
NUP188	nucleoporin 188	Nucleus	other	No	1.6 +/- 0.45	1.9 +/- 0.47	1.39 +/- 0.31	1.35 +/- 0.44	1.18602	0.134316	0.62 (0.41-0.83)	0.78 (0.56-0.99)	0.52 (0.27-0.76)	-	-
NUP58	nucleoporin 58	Nucleus	other	No	1.25 +/- 0.26	1.38 +/- 0.16	1.07 +/- 0.29	1.13 +/- 0.31	1.09894	0.428867	0.59 (0.27-0.91)	0.75 (0.43-1)	0.38 (0-0.81)	-	-
NWD1	NACHT and WD repeat domain containing 1	Cytoplasm	other	No	0.95 +/- 0.62	0.62 +/- 0.36	1.4 +/- 0.65	1.01 +/- 0.73	0.940262	0.872993	0.51 (0.17-0.85)	0.39 (0.03-0.75)	0.67 (0.29-1)	-	Yes
NWD2	NACHT and WD repeat domain containing 2	Other	other	No	1.45 +/- 0.34	1.59 +/- 0.08	1.4 +/- 0.4	1.29 +/- 0.42	1.12784	0.433074	0.65 (0.33-0.97)	0.86 (0.58-1)	0.57 (0.21-0.93)	-	-
NXF3	nuclear RNA export factor 3	Nucleus	transporter	No	1.71 +/- 1.02	1.15 +/- 0.14	2.04 +/- 1.18	2.03 +/- 1.4	0.842017	0.541723	0.45 (0.19-0.7)	0.25 (0-0.52)	0.56 (0.24-0.88)	-	-
NYAP1	neuronal tyrosine phosphorylated phosphoinositide-3-kinase adaptor 1	Other	other	No	0.9 +/- 0.41	1.16 +/- 0.02	0.82 +/- 0.45	0.9 +/- 0.49	1.00148	0.995409	0.45 (0.13-0.77)	0.56 (0.2-0.93)	0.42 (0.09-0.74)	-	Yes
OAF	out at first homolog	Cytoplasm	other	Secreted	1.58 +/- 0.3	1.38 +/- 0.21	1.62 +/- 0.3	1.66 +/- 0.69	0.951476	0.726536	0.5 (0.23-0.76)	0.41 (0.11-0.71)	0.52 (0.24-0.79)	-	-
OBP2A	odorant binding protein 2A	Extracellular Space	other	Secreted	1.35 +/- 0.46	1.07 +/- 0.29	1.72 +/- 0.4	1.54 +/- 0.62	0.873369	0.511141	0.43 (0.09-0.76)	0.21 (0-0.57)	0.71 (0.33-1)	-	-
OBSCN	obscurin, cytoskeletal calmodulin and titin-interacting RhoGEF	Cytoplasm	kinase	No	1.33 +/- 0.26	1.18 +/- 0.1	1.49 +/- 0.29	1.61 +/- 0.65	0.825598	0.269935	0.39 (0.09-0.69)	0.22 (0-0.5)	0.56 (0.2-0.92)	-	-
OBSL1	obscurin like cytoskeletal adaptor 1	Cytoplasm	other	No	2.25 +/- 0.96	1.8 +/- 0.58	2.43 +/- 1.07	2.93 +/- 1.24	0.766827	0.272348	0.31 (0-0.63)	0.07 (0-0.27)	0.4 (0-0.81)	-	-
OGN	osteoglycin	Extracellular Space	growth factor	Secreted	1.12 +/- 0.24	1.17 +/- 0.21	1.09 +/- 0.26	0.97 +/- 0.26	1.16215	0.0963188	0.7 (0.5-0.89)	0.78 (0.57-0.99)	0.64 (0.4-0.89)	-	-
OLFM1	olfactomedin 1	Cytoplasm	other	Secreted	1.37 +/- 0.23	1.39 +/- 0.26	1.35 +/- 0.22	1.32 +/- 0.31	1.03191	0.679038	0.55 (0.33-0.77)	0.56 (0.27-0.84)	0.54 (0.3-0.78)	-	Yes
OLFML2A	olfactomedin like 2A	Extracellular Space	other	Secreted	0.3 +/- 0.16	0.31 +/- 0.18	0.26 +/- 0.06	0.27 +/- 0.24	1.10946	0.770041	0.66 (0.36-0.95)	0.63 (0.3-0.95)	-	-	-
OPLAH	5-oxoprolinase, ATP-hydrolysing	Cytoplasm	enzyme	No	1.31 +/- 0.65	1.69 +/- 0.5	0.92 +/- 0.57	1.08 +/- 0.69	1.21237	0.430498	0.6 (0.36-0.85)	0.76 (0.53-0.99)	0.44 (0.14-0.75)	-	-
OPN4	opsin 4	Plasma Membrane	G-protein coupled receptor	No	1.48 +/- 0.42	1.28 +/- 0.2	1.72 +/- 0.51	1.55 +/- 0.62	0.954313	0.754147	0.52 (0.26-0.79)	0.41 (0.11-0.71)	0.65 (0.36-0.95)	-	-
OR10AD1	olfactory receptor family 10 subfamily AD member 1	Plasma Membrane	G-protein coupled receptor	No	1.12 +/- 0.38	0.84 +/- 0.19	1.4 +/- 0.3	1.19 +/- 0.29	0.940504	0.670797	0.43 (0.11-0.75)	0.13 (0-0.39)	0.73 (0.39-1)	-	-
OR13C3	olfactory receptor family 13 subfamily C member 3	Plasma Membrane	G-protein coupled receptor	No	2.68 +/- 1.03	2.49 +/- 1.03	2.87 +/- 1.15	3.2 +/- 1.34	0.836299	0.385345	0.39 (0.09-0.69)	0.31 (0-0.65)	0.47 (0.1-0.84)	-	-
ORMDL3	ORMDL sphingolipid biosynthesis regulator 3	Cytoplasm	other	No	1.27 +/- 0.37	0.9 +/- 0.27	1.42 +/- 0.3	1.19 +/- 0.19	1.06198	0.648398	0.51 (0.17-0.85)	0.14 (0-0.48)	0.66 (0.3-1)	-	Yes
OSCAR	osteoclast associated Ig-like receptor	Plasma Membrane	other	No	1.29 +/- 0.48	-	1.29 +/- 0.48	1.21 +/- 0.53	1.07305	0.749562	0.51 (0.17-0.85)	-	0.51 (0.17-0.85)	-	-
OSTM1	osteoclastogenesis associated transmembrane protein 1	Cytoplasm	other	No	2.09 +/- 0.73	-	2.09 +/- 0.73	3.78 +/- 2.06	0.553134	0.0635247	0.2 (0-0.48)	-	0.2 (0-0.48)	-	-
OTOF	otoferlin	Plasma Membrane	other	No	1.66 +/- 0.87	1.55 +/- 1.01	1.79 +/- 0.76	1.94 +/- 1.22	0.852812	0.530768	0.43 (0.18-0.68)	0.36 (0.05-0.67)	0.51 (0.17-0.85)	-	-
OXR1	oxidation resistance 1	Cytoplasm	enzyme	No	2.36 +/- 0.93	1.99 +/- 0.65	2.61 +/- 1.03	2.4 +/- 1.33	0.982432	0.921109	0.52 (0.3-0.75)	0.44 (0.19-0.7)	0.58 (0.34-0.81)	-	Yes
P4HB	prolyl 4-hydroxylase subunit beta	Cytoplasm	enzyme	Secreted	1.69 +/- 0.48	1.51 +/- 0.24	1.81 +/- 0.57	1.73 +/- 0.62	0.977389	0.84777	0.49 (0.27-0.71)	0.43 (0.17-0.7)	0.53 (0.25-0.8)	-	-
PABPN1	poly(A) binding protein nuclear 1	Nucleus	enzyme	No	3.5 +/- 1.75	-	3.5 +/- 1.75	3.88 +/- 1.7	0.902631	0.689433	0.51 (0.17-0.85)	-	0.51 (0.17-0.85)	-	Yes
PAN3	poly(A) specific ribonuclease subunit PAN3	Cytoplasm	other	No	1.43 +/- 0.4	1.53 +/- 0.53	1.32 +/- 0.23	1.57 +/- 0.29	0.908285	0.360291	0.36 (0.13-0.59)	0.42 (0.07-0.78)	0.3 (0.04-0.55)	-	-
PAPLN	papilin, proteoglycan like sulfated glycoprotein	Extracellular Space	other	Secreted	1.01 +/- 0.31	-	1.01 +/- 0.31	0.96 +/- 0.31	1.05167	0.767237	0.53 (0.19-0.87)	-	0.53 (0.19-0.87)	-	-
PARD3	par-3 family cell polarity regulator	Plasma Membrane	other	No	1.4 +/- 0.31	1.29 +/- 0.33	1.47 +/- 0.29	1.4 +/- 0.34	1.00206	0.980666	0.48 (0.26-0.7)	0.4 (0.1-0.7)	0.53 (0.28-0.77)	-	Yes
PARP10	poly(ADP-ribose) polymerase family member 10	Cytoplasm	enzyme	No	1.53 +/- 1.07	2.29 +/- 1.21	1.09 +/- 0.74	2.36 +/- 1.6	0.645498	0.170869	0.32 (0.09-0.56)	0.5 (0.16-0.84)	0.22 (0-0.45)	-	-
PARP2	poly(ADP-ribose) polymerase 2	Nucleus	enzyme	No	1.11 +/- 0.21	1.25 +/- 0.15	0.98 +/- 0.17	1.18 +/- 0.37	0.940844	0.650809	0.48 (0.16-0.8)	0.63 (0.29-0.96)	0.34 (0-0.69)	-	-
PARVB	parvin beta	Cytoplasm	other	No	1.49 +/- 1.35	0.72 +/- 0.35	2.01 +/- 1.54	0.92 +/- 0.63	1.61487	0.153325	0.57 (0.35-0.78)	0.39 (0.15-0.63)	0.69 (0.44-0.93)	-	-
PASK	PAS domain containing serine/threonine kinase	Cytoplasm	kinase	No	1.27 +/- 0.27	1.18 +/- 0.17	1.35 +/- 0.35	1.32 +/- 0.33	0.95865	0.715663	0.44 (0.12-0.75)	0.34 (0-0.69)	0.53 (0.16-0.9)	-	-
PAX1	paired box 1	Nucleus	transcription regulator	No	0.72 +/- 0.29	0.93 +/- 0.17	0.5 +/- 0.22	0.94 +/- 0.32	0.765494	0.168925	0.31 (0.03-0.59)	0.53 (0.18-0.88)	0.09 (0-0.3)	Yes	-
PCDH17	protocadherin 17	Plasma Membrane	other	No	2.1 +/- 1.52	1.54 +/- 0.32	2.23 +/- 1.66	2.29 +/- 1.31	0.919322	0.763249	0.45 (0.19-0.7)	0.27 (0-0.68)	0.48 (0.21-0.76)	-	Yes
PCDHA6	protocadherin alpha 6	Plasma Membrane	other	No	0.61 +/- 0.37	0.57 +/- 0.35	0.64 +/- 0.44	0.5 +/- 0.39	1.20122	0.604633	0.58 (0.27-0.88)	0.5 (0.04-0.96)	0.66 (0.32-0.99)	-	-
PCDHGB3	protocadherin gamma subfamily B, 3	Other	other	No	1 +/- 0.23	1.02 +/- 0.25	0.96 +/- 0.25	1.09 +/- 0.22	0.91685	0.671457	0.51 (0.17-0.85)	0.54 (0.16-0.91)	0.48 (0.08-0.88)	-	-
PCK1	phosphoenolpyruvate carboxykinase 1	Cytoplasm	kinase	No	1.34 +/- 0.31	1.51 +/- 0.4	1.25 +/- 0.23	1.3 +/- 0.24	1.03086	0.74266	0.54 (0.27-0.8)	0.68 (0.26-1)	0.45 (0.14-0.76)	-	-
PCM1	pericentriolar material 1	Cytoplasm	other	No	1.19 +/- 0.37	1.1 +/- 0.46	1.26 +/- 0.32	1.49 +/- 0.5	0.803864	0.103118	0.34 (0.14-0.54)	0.26 (0-0.53)	0.4 (0.16-0.64)	-	-
PCNT	pericentrin	Cytoplasm	other	No	1.09 +/- 0.65	1.63 +/- 0.6	0.73 +/- 0.39	0.92 +/- 0.55	1.18457	0.435226	0.57 (0.36-0.78)	0.82 (0.62-1)	0.4 (0.16-0.64)	-	-
PCNX1	pecanex 1	Plasma Membrane	other	No	2.04 +/- 1.25	2.23 +/- 1.42	1.49 +/- 0.04	1.55 +/- 0.43	1.31948	0.31473	0.56 (0.24-0.88)	0.63 (0.26-0.99)	-	-	-
PCNX3	pecanex 3	Other	other	No	0.93 +/- 0.53	1.3 +/- 0.18	0.71 +/- 0.55	0.7 +/- 0.4	1.32596	0.252804	0.62 (0.36-0.88)	0.93 (0.79-1)	0.44 (0.12-0.77)	-	-
PCSK1	proprotein convertase subtilisin/kexin type 1	Cytoplasm	peptidase	Secreted	1.62 +/- 0.81	2.44 +/- 1.03	1.44 +/- 0.69	1.79 +/- 1.14	0.90317	0.68503	0.45 (0.2-0.71)	0.68 (0.32-1)	0.4 (0.14-0.67)	-	-
PCSK7	proprotein convertase subtilisin/kexin type 7	Cytoplasm	peptidase	No	1.1 +/- 0.38	1 +/- 0.39	1.41 +/- 0	1.29 +/- 0.48	0.857063	0.400121	0.44 (0.13-0.74)	0.33 (0.01-0.66)	-	-	-
PCSK9	proprotein convertase subtilisin/kexin type 9	Extracellular Space	peptidase	Secreted	1.4 +/- 0.26	1.34 +/- 0.24	1.44 +/- 0.28	1.51 +/- 0.52	0.925269	0.453811	0.5 (0.28-0.72)	0.44 (0.15-0.74)	0.54 (0.29-0.8)	-	Yes
PCYOX1	prenylcysteine oxidase 1	Cytoplasm	enzyme	No	1.26 +/- 0.37	1.09 +/- 0.19	1.36 +/- 0.42	1.52 +/- 0.52	0.823777	0.103838	0.32 (0.13-0.52)	0.19 (0-0.38)	0.41 (0.16-0.67)	-	-
PDE1A	phosphodiesterase 1A	Cytoplasm	enzyme	No	2.12 +/- 0.66	1.82 +/- 0.39	2.19 +/- 0.71	1.94 +/- 0.84	1.09567	0.571418	0.6 (0.35-0.86)	0.5 (0.12-0.88)	0.63 (0.36-0.89)	-	-
PDE4DIP	phosphodiesterase 4D interacting protein	Cytoplasm	enzyme	No	1.25 +/- 0.23	1.44 +/- 0.13	1.19 +/- 0.23	1.17 +/- 0.51	1.07054	0.685159	0.56 (0.22-0.9)	0.63 (0.27-0.98)	0.54 (0.2-0.88)	-	-
PDIA3	protein disulfide isomerase family A member 3	Cytoplasm	peptidase	No	2.28 +/- 0.79	1.83 +/- 0.55	2.73 +/- 0.76	1.68 +/- 0.52	1.35705	0.0385684	0.74 (0.54-0.95)	0.61 (0.31-0.91)	0.88 (0.71-1)	-	-
PDK2	pyruvate dehydrogenase kinase 2	Cytoplasm	kinase	No	1.47 +/- 0.33	1.32 +/- 0.22	1.62 +/- 0.37	1.52 +/- 0.32	0.967457	0.708335	0.42 (0.18-0.67)	0.28 (0.03-0.53)	0.57 (0.27-0.87)	-	-
PDLIM2	PDZ and LIM domain 2	Cytoplasm	other	No	1.17 +/- 0.23	1.32 +/- 0.08	1.09 +/- 0.26	1.09 +/- 0.25	1.08035	0.423866	0.61 (0.35-0.87)	0.8 (0.55-1)	0.51 (0.21-0.8)	-	-
PDLIM7	PDZ and LIM domain 7	Cytoplasm	other	No	0.63 +/- 0.48	1.2 +/- 0.27	0.31 +/- 0.05	0.62 +/- 0.49	1.02671	0.937115	0.58 (0.32-0.84)	0.8 (0.54-1)	0.45 (0.16-0.74)	-	Yes
PDP1	pyruvate dehyrogenase phosphatase catalytic subunit 1	Cytoplasm	phosphatase	No	2.09 +/- 0.56	1.7 +/- 0.13	2.22 +/- 0.59	2.13 +/- 0.79	0.979939	0.902006	0.47 (0.16-0.78)	0.25 (0-0.57)	0.54 (0.22-0.87)	-	-
PDS5B	PDS5 cohesin associated factor B	Nucleus	other	No	1.09 +/- 0.25	1.28 +/- 0.17	1.01 +/- 0.24	1.06 +/- 0.23	1.0255	0.83629	0.56 (0.21-0.91)	0.86 (0.58-1)	0.44 (0.05-0.84)	-	-
PDZRN4	PDZ domain containing ring finger 4	Other	other	No	1.1 +/- 0.19	1.15 +/- 0.14	1.06 +/- 0.22	1.13 +/- 0.26	0.974825	0.737919	0.53 (0.31-0.75)	0.63 (0.38-0.89)	0.46 (0.19-0.72)	-	-
PEPD	peptidase D	Cytoplasm	peptidase	No	1.64 +/- 0.56	1.52 +/- 0.38	1.7 +/- 0.66	1.72 +/- 0.56	0.950571	0.724089	0.44 (0.18-0.69)	0.41 (0.04-0.78)	0.45 (0.16-0.75)	-	Yes
PER1	period circadian regulator 1	Nucleus	transcription regulator	No	1.36 +/- 0.58	1.08 +/- 0.1	1.73 +/- 0.8	1.26 +/- 0.58	1.07956	0.751481	0.65 (0.31-1)	0.57 (0.18-0.97)	0.76 (0.42-1)	Yes	-
PEX5	peroxisomal biogenesis factor 5	Cytoplasm	other	No	1.4 +/- 0.32	1.28 +/- 0.28	1.73 +/- 0.16	1.48 +/- 0.55	0.944294	0.709194	0.49 (0.19-0.8)	0.39 (0.06-0.71)	-	-	-
PFKL	phosphofructokinase, liver type	Cytoplasm	kinase	No	1.27 +/- 0.48	1.11 +/- 0.45	1.76 +/- 0.03	1.13 +/- 0.56	1.12585	0.596932	0.63 (0.32-0.93)	0.54 (0.21-0.87)	-	-	-
PFN1	profilin 1	Cytoplasm	other	No	3.48 +/- 1.51	2.66 +/- 1.09	4.02 +/- 1.54	2.25 +/- 0.76	1.54796	0.00874355	0.75 (0.55-0.94)	0.61 (0.28-0.94)	0.84 (0.64-1)	-	Yes
PGK2	phosphoglycerate kinase 2	Cytoplasm	kinase	No	1.73 +/- 0.85	0.94 +/- 0.28	1.91 +/- 0.84	1.6 +/- 0.99	1.0825	0.740636	0.57 (0.31-0.82)	0.32 (0-0.81)	0.62 (0.36-0.88)	-	Yes
PGLYRP2	peptidoglycan recognition protein 2	Plasma Membrane	transmembrane receptor	No	1.81 +/- 0.52	1.66 +/- 0.48	1.91 +/- 0.55	2.24 +/- 1.03	0.807652	0.154901	0.39 (0.17-0.6)	0.32 (0.09-0.56)	0.43 (0.19-0.67)	-	-
PGR	progesterone receptor	Nucleus	ligand-dependent nuclear receptor	No	1.67 +/- 1.12	-	1.67 +/- 1.12	2.94 +/- 2.41	0.568263	0.230687	0.29 (0-0.57)	-	0.29 (0-0.57)	-	-
PHC1	polyhomeotic homolog 1	Nucleus	transcription regulator	No	1.07 +/- 0.56	1.09 +/- 0.42	1.06 +/- 0.66	1.41 +/- 0.72	0.764745	0.161926	0.33 (0.12-0.53)	0.38 (0.08-0.67)	0.3 (0.03-0.56)	-	Yes
PHF21A	PHD finger protein 21A	Nucleus	other	No	1.36 +/- 0.27	1.35 +/- 0.27	1.36 +/- 0.3	2.27 +/- 2.44	0.599612	0.346795	0.41 (0.06-0.76)	0.43 (0-0.86)	0.4 (0.02-0.78)	Yes	-
PHF3	PHD finger protein 3	Nucleus	other	No	7.81 +/- 6.12	4.82 +/- 2.89	9.8 +/- 7.02	8.73 +/- 7.02	0.893981	0.70284	0.46 (0.24-0.68)	0.32 (0.06-0.58)	0.55 (0.29-0.8)	-	Yes
PHKA1	phosphorylase kinase regulatory subunit alpha 1	Cytoplasm	kinase	No	0.47 +/- 0.22	0.44 +/- 0.19	0.52 +/- 0.28	0.4 +/- 0.24	1.18635	0.556276	0.59 (0.26-0.93)	0.57 (0.2-0.94)	0.62 (0.19-1)	-	-
PHLPP1	PH domain and leucine rich repeat protein phosphatase 1	Cytoplasm	enzyme	No	1.88 +/- 0.75	1.78 +/- 0.53	1.98 +/- 0.96	1.71 +/- 0.32	1.0985	0.484442	0.56 (0.31-0.8)	0.54 (0.19-0.89)	0.57 (0.23-0.91)	-	-
PI16	peptidase inhibitor 16	Extracellular Space	other	No	1.66 +/- 0.43	1.54 +/- 0.33	1.74 +/- 0.49	1.72 +/- 0.6	0.962279	0.734092	0.48 (0.26-0.69)	0.43 (0.17-0.69)	0.5 (0.26-0.75)	-	-
PI4K2B	phosphatidylinositol 4-kinase type 2 beta	Cytoplasm	kinase	No	1.33 +/- 0.26	1.37 +/- 0.24	1.29 +/- 0.31	1.32 +/- 0.29	1.00451	0.965823	0.48 (0.17-0.79)	0.5 (0.15-0.85)	0.47 (0.1-0.84)	-	-
PIEZO2	piezo type mechanosensitive ion channel component 2	Other	ion channel	No	1.22 +/- 0.26	1.19 +/- 0.25	1.25 +/- 0.33	1.06 +/- 0.25	1.15057	0.264755	0.69 (0.39-1)	0.68 (0.31-1)	0.71 (0.25-1)	-	Yes
PIGA	phosphatidylinositol glycan anchor biosynthesis class A	Cytoplasm	enzyme	No	1.31 +/- 0.22	1.18 +/- 0.1	1.49 +/- 0.22	1.48 +/- 0.61	0.888721	0.512697	0.49 (0.15-0.83)	0.36 (0-0.72)	0.67 (0.29-1)	-	-
PIGR	polymeric immunoglobulin receptor	Plasma Membrane	transporter	No	1.63 +/- 0.4	1.86 +/- 0.39	1.47 +/- 0.34	1.22 +/- 0.37	1.32795	0.00937977	0.77 (0.6-0.94)	0.88 (0.73-1)	0.7 (0.48-0.91)	-	-
PIK3R5	phosphoinositide-3-kinase regulatory subunit 5	Cytoplasm	kinase	No	1.14 +/- 0.21	1.12 +/- 0.12	1.15 +/- 0.26	1.16 +/- 0.35	0.981649	0.864964	0.51 (0.25-0.77)	0.55 (0.22-0.87)	0.49 (0.21-0.78)	-	-
PIKFYVE	phosphoinositide kinase, FYVE-type zinc finger containing	Cytoplasm	kinase	No	1.76 +/- 0.32	1.83 +/- 0.23	1.7 +/- 0.42	1.7 +/- 0.41	1.03695	0.757216	0.55 (0.24-0.85)	0.56 (0.2-0.92)	0.53 (0.09-0.97)	-	-
PIN1	peptidylprolyl cis/trans isomerase, NIMA-interacting 1	Nucleus	enzyme	No	1.33 +/- 0.36	1.33 +/- 0.24	1.34 +/- 0.43	1.22 +/- 0.53	1.09345	0.553928	0.58 (0.32-0.84)	0.59 (0.25-0.93)	0.57 (0.26-0.88)	-	-
PITRM1	pitrilysin metallopeptidase 1	Cytoplasm	peptidase	No	0.85 +/- 0.5	1 +/- 0.48	0.38 +/- 0.07	0.91 +/- 0.52	0.932809	0.829993	0.48 (0.17-0.79)	0.56 (0.24-0.89)	-	-	Yes
PIWIL1	piwi like RNA-mediated gene silencing 1	Cytoplasm	enzyme	No	1.11 +/- 0.12	1.18 +/- 0.13	1.08 +/- 0.12	0.78 +/- 0.27	1.41187	0.0144966	0.86 (0.58-1)	0.86 (0.58-1)	0.86 (0.58-1)	-	-
pk	-	-	-	No	1.09 +/- 0.23	-	1.09 +/- 0.23	1.43 +/- 0.49	0.764149	0.127115	0.31 (0.01-0.6)	-	0.31 (0.01-0.6)	-	-
PKHD1	PKHD1 ciliary IPT domain containing fibrocystin/polyductin	Plasma Membrane	other	No	1.18 +/- 0.25	1.23 +/- 0.19	1.14 +/- 0.33	1.37 +/- 0.33	0.86093	0.21312	0.34 (0.06-0.63)	0.38 (0.03-0.72)	0.31 (0-0.72)	-	-
PKM	pyruvate kinase M1/2	Cytoplasm	kinase	No	1.89 +/- 0.52	2.2 +/- 0.33	1.79 +/- 0.55	1.15 +/- 0.22	1.63698	0.00244212	0.88 (0.68-1)	1 (1-1)	0.83 (0.58-1)	-	-
PKP1	plakophilin 1	Plasma Membrane	other	No	1.66 +/- 0.45	1.64 +/- 0.44	1.68 +/- 0.57	1.97 +/- 0.65	0.840012	0.300249	0.39 (0.06-0.72)	0.39 (0.01-0.78)	0.38 (0-0.9)	-	-
PKP3	plakophilin 3	Plasma Membrane	other	No	1.47 +/- 0.34	1.64 +/- 0.3	1.29 +/- 0.31	1.27 +/- 0.37	1.15684	0.169833	0.68 (0.46-0.91)	0.81 (0.59-1)	0.56 (0.26-0.85)	-	-
PLB1	phospholipase B1	Cytoplasm	enzyme	No	1.16 +/- 0.31	1.05 +/- 0.4	1.27 +/- 0.17	1.19 +/- 0.33	0.976828	0.832951	0.48 (0.24-0.73)	0.44 (0.11-0.78)	0.52 (0.22-0.82)	-	-
PLCB1	phospholipase C beta 1	Cytoplasm	enzyme	No	1.33 +/- 0.17	1.33 +/- 0.2	1.31 +/- 0.11	1.28 +/- 0.17	1.03345	0.646388	0.58 (0.27-0.88)	0.6 (0.28-0.93)	-	Yes	-
PLCB2	phospholipase C beta 2	Cytoplasm	enzyme	No	0.78 +/- 0.21	-	0.78 +/- 0.21	0.75 +/- 0.32	1.04391	0.823847	0.61 (0.26-0.97)	-	0.61 (0.26-0.97)	-	-
PLCH2	phospholipase C eta 2	Cytoplasm	enzyme	No	2.24 +/- 2.23	1.27 +/- 0.76	3.22 +/- 2.84	2.56 +/- 2.84	0.874464	0.759952	0.5 (0.25-0.75)	0.46 (0.18-0.74)	0.54 (0.22-0.86)	-	-
PLCZ1	phospholipase C zeta 1	Cytoplasm	enzyme	No	1.85 +/- 0.58	2.15 +/- 0.39	1.73 +/- 0.63	1.94 +/- 0.45	0.951128	0.737703	0.53 (0.19-0.87)	0.71 (0.31-1)	0.46 (0.06-0.85)	-	-
PLEC	plectin	Cytoplasm	other	No	1.13 +/- 0.64	1.54 +/- 0.57	0.73 +/- 0.43	1.21 +/- 0.55	0.937718	0.759855	0.45 (0.21-0.69)	0.68 (0.42-0.94)	0.22 (0-0.48)	-	-
PLEK	pleckstrin	Cytoplasm	other	No	7.86 +/- 7.52	2.21 +/- 0.47	9.75 +/- 7.88	3.26 +/- 2.77	2.40963	0.126875	0.66 (0.37-0.94)	0.44 (0.07-0.8)	0.73 (0.42-1)	-	-
PLEKHA2	pleckstrin homology domain containing A2	Cytoplasm	other	No	0.62 +/- 0.28	-	0.62 +/- 0.28	0.66 +/- 0.36	0.942438	0.830326	0.47 (0.14-0.8)	-	0.47 (0.14-0.8)	-	-
PLEKHA5	pleckstrin homology domain containing A5	Cytoplasm	other	No	1.87 +/- 1.15	2.08 +/- 1.29	1.25 +/- 0.09	1.63 +/- 0.84	1.15173	0.639599	0.63 (0.32-0.93)	0.67 (0.36-0.98)	-	Yes	Yes
PLEKHA7	pleckstrin homology domain containing A7	Cytoplasm	other	No	2.2 +/- 1.56	1.6 +/- 0.36	2.59 +/- 1.93	2.15 +/- 1.85	1.02177	0.940565	0.6 (0.38-0.81)	0.53 (0.29-0.78)	0.64 (0.41-0.87)	-	-
PLG	plasminogen	Extracellular Space	peptidase	Secreted	1.34 +/- 0.35	1.23 +/- 0.1	1.42 +/- 0.43	1.51 +/- 0.44	0.889884	0.254791	0.39 (0.18-0.59)	0.33 (0.1-0.57)	0.42 (0.16-0.69)	-	-
PLOD2	procollagen-lysine,2-oxoglutarate 5-dioxygenase 2	Cytoplasm	enzyme	No	0.7 +/- 0.19	-	0.7 +/- 0.19	0.74 +/- 0.47	0.948053	0.846379	0.55 (0.2-0.91)	-	0.55 (0.2-0.91)	-	-
PLS3	plastin 3	Cytoplasm	other	No	1.95 +/- 0.73	1.3 +/- 0.33	2.1 +/- 0.73	1.97 +/- 0.59	0.991752	0.954867	0.45 (0.2-0.71)	0.18 (0-0.45)	0.52 (0.24-0.79)	-	-
PLTP	phospholipid transfer protein	Extracellular Space	enzyme	Secreted	1.44 +/- 0.47	1.34 +/- 0.55	1.5 +/- 0.44	1.6 +/- 0.71	0.897622	0.457602	0.47 (0.25-0.69)	0.34 (0.06-0.63)	0.55 (0.3-0.8)	-	-
PLXDC2	plexin domain containing 2	Extracellular Space	other	No	1.51 +/- 0.41	1.44 +/- 0.41	1.57 +/- 0.44	1.43 +/- 0.46	1.05392	0.675966	0.54 (0.29-0.79)	0.47 (0.17-0.78)	0.6 (0.3-0.91)	-	Yes
PLXNA2	plexin A2	Plasma Membrane	transmembrane receptor	No	1.29 +/- 0.67	-	1.29 +/- 0.67	1.49 +/- 0.87	0.86824	0.643396	0.45 (0.12-0.78)	-	0.45 (0.12-0.78)	-	Yes
PLXND1	plexin D1	Plasma Membrane	transmembrane receptor	No	1.88 +/- 1.19	1.35 +/- 0.42	2.23 +/- 1.42	1.99 +/- 1.51	0.945316	0.828225	0.54 (0.32-0.76)	0.44 (0.19-0.7)	0.6 (0.35-0.85)	-	-
PMFBP1	polyamine modulated factor 1 binding protein 1	Cytoplasm	other	No	1.69 +/- 0.56	1.4 +/- 0.37	2.06 +/- 0.61	2.06 +/- 1.9	0.819567	0.629489	0.57 (0.24-0.91)	0.46 (0.09-0.84)	0.71 (0.37-1)	-	Yes
PML	promyelocytic leukemia	Nucleus	transcription regulator	No	1.34 +/- 0.63	1.73 +/- 0.57	1.21 +/- 0.64	1.27 +/- 0.92	1.04962	0.874879	0.52 (0.2-0.84)	0.69 (0.35-1)	0.46 (0.13-0.79)	Yes	-
PMPCB	peptidase, mitochondrial processing subunit beta	Cytoplasm	peptidase	No	1.62 +/- 1.15	-	1.62 +/- 1.15	1.28 +/- 0.35	1.26141	0.473237	0.51 (0.17-0.85)	-	0.51 (0.17-0.85)	-	-
PNMT	phenylethanolamine N-methyltransferase	Cytoplasm	enzyme	No	0.71 +/- 0.45	0.72 +/- 0.16	0.7 +/- 0.56	0.71 +/- 0.57	0.99097	0.976684	0.51 (0.25-0.78)	0.61 (0.32-0.91)	0.45 (0.14-0.77)	-	-
PNP	purine nucleoside phosphorylase	Nucleus	enzyme	No	3.56 +/- 1.54	2.87 +/- 1.97	3.96 +/- 1.22	1.72 +/- 0.64	2.07189	0.00158633	0.87 (0.71-1)	0.73 (0.38-1)	0.95 (0.84-1)	-	-
PNPLA6	patatin like phospholipase domain containing 6	Cytoplasm	enzyme	No	1.08 +/- 0.28	-	1.08 +/- 0.28	1.07 +/- 0.27	1.00525	0.970198	0.55 (0.22-0.88)	-	0.55 (0.22-0.88)	-	-
PNPLA7	patatin like phospholipase domain containing 7	Cytoplasm	enzyme	No	1.57 +/- 0.45	1.79 +/- 0.28	1.43 +/- 0.5	1.41 +/- 0.52	1.11409	0.374018	0.59 (0.38-0.81)	0.7 (0.46-0.94)	0.52 (0.27-0.77)	-	-
POLA1	DNA polymerase alpha 1, catalytic subunit	Nucleus	enzyme	No	2.04 +/- 0.87	-	2.04 +/- 0.87	2.12 +/- 0.87	0.961274	0.862953	0.45 (0.11-0.79)	-	0.45 (0.11-0.79)	-	-
POLDIP3	DNA polymerase delta interacting protein 3	Nucleus	other	No	2.37 +/- 0.84	2.11 +/- 0.78	2.62 +/- 0.94	2.74 +/- 1.2	0.864198	0.479066	0.39 (0.08-0.7)	0.31 (0-0.63)	0.47 (0.12-0.82)	-	-
POLE4	DNA polymerase epsilon 4, accessory subunit	Nucleus	enzyme	No	1.25 +/- 0.27	1.25 +/- 0.24	1.24 +/- 0.3	1.17 +/- 0.28	1.06759	0.429189	0.58 (0.37-0.79)	0.6 (0.33-0.87)	0.56 (0.31-0.81)	-	Yes
POLK	DNA polymerase kappa	Nucleus	enzyme	No	1.23 +/- 0.42	1.3 +/- 0.47	1.03 +/- 0.15	1.08 +/- 0.47	1.14039	0.478715	0.58 (0.27-0.89)	0.63 (0.31-0.94)	-	-	-
POLR2B	RNA polymerase II subunit B	Nucleus	enzyme	No	1.54 +/- 0.73	2.32 +/- 0.34	1.23 +/- 0.58	1.16 +/- 0.44	1.32136	0.265536	0.65 (0.3-1)	1 (1-1)	0.51 (0.07-0.96)	-	-
POLR3C	RNA polymerase III subunit C	Nucleus	enzyme	No	1.23 +/- 0.78	1.51 +/- 0.39	0.96 +/- 1	1.27 +/- 0.81	0.974213	0.920674	0.49 (0.25-0.74)	0.58 (0.31-0.85)	0.4 (0.05-0.75)	Yes	-
POLR3E	RNA polymerase III subunit E	Nucleus	transcription regulator	No	1.41 +/- 0.44	1.57 +/- 0.39	1.23 +/- 0.45	1.53 +/- 0.98	0.920548	0.711228	0.59 (0.32-0.85)	0.7 (0.42-0.97)	0.45 (0.14-0.77)	-	-
POLRMT	RNA polymerase mitochondrial	Cytoplasm	enzyme	No	1.94 +/- 0.9	1.33 +/- 0.05	2.15 +/- 0.97	2.59 +/- 0.76	0.750408	0.143118	0.28 (0.01-0.55)	0.13 (0-0.37)	0.33 (0.02-0.64)	-	-
PON1	paraoxonase 1	Extracellular Space	phosphatase	Secreted	1.09 +/- 0.37	1.06 +/- 0.4	1.11 +/- 0.38	1.15 +/- 0.29	0.949995	0.647573	0.45 (0.23-0.67)	0.46 (0.11-0.81)	0.45 (0.18-0.72)	-	-
POU2AF1	POU class 2 homeobox associating factor 1	Nucleus	transcription regulator	No	1.9 +/- 0.79	1.3 +/- 0.3	2.51 +/- 0.62	1.89 +/- 0.99	1.00488	0.983774	0.52 (0.21-0.83)	0.28 (0-0.61)	0.75 (0.45-1)	-	-
PPBP	pro-platelet basic protein	Extracellular Space	cytokine	Secreted	1.84 +/- 0.76	1.49 +/- 0.37	2.07 +/- 0.87	1.49 +/- 0.64	1.23519	0.187699	0.62 (0.41-0.83)	0.52 (0.26-0.79)	0.69 (0.45-0.93)	-	-
PPFIA3	PTPRF interacting protein alpha 3	Plasma Membrane	phosphatase	No	1.65 +/- 0.58	1.67 +/- 0.52	1.61 +/- 0.76	2.01 +/- 1.44	0.820745	0.548899	0.49 (0.15-0.83)	0.54 (0.1-0.97)	0.43 (0-0.95)	-	-
PPFIA4	PTPRF interacting protein alpha 4	Plasma Membrane	phosphatase	No	1.27 +/- 0.27	1.2 +/- 0.17	1.36 +/- 0.35	1.27 +/- 0.15	1.00022	0.997608	0.43 (0.17-0.68)	0.36 (0.06-0.65)	0.51 (0.14-0.88)	-	-
PPFIBP1	PPFIA binding protein 1	Plasma Membrane	other	No	1.53 +/- 0.58	1.61 +/- 0.56	1.43 +/- 0.73	1.66 +/- 0.39	0.920109	0.629615	0.45 (0.09-0.8)	0.5 (0.04-0.96)	0.38 (0-1)	-	Yes
PPIA	peptidylprolyl isomerase A	Cytoplasm	enzyme	Secreted	1.86 +/- 0.74	1.59 +/- 0.92	2.03 +/- 0.58	1.05 +/- 0.22	1.76468	0.00037798	0.82 (0.65-0.98)	0.64 (0.32-0.97)	0.93 (0.82-1)	-	-
PPM1K	protein phosphatase, Mg2+/Mn2+ dependent 1K	Cytoplasm	phosphatase	No	1.71 +/- 0.53	1.84 +/- 0.41	1.56 +/- 0.67	1.52 +/- 0.31	1.12785	0.313387	0.64 (0.4-0.89)	0.74 (0.46-1)	0.53 (0.11-0.94)	-	-
PPP1CA	protein phosphatase 1 catalytic subunit alpha	Cytoplasm	phosphatase	No	1.84 +/- 1.13	1.51 +/- 0.32	1.97 +/- 1.35	1.82 +/- 0.9	1.00934	0.975699	0.43 (0.08-0.77)	0.29 (0-0.65)	0.49 (0.1-0.87)	-	Yes
PPP1R12B	protein phosphatase 1 regulatory subunit 12B	Cytoplasm	phosphatase	No	1.05 +/- 0.47	1.27 +/- 0.28	0.74 +/- 0.57	1.13 +/- 0.72	0.926126	0.814152	0.45 (0.09-0.8)	0.54 (0.15-0.92)	0.33 (0-0.75)	-	-
PPP1R13L	protein phosphatase 1 regulatory subunit 13 like	Nucleus	transcription regulator	No	2.07 +/- 1.5	1.46 +/- 0.67	2.69 +/- 1.9	2.1 +/- 1.47	0.988566	0.968669	0.51 (0.27-0.76)	0.43 (0.16-0.7)	0.6 (0.29-0.91)	-	-
PPP1R21	protein phosphatase 1 regulatory subunit 21	Other	other	No	1.49 +/- 0.44	1.36 +/- 0.41	1.65 +/- 0.46	1.8 +/- 0.55	0.830619	0.160234	0.29 (0.05-0.53)	0.24 (0.01-0.48)	0.35 (0.06-0.63)	-	-
PPP1R26	protein phosphatase 1 regulatory subunit 26	Nucleus	other	No	1.5 +/- 0.87	1.19 +/- 0.25	1.72 +/- 1.08	1.46 +/- 0.83	1.02657	0.90105	0.53 (0.31-0.74)	0.49 (0.23-0.74)	0.56 (0.27-0.84)	-	-
PPP1R37	protein phosphatase 1 regulatory subunit 37	Other	other	No	2.31 +/- 0.83	1.79 +/- 0.01	2.49 +/- 0.9	2.14 +/- 0.85	1.07872	0.693512	0.56 (0.24-0.88)	0.38 (0.02-0.73)	0.63 (0.3-0.95)	-	-
PPP4R3B	protein phosphatase 4 regulatory subunit 3B	Nucleus	other	No	1.36 +/- 0.28	1.27 +/- 0.02	1.39 +/- 0.34	1.3 +/- 0.12	1.03933	0.667864	0.47 (0.13-0.81)	0.43 (0.03-0.82)	0.49 (0.05-0.92)	-	-
PRCP	prolylcarboxypeptidase	Cytoplasm	peptidase	No	1.68 +/- 0.4	1.51 +/- 0.11	1.74 +/- 0.45	2.03 +/- 0.91	0.8273	0.334574	0.44 (0.12-0.75)	0.19 (0-0.47)	0.52 (0.16-0.89)	-	-
PRDX2	peroxiredoxin 2	Cytoplasm	enzyme	No	1.58 +/- 0.67	1.81 +/- 1.02	1.43 +/- 0.27	1.41 +/- 0.49	1.12513	0.418875	0.58 (0.37-0.79)	0.57 (0.25-0.88)	0.59 (0.35-0.82)	-	Yes
PRG4	proteoglycan 4	Extracellular Space	other	Secreted	1.31 +/- 0.36	1.23 +/- 0.23	1.36 +/- 0.42	1.41 +/- 0.21	0.927563	0.342758	0.35 (0.13-0.56)	0.23 (0-0.51)	0.42 (0.13-0.71)	-	-
PRICKLE4	prickle planar cell polarity protein 4	Other	other	No	1.57 +/- 0.91	-	1.57 +/- 0.91	1.8 +/- 1.36	0.871194	0.714853	0.47 (0.13-0.81)	-	0.47 (0.13-0.81)	-	-
PRKCDBP	Protein Kinase C Delta Binding Protein	Plasma Membrane	other	No	2.37 +/- 1.15	1.68 +/- 0.08	2.6 +/- 1.26	3.53 +/- 2.53	0.670888	0.255766	0.39 (0.09-0.69)	0.25 (0-0.57)	0.44 (0.1-0.77)	-	-
PRMT5	protein arginine methyltransferase 5	Cytoplasm	enzyme	No	1.33 +/- 0.23	1.28 +/- 0.25	1.47 +/- 0.04	1.51 +/- 0.38	0.879525	0.263469	0.38 (0.07-0.68)	0.33 (0.02-0.64)	-	-	-
PROC	protein C, inactivator of coagulation factors Va and VIIIa	Extracellular Space	peptidase	Secreted	2.03 +/- 1.14	1.51 +/- 0.36	2.38 +/- 1.36	2.59 +/- 1.82	0.784714	0.321911	0.41 (0.2-0.63)	0.29 (0.05-0.53)	0.5 (0.24-0.75)	-	-
PRODH	Proline Dehydrogenase 1	Other	enzyme	No	2.78 +/- 2.02	3.91 +/- 2.45	1.66 +/- 0.34	3 +/- 1.33	0.927395	0.805768	0.41 (0.08-0.74)	0.63 (0.17-1)	0.19 (0-0.45)	-	-
PROK2	prokineticin 2	Extracellular Space	other	Secreted	1.4 +/- 0.57	1.25 +/- 0.3	1.6 +/- 0.85	1.41 +/- 0.45	0.994771	0.978936	0.47 (0.12-0.82)	0.39 (0.03-0.75)	0.57 (0.08-1)	Yes	Yes
PROS1	protein S	Extracellular Space	other	No	1.62 +/- 0.39	1.51 +/- 0.34	1.69 +/- 0.43	1.95 +/- 0.66	0.830701	0.0981257	0.36 (0.15-0.57)	0.28 (0.05-0.51)	0.41 (0.17-0.66)	-	Yes
PROZ	protein Z, vitamin K dependent plasma glycoprotein	Extracellular Space	peptidase	Secreted	1.28 +/- 0.3	1.14 +/- 0.03	1.32 +/- 0.32	2.04 +/- 1.27	0.628368	0.0677463	0.26 (0.05-0.48)	0.09 (0-0.27)	0.3 (0.06-0.54)	-	-
PRR23B	proline rich 23B	Other	other	No	1.34 +/- 0.27	1.51 +/- 0.35	1.29 +/- 0.26	1.37 +/- 0.23	0.983825	0.864402	0.48 (0.17-0.8)	0.63 (0.08-1)	0.44 (0.09-0.79)	-	-
PRRC2A	proline rich coiled-coil 2A	Cytoplasm	other	No	1.84 +/- 0.41	1.78 +/- 0.46	2.02 +/- 0.21	2 +/- 0.66	0.921339	0.581667	0.45 (0.13-0.77)	0.44 (0.11-0.76)	-	-	-
PRRT2	proline rich transmembrane protein 2	Plasma Membrane	other	No	1.27 +/- 0.2	1.2 +/- 0.18	1.48 +/- 0.01	1.19 +/- 0.2	1.06691	0.442427	0.61 (0.31-0.91)	0.48 (0.14-0.82)	-	-	-
PRSS1	serine protease 1	Cytoplasm	peptidase	Secreted	1.63 +/- 0.32	-	1.63 +/- 0.32	1.7 +/- 0.37	0.958814	0.712449	0.43 (0.1-0.76)	-	0.43 (0.1-0.76)	-	-
PSD2	pleckstrin and Sec7 domain containing 2	Plasma Membrane	other	No	2.63 +/- 1.1	2.57 +/- 0.81	2.65 +/- 1.2	2.72 +/- 1.54	0.967817	0.879471	0.5 (0.23-0.76)	0.45 (0.12-0.79)	0.51 (0.23-0.78)	-	-
PSMA5	proteasome 20S subunit alpha 5	Cytoplasm	peptidase	No	0.96 +/- 0.73	1.66 +/- 0.64	0.56 +/- 0.42	0.67 +/- 0.6	1.44308	0.313074	0.66 (0.42-0.91)	0.89 (0.71-1)	0.53 (0.24-0.83)	-	-
PSMA6	proteasome 20S subunit alpha 6	Cytoplasm	peptidase	No	1.32 +/- 0.34	1.22 +/- 0.4	1.42 +/- 0.28	1.52 +/- 0.69	0.865684	0.444072	0.47 (0.15-0.78)	0.38 (0-0.75)	0.56 (0.2-0.92)	Yes	Yes
PSMB3	proteasome 20S subunit beta 3	Cytoplasm	peptidase	No	1.98 +/- 0.97	1.71 +/- 0.42	2.25 +/- 1.35	2.36 +/- 0.89	0.838565	0.428107	0.34 (0.06-0.63)	0.25 (0-0.55)	0.44 (0.03-0.84)	-	-
PSMC1	proteasome 26S subunit, ATPase 1	Nucleus	peptidase	No	1.6 +/- 0.49	1.53 +/- 0.37	1.62 +/- 0.55	1.62 +/- 0.71	0.984005	0.933257	0.48 (0.17-0.8)	0.38 (0-0.77)	0.52 (0.19-0.86)	-	-
PSMD13	proteasome 26S subunit, non-ATPase 13	Cytoplasm	peptidase	No	1.64 +/- 1.15	0.87 +/- 0.21	1.95 +/- 1.25	1.67 +/- 0.86	0.984024	0.961706	0.41 (0.07-0.75)	0 (0-0)	0.57 (0.19-0.96)	-	-
PSMD2	proteasome 26S subunit, non-ATPase 2	Cytoplasm	other	No	1.56 +/- 0.36	1.61 +/- 0.49	1.5 +/- 0.22	1.38 +/- 0.33	1.12668	0.325751	0.69 (0.4-0.98)	0.69 (0.28-1)	0.69 (0.32-1)	-	-
PSMF1	proteasome inhibitor subunit 1	Cytoplasm	other	No	1.83 +/- 0.52	1.63 +/- 0.53	1.97 +/- 0.5	2.03 +/- 0.79	0.901676	0.417775	0.46 (0.24-0.69)	0.37 (0.12-0.61)	0.53 (0.28-0.77)	-	-
PSPC1	paraspeckle component 1	Nucleus	transcription regulator	No	0.63 +/- 0.4	0.97 +/- 0.24	0.29 +/- 0.07	0.58 +/- 0.42	1.09172	0.797071	0.58 (0.27-0.88)	0.81 (0.55-1)	0.34 (0.01-0.67)	-	-
PTGDS	prostaglandin D2 synthase	Cytoplasm	enzyme	Secreted	1.23 +/- 0.18	1.04 +/- 0.13	1.3 +/- 0.15	1.4 +/- 0.44	0.879254	0.371304	0.47 (0.12-0.82)	0.29 (0-0.69)	0.54 (0.18-0.91)	-	-
PTK2B	protein tyrosine kinase 2 beta	Cytoplasm	kinase	No	1.4 +/- 0.47	1.1 +/- 0.13	1.52 +/- 0.51	1.58 +/- 0.44	0.88525	0.468078	0.29 (0-0.6)	0.07 (0-0.27)	0.37 (0-0.79)	-	-
PTPN4	protein tyrosine phosphatase non-receptor type 4	Cytoplasm	phosphatase	No	1.23 +/- 0.17	1.12 +/- 0.21	1.31 +/- 0.07	1.61 +/- 0.93	0.764259	0.136955	0.39 (0.18-0.6)	0.23 (0-0.48)	0.5 (0.26-0.74)	-	-
PTPRG	protein tyrosine phosphatase receptor type G	Plasma Membrane	phosphatase	No	1.5 +/- 0.43	1.28 +/- 0.08	1.65 +/- 0.51	1.68 +/- 0.85	0.893962	0.474906	0.44 (0.22-0.66)	0.28 (0.05-0.5)	0.55 (0.3-0.79)	-	-
PTPRJ	protein tyrosine phosphatase receptor type J	Plasma Membrane	phosphatase	No	1.23 +/- 0.24	1.36 +/- 0.16	1.15 +/- 0.25	1.27 +/- 0.4	0.972512	0.772655	0.47 (0.25-0.69)	0.57 (0.32-0.81)	0.41 (0.17-0.64)	-	-
PTPRO	protein tyrosine phosphatase receptor type O	Plasma Membrane	phosphatase	No	1.35 +/- 0.17	1.31 +/- 0.13	1.4 +/- 0.22	1.2 +/- 0.26	1.13121	0.162618	0.69 (0.44-0.93)	0.65 (0.38-0.92)	0.73 (0.45-1)	-	-
PTPRS	protein tyrosine phosphatase receptor type S	Plasma Membrane	phosphatase	No	0.88 +/- 0.36	1.1 +/- 0.13	0.81 +/- 0.39	0.78 +/- 0.27	1.13432	0.519078	0.63 (0.32-0.93)	0.88 (0.58-1)	0.54 (0.17-0.91)	-	-
PTPRZ1	protein tyrosine phosphatase receptor type Z1	Plasma Membrane	phosphatase	No	1.78 +/- 1.09	0.77 +/- 0.1	2 +/- 1.08	2.91 +/- 3.97	0.610698	0.372745	0.46 (0.2-0.72)	0.14 (0-0.35)	0.54 (0.26-0.81)	-	-
PUS7	pseudouridine synthase 7	Nucleus	enzyme	No	1.04 +/- 0.16	1.1 +/- 0.14	1.03 +/- 0.17	0.95 +/- 0.21	1.10027	0.321843	0.69 (0.4-0.98)	0.75 (0.39-1)	0.67 (0.36-0.98)	-	-
PUSL1	pseudouridine synthase like 1	Other	enzyme	No	1 +/- 0.34	1.31 +/- 0.48	0.88 +/- 0.23	0.92 +/- 0.36	1.08715	0.671504	0.58 (0.25-0.91)	0.79 (0.32-1)	0.5 (0.14-0.86)	-	-
PXK	PX domain containing serine/threonine kinase like	Cytoplasm	kinase	No	1.55 +/- 0.45	-	1.55 +/- 0.45	1.63 +/- 0.38	0.950489	0.725064	0.43 (0.1-0.76)	-	0.43 (0.1-0.76)	-	-
PYCARD-AS1	PYCARD antisense RNA 1	Other	other	No	1.48 +/- 0.23	1.47 +/- 0.04	1.49 +/- 0.27	1.48 +/- 0.16	1.00459	0.947297	0.47 (0.16-0.78)	0.5 (0.1-0.9)	0.46 (0.1-0.82)	-	-
PYCR2	pyrroline-5-carboxylate reductase 2	Cytoplasm	enzyme	No	0.99 +/- 0.21	1.02 +/- 0.07	0.95 +/- 0.35	0.97 +/- 0.26	1.0238	0.859128	0.59 (0.25-0.93)	0.68 (0.34-1)	0.48 (0-1)	-	-
PYGL	glycogen phosphorylase L	Cytoplasm	enzyme	No	0.56 +/- 0.4	0.54 +/- 0.31	0.57 +/- 0.53	0.45 +/- 0.37	1.24419	0.580379	0.55 (0.23-0.86)	0.59 (0.2-0.99)	0.5 (0-1)	-	-
PZP	PZP alpha-2-macroglobulin like	Extracellular Space	other	Secreted	1.62 +/- 0.67	1.12 +/- 0.21	1.79 +/- 0.7	1.47 +/- 0.35	1.1083	0.564269	0.5 (0.19-0.81)	0.13 (0-0.42)	0.63 (0.29-0.96)	-	-
QRICH2	glutamine rich 2	Extracellular Space	other	No	1.68 +/- 0.65	1.51 +/- 0.36	1.74 +/- 0.77	3.04 +/- 2.31	0.551598	0.158301	0.24 (0-0.55)	0.14 (0-0.42)	0.29 (0-0.62)	-	-
QSER1	glutamine and serine rich 1	Other	other	No	1.28 +/- 0.37	1.27 +/- 0.24	1.29 +/- 0.46	1.26 +/- 0.48	1.0108	0.931313	0.56 (0.34-0.78)	0.58 (0.33-0.82)	0.56 (0.3-0.81)	-	-
QSOX1	quiescin sulfhydryl oxidase 1	Cytoplasm	enzyme	No	1.6 +/- 0.42	1.51 +/- 0.35	1.66 +/- 0.47	1.59 +/- 0.52	1.00704	0.948997	0.53 (0.31-0.75)	0.44 (0.13-0.76)	0.59 (0.32-0.85)	-	Yes
QTRT1	queuine tRNA-ribosyltransferase catalytic subunit 1	Cytoplasm	enzyme	No	1.36 +/- 0.36	1.53 +/- 0.41	1.18 +/- 0.21	1.43 +/- 0.33	0.948769	0.698016	0.47 (0.15-0.78)	0.56 (0.12-1)	0.38 (0-0.75)	-	-
RAB17	RAB17, member RAS oncogene family	Cytoplasm	enzyme	No	1.54 +/- 0.44	1.82 +/- 0.41	1.43 +/- 0.44	1.45 +/- 0.25	1.06392	0.637589	0.61 (0.28-0.94)	0.86 (0.52-1)	0.51 (0.11-0.92)	-	-
RAB1A	RAB1A, member RAS oncogene family	Cytoplasm	enzyme	No	1.15 +/- 0.31	1.23 +/- 0.08	1.09 +/- 0.39	1.23 +/- 0.4	0.933048	0.540761	0.4 (0.18-0.61)	0.47 (0.22-0.72)	0.35 (0.11-0.59)	-	-
RAB27B	RAB27B, member RAS oncogene family	Cytoplasm	enzyme	No	2.6 +/- 1.5	1.43 +/- 0.32	2.99 +/- 1.54	3.07 +/- 1.83	0.847471	0.583379	0.36 (0.06-0.66)	0.13 (0-0.37)	0.44 (0.1-0.77)	-	-
RAB2B	RAB2B, member RAS oncogene family	Plasma Membrane	enzyme	No	1.9 +/- 1.57	0.87 +/- 0.11	2.12 +/- 1.65	2.62 +/- 2.63	0.722225	0.438407	0.46 (0.2-0.71)	0.27 (0-0.57)	0.5 (0.23-0.77)	-	-
RABEPK	Rab9 effector protein with kelch motifs	Cytoplasm	other	No	1.11 +/- 0.52	1.5 +/- 0.72	0.99 +/- 0.44	1.23 +/- 0.82	0.903123	0.7324	0.47 (0.14-0.79)	0.63 (0.27-0.98)	0.42 (0.08-0.75)	-	-
RAD51	RAD51 recombinase	Nucleus	enzyme	No	2.88 +/- 1.55	2.15 +/- 0.82	3.61 +/- 1.87	2.82 +/- 1.46	1.02147	0.936445	0.48 (0.18-0.79)	0.31 (0-0.65)	0.66 (0.25-1)	-	-
RAD51D	RAD51 paralog D	Nucleus	enzyme	No	1.2 +/- 0.5	1.15 +/- 0.43	1.22 +/- 0.56	1.32 +/- 0.59	0.907294	0.604577	0.43 (0.17-0.69)	0.41 (0.11-0.71)	0.44 (0.16-0.73)	-	-
RAD54L2	RAD54 like 2	Nucleus	transcription regulator	No	2.14 +/- 0.95	1.45 +/- 0.06	2.37 +/- 1.01	2.75 +/- 2.24	0.777989	0.489468	0.52 (0.2-0.83)	0.38 (0.02-0.73)	0.56 (0.24-0.89)	-	-
RAI1	retinoic acid induced 1	Cytoplasm	other	No	1.87 +/- 0.36	1.94 +/- 0.3	1.79 +/- 0.43	1.92 +/- 0.68	0.969847	0.794934	0.53 (0.28-0.78)	0.58 (0.3-0.86)	0.47 (0.18-0.76)	-	Yes
RALGAPA1	Ral GTPase activating protein catalytic subunit alpha 1	Cytoplasm	other	No	1.95 +/- 1.29	1.49 +/- 0.39	2.56 +/- 1.95	2.38 +/- 1.86	0.820823	0.627178	0.45 (0.12-0.78)	0.39 (0-0.78)	0.52 (0.05-1)	Yes	-
RAPGEF2	Rap guanine nucleotide exchange factor 2	Cytoplasm	other	No	1.05 +/- 0.21	1.01 +/- 0.07	1.1 +/- 0.3	0.98 +/- 0.24	1.07826	0.500586	0.59 (0.28-0.89)	0.55 (0.2-0.89)	0.63 (0.25-1)	-	Yes
RAPGEF6	Rap guanine nucleotide exchange factor 6	Plasma Membrane	other	No	1.89 +/- 0.56	1.73 +/- 0.55	2.36 +/- 0.32	2 +/- 0.98	0.944574	0.783187	0.52 (0.2-0.83)	0.46 (0.13-0.79)	-	-	-
RARA	retinoic acid receptor alpha	Nucleus	ligand-dependent nuclear receptor	No	1.23 +/- 0.42	0.95 +/- 0.07	1.32 +/- 0.45	1.19 +/- 0.46	1.02724	0.884887	0.53 (0.22-0.84)	0.38 (0-0.77)	0.58 (0.25-0.91)	-	-
RARRES1	retinoic acid receptor responder 1	Plasma Membrane	other	No	1.3 +/- 0.4	1.02 +/- 0.16	1.58 +/- 0.38	1.26 +/- 0.3	1.03316	0.819738	0.5 (0.18-0.82)	0.25 (0-0.55)	0.75 (0.38-1)	-	-
RARS2	arginyl-tRNA synthetase 2, mitochondrial	Cytoplasm	enzyme	No	1.27 +/- 0.37	1.23 +/- 0.31	1.33 +/- 0.5	1.31 +/- 0.25	0.974249	0.844419	0.47 (0.13-0.81)	0.39 (0-0.78)	0.57 (0-1)	-	-
RASA4	RAS p21 protein activator 4	Cytoplasm	other	No	2.32 +/- 2.19	1.64 +/- 0.04	2.59 +/- 2.62	1.4 +/- 0.39	1.6591	0.294646	0.57 (0.22-0.92)	0.57 (0.18-0.97)	0.57 (0.2-0.94)	-	-
RASAL3	RAS protein activator like 3	Cytoplasm	other	No	1.45 +/- 0.67	1.26 +/- 0.74	1.67 +/- 0.58	1.33 +/- 0.89	1.08508	0.737155	0.58 (0.32-0.83)	0.45 (0.12-0.79)	0.73 (0.46-1)	-	-
RASSF9	Ras association domain family member 9	Cytoplasm	transporter	No	0.83 +/- 0.27	1.07 +/- 0.03	0.59 +/- 0.1	0.85 +/- 0.26	0.984232	0.924221	0.5 (0.19-0.81)	0.75 (0.43-1)	0.25 (0-0.55)	-	-
RB1CC1	RB1 inducible coiled-coil 1	Nucleus	other	No	1.94 +/- 0.96	1.65 +/- 0.05	2.05 +/- 1.14	2.57 +/- 1.83	0.754721	0.434954	0.39 (0.05-0.72)	0.29 (0-0.65)	0.43 (0.07-0.79)	-	-
RBFA	ribosome binding factor A	Cytoplasm	other	No	2.25 +/- 1.22	1.49 +/- 0.37	3 +/- 1.34	2.39 +/- 1.14	0.942362	0.815649	0.47 (0.16-0.77)	0.31 (0-0.63)	0.63 (0.22-1)	-	-
RBM15B	RNA binding motif protein 15B	Nucleus	other	No	2.15 +/- 0.66	1.92 +/- 0.56	2.37 +/- 0.76	2.1 +/- 0.56	1.02181	0.883652	0.53 (0.22-0.84)	0.41 (0.03-0.79)	0.66 (0.25-1)	-	-
RBM44	RNA binding motif protein 44	Other	other	No	3.06 +/- 1.26	-	3.06 +/- 1.26	3.34 +/- 1.27	0.91518	0.6826	0.49 (0.15-0.83)	-	0.49 (0.15-0.83)	-	-
RBM6	RNA binding motif protein 6	Nucleus	other	No	1.94 +/- 0.52	1.59 +/- 0.25	2.05 +/- 0.55	1.99 +/- 0.9	0.973687	0.888684	0.58 (0.27-0.88)	0.44 (0-0.91)	0.63 (0.31-0.94)	-	-
RBP4	retinol binding protein 4	Extracellular Space	other	Secreted	1.91 +/- 0.64	1.65 +/- 0.41	2.07 +/- 0.72	2.43 +/- 0.95	0.784579	0.0872164	0.34 (0.14-0.55)	0.22 (0-0.45)	0.42 (0.17-0.67)	-	-
RBPJ	recombination signal binding protein for immunoglobulin kappa J region	Nucleus	transcription regulator	No	1.46 +/- 0.23	-	1.46 +/- 0.23	1.58 +/- 0.63	0.923393	0.644126	0.57 (0.18-0.97)	-	0.57 (0.18-0.97)	-	-
REPS2	RALBP1 associated Eps domain containing 2	Cytoplasm	other	No	1.79 +/- 0.72	-	1.79 +/- 0.72	2.3 +/- 1.05	0.778051	0.310953	0.41 (0.06-0.76)	-	0.41 (0.06-0.76)	-	-
RFC1	replication factor C subunit 1	Nucleus	transcription regulator	No	1.52 +/- 0.34	1.3 +/- 0.05	1.61 +/- 0.37	1.71 +/- 0.56	0.889123	0.456051	0.31 (0-0.63)	0 (0-0)	0.43 (0.02-0.84)	-	Yes
RFPL1	Ret Finger Protein Like 1	Nucleus	other	No	1.24 +/- 0.39	-	1.24 +/- 0.39	1.5 +/- 0.89	0.828203	0.498609	0.43 (0.09-0.76)	-	0.43 (0.09-0.76)	-	-
RGAG1	Retrotransposon Gag Like 9	Nucleus	other	No	1.1 +/- 0.29	1.05 +/- 0.15	1.12 +/- 0.34	1.05 +/- 0.26	1.04264	0.763326	0.53 (0.19-0.87)	0.64 (0.14-1)	0.49 (0.1-0.87)	-	-
RGMB	repulsive guidance molecule BMP co-receptor b	Plasma Membrane	other	No	1.68 +/- 0.85	2.41 +/- 0.91	1.27 +/- 0.5	1.9 +/- 0.6	0.885492	0.530601	0.39 (0.13-0.64)	0.66 (0.28-1)	0.23 (0-0.47)	-	Yes
RGPD1	RANBP2 Like And GRIP Domain Containing 1	Nucleus	other	No	0.85 +/- 0.19	1.01 +/- 0.14	0.82 +/- 0.19	0.74 +/- 0.22	1.1554	0.207759	0.64 (0.39-0.88)	0.91 (0.69-1)	0.58 (0.31-0.85)	-	-
RGS11	regulator of G protein signaling 11	Plasma Membrane	enzyme	No	1.49 +/- 0.57	1.09 +/- 0.24	1.88 +/- 0.52	1.86 +/- 0.98	0.798644	0.344592	0.38 (0.07-0.68)	0.28 (0-0.6)	0.47 (0.12-0.82)	-	-
RHCE	Rh Blood Group CcEe Antigens	Plasma Membrane	other	No	2.43 +/- 0.88	1.8 +/- 0.28	2.58 +/- 0.91	2.17 +/- 0.64	1.12291	0.423806	0.55 (0.3-0.81)	0.27 (0-0.68)	0.62 (0.35-0.89)	-	-
RHCG	Rh family C glycoprotein	Plasma Membrane	transporter	No	1.53 +/- 0.42	1.66 +/- 0.19	1.45 +/- 0.51	1.75 +/- 0.66	0.876649	0.299298	0.38 (0.16-0.6)	0.42 (0.18-0.67)	0.35 (0.12-0.58)	Yes	-
RHOA	ras homolog family member A	Cytoplasm	enzyme	No	1.47 +/- 0.43	1.65 +/- 0.51	1.27 +/- 0.17	1.46 +/- 0.3	1.01158	0.919634	0.48 (0.22-0.74)	0.58 (0.23-0.92)	0.36 (0.07-0.66)	-	-
RIMS1	regulating synaptic membrane exocytosis 1	Plasma Membrane	other	No	0.99 +/- 0.46	1.39 +/- 0.15	0.58 +/- 0.17	1.12 +/- 0.4	0.88334	0.571376	0.42 (0.12-0.73)	0.72 (0.41-1)	0.13 (0-0.34)	-	Yes
RNASE9	ribonuclease A family member 9 (inactive)	Extracellular Space	other	Secreted	1.64 +/- 0.42	1.42 +/- 0.13	1.78 +/- 0.5	1.61 +/- 0.39	1.01664	0.858679	0.5 (0.28-0.72)	0.37 (0.12-0.61)	0.59 (0.32-0.86)	-	-
RNASEH2C	ribonuclease H2 subunit C	Other	other	No	1.85 +/- 0.65	1.51 +/- 0.1	2.19 +/- 0.82	2.46 +/- 1.26	0.752093	0.244639	0.34 (0.05-0.64)	0.25 (0-0.57)	0.44 (0.05-0.83)	-	-
RNASET2	ribonuclease T2	Cytoplasm	enzyme	Secreted	1.1 +/- 0.25	1.1 +/- 0.13	1.1 +/- 0.29	0.94 +/- 0.12	1.17209	0.114919	0.77 (0.5-1)	0.88 (0.58-1)	0.73 (0.4-1)	-	-
RNF169	ring finger protein 169	Nucleus	other	No	2.3 +/- 0.77	-	2.3 +/- 0.77	2.78 +/- 1.67	0.825735	0.499864	0.45 (0.09-0.8)	-	0.45 (0.09-0.8)	-	-
RNF212B	ring finger protein 212B	Other	other	No	1.9 +/- 0.84	1.78 +/- 0.95	2.27 +/- 0.23	2.3 +/- 1.41	0.827203	0.504565	0.53 (0.21-0.86)	0.5 (0.17-0.83)	-	-	-
RNF213	ring finger protein 213	Cytoplasm	enzyme	No	1.09 +/- 0.4	0.83 +/- 0.25	1.15 +/- 0.42	1.47 +/- 0.82	0.739652	0.17874	0.38 (0.12-0.63)	0.23 (0-0.56)	0.41 (0.14-0.67)	-	-
RNF44	ring finger protein 44	Other	other	No	1.04 +/- 0.15	1.11 +/- 0.06	0.94 +/- 0.18	1.19 +/- 0.38	0.871875	0.363229	0.48 (0.14-0.82)	0.59 (0.23-0.95)	0.33 (0-0.78)	Yes	Yes
ROBO4	roundabout guidance receptor 4	Plasma Membrane	other	No	1.13 +/- 0.51	1.19 +/- 0.58	1.06 +/- 0.47	1.27 +/- 0.59	0.892451	0.569421	0.48 (0.22-0.74)	0.52 (0.19-0.84)	0.44 (0.09-0.78)	-	-
ROS1	ROS proto-oncogene 1, receptor tyrosine kinase	Plasma Membrane	kinase	No	2.3 +/- 1.7	2.63 +/- 1.87	1.31 +/- 0.06	1.98 +/- 0.75	1.16043	0.639461	0.48 (0.16-0.81)	0.56 (0.21-0.92)	-	-	-
RP1L1	RP1 like 1	Cytoplasm	other	No	1.01 +/- 0.35	1.26 +/- 0.09	0.76 +/- 0.32	0.96 +/- 0.33	1.05255	0.736079	0.6 (0.35-0.85)	0.83 (0.61-1)	0.36 (0.07-0.65)	-	-
RPS19	ribosomal protein S19	Cytoplasm	other	No	1.66 +/- 1.09	1.72 +/- 1.01	1.6 +/- 1.29	1.62 +/- 0.66	1.02887	0.90672	0.49 (0.22-0.75)	0.56 (0.23-0.89)	0.4 (0.03-0.77)	-	-
RPS24	ribosomal protein S24	Cytoplasm	other	No	1.99 +/- 1.03	2.45 +/- 1.13	1.38 +/- 0.54	2.4 +/- 1.24	0.830844	0.538434	0.41 (0.08-0.74)	0.57 (0.16-0.98)	0.19 (0-0.5)	-	-
RPS6KA6	ribosomal protein S6 kinase A6	Cytoplasm	kinase	No	1.18 +/- 0.24	1.24 +/- 0.25	1 +/- 0.05	1.01 +/- 0.25	1.16476	0.144188	0.67 (0.39-0.95)	0.75 (0.48-1)	-	-	-
RPS6KB2	ribosomal protein S6 kinase B2	Cytoplasm	kinase	No	2.1 +/- 0.79	2.04 +/- 0.5	2.14 +/- 0.96	2.08 +/- 0.99	1.01016	0.949041	0.52 (0.29-0.74)	0.5 (0.25-0.75)	0.53 (0.28-0.78)	-	-
RPUSD2	RNA pseudouridine synthase domain containing 2	Other	enzyme	No	1.06 +/- 0.26	1.06 +/- 0.3	1.08 +/- 0.18	1.16 +/- 0.25	0.917424	0.465459	0.41 (0.1-0.71)	0.42 (0.08-0.75)	-	-	-
RRBP1	ribosome binding protein 1	Cytoplasm	other	No	1.78 +/- 0.5	2.03 +/- 0.78	1.72 +/- 0.47	2.62 +/- 1.14	0.679743	0.0366986	0.25 (0.03-0.47)	0.36 (0-0.79)	0.22 (0-0.44)	-	-
RSPH6A	radial spoke head 6 homolog A	Extracellular Space	other	No	1.45 +/- 0.35	1.35 +/- 0.34	1.75 +/- 0.19	1.56 +/- 0.49	0.932465	0.609912	0.41 (0.1-0.72)	0.35 (0.04-0.66)	-	-	-
RTEL1	regulator of telomere elongation helicase 1	Nucleus	enzyme	No	1.73 +/- 0.54	1.6 +/- 0.31	1.81 +/- 0.66	1.71 +/- 0.49	1.01	0.928868	0.53 (0.32-0.75)	0.48 (0.2-0.76)	0.57 (0.3-0.84)	-	-
RTKN	rhotekin	Cytoplasm	other	No	1.38 +/- 0.31	-	1.38 +/- 0.31	1.58 +/- 0.45	0.871721	0.342417	0.35 (0-0.69)	-	0.35 (0-0.69)	-	-
RTTN	rotatin	Cytoplasm	other	No	1.4 +/- 0.33	1.42 +/- 0.38	1.34 +/- 0.14	1.36 +/- 0.36	1.03142	0.808574	0.55 (0.23-0.86)	0.56 (0.23-0.9)	-	-	-
RUFY1	RUN and FYVE domain containing 1	Cytoplasm	other	No	1.57 +/- 0.58	1.39 +/- 0.29	1.68 +/- 0.7	1.66 +/- 0.72	0.947536	0.75775	0.45 (0.19-0.7)	0.39 (0.06-0.71)	0.48 (0.18-0.78)	-	-
RUFY3	RUN and FYVE domain containing 3	Plasma Membrane	other	No	1.1 +/- 0.18	1.05 +/- 0.18	1.25 +/- 0.04	1.09 +/- 0.31	1.00945	0.92707	0.55 (0.23-0.87)	0.48 (0.14-0.82)	-	-	-
RYR2	ryanodine receptor 2	Plasma Membrane	ion channel	No	1.57 +/- 0.37	1.69 +/- 0.37	1.44 +/- 0.36	1.51 +/- 0.33	1.03955	0.687558	0.56 (0.31-0.8)	0.67 (0.39-0.94)	0.44 (0.13-0.76)	-	-
S100A12	S100 calcium binding protein A12	Cytoplasm	other	Secreted	1.31 +/- 1.62	0.73 +/- 0.63	1.69 +/- 1.98	0.54 +/- 0.24	2.40572	0.080186	0.73 (0.54-0.92)	0.53 (0.23-0.83)	0.86 (0.71-1)	-	-
S100A6	S100 calcium binding protein A6	Cytoplasm	transporter	No	2.12 +/- 0.94	2.09 +/- 1.28	2.15 +/- 0.54	1.31 +/- 0.41	1.61632	0.0126818	0.79 (0.61-0.97)	0.69 (0.42-0.96)	0.89 (0.74-1)	-	Yes
S100A8	S100 calcium binding protein A8	Cytoplasm	other	Secreted	1.08 +/- 0.95	0.64 +/- 0.43	1.38 +/- 1.11	0.56 +/- 0.25	1.93322	0.0472305	0.69 (0.49-0.89)	0.49 (0.2-0.78)	0.82 (0.63-1)	-	-
S100A9	S100 calcium binding protein A9	Cytoplasm	other	Secreted	1.39 +/- 1.28	0.98 +/- 0.71	1.66 +/- 1.54	0.75 +/- 0.45	1.85538	0.0766665	0.68 (0.48-0.88)	0.62 (0.35-0.89)	0.71 (0.46-0.96)	-	-
SAA2-SAA4	SAA2-SAA4 readthrough	Extracellular Space	transporter	No	1.81 +/- 0.81	1.18 +/- 0.1	1.95 +/- 0.84	1.92 +/- 0.74	0.947225	0.763734	0.45 (0.19-0.72)	0.18 (0-0.57)	0.52 (0.24-0.79)	-	-
SAFB	scaffold attachment factor B	Nucleus	other	No	0.83 +/- 0.59	-	0.83 +/- 0.59	0.61 +/- 0.28	1.36087	0.390902	0.61 (0.28-0.95)	-	0.61 (0.28-0.95)	-	-
SALL2	spalt like transcription factor 2	Nucleus	transcription regulator	No	1.25 +/- 0.56	0.75 +/- 0.21	1.59 +/- 0.46	1.47 +/- 0.71	0.850343	0.359367	0.41 (0.2-0.63)	0.19 (0-0.38)	0.56 (0.32-0.8)	-	-
SAMD9	sterile alpha motif domain containing 9	Cytoplasm	other	No	2.04 +/- 1.29	1.36 +/- 0.59	2.49 +/- 1.45	2.17 +/- 1.23	0.938596	0.772466	0.48 (0.26-0.7)	0.32 (0.09-0.56)	0.59 (0.33-0.84)	-	-
SAMD9L	sterile alpha motif domain containing 9 like	Extracellular Space	other	No	4.51 +/- 4.83	0.97 +/- 0.09	5.3 +/- 5.04	10.59 +/- 17.38	0.425691	0.276572	0.41 (0.16-0.67)	0.05 (0-0.17)	0.49 (0.21-0.78)	-	-
SARG	Specifically Androgen-Regulated Gene Protein	Cytoplasm	other	No	0.8 +/- 0.33	0.61 +/- 0.05	0.86 +/- 0.37	0.69 +/- 0.16	1.15435	0.431396	0.53 (0.22-0.85)	0.38 (0.02-0.73)	0.58 (0.25-0.91)	-	-
SARM1	sterile alpha and TIR motif containing 1	Plasma Membrane	transmembrane receptor	No	1.27 +/- 0.52	1.61 +/- 0.54	0.93 +/- 0.15	1.17 +/- 0.34	1.08366	0.662377	0.5 (0.17-0.83)	0.75 (0.33-1)	0.25 (0-0.58)	-	-
SARNP	SAP domain containing ribonucleoprotein	Nucleus	transcription regulator	No	1.02 +/- 0.32	0.97 +/- 0.26	1.07 +/- 0.44	0.91 +/- 0.34	1.11649	0.559597	0.57 (0.24-0.91)	0.61 (0.24-0.97)	0.52 (0-1)	-	-
SATB1	SATB homeobox 1	Nucleus	transcription regulator	No	1.4 +/- 0.27	1.42 +/- 0.28	1.38 +/- 0.3	1.47 +/- 0.29	0.954992	0.638051	0.49 (0.23-0.74)	0.5 (0.2-0.8)	0.47 (0.16-0.79)	Yes	-
SCAND2P	SCAN domain containing 2 pseudogene	Nucleus	other	No	1.33 +/- 0.19	-	1.33 +/- 0.19	1.2 +/- 0.23	1.11395	0.247333	0.65 (0.33-0.97)	-	0.65 (0.33-0.97)	-	-
SCHIP1	schwannomin interacting protein 1	Cytoplasm	other	No	1.22 +/- 0.23	1.35 +/- 0.22	1.09 +/- 0.18	1.22 +/- 0.26	1.00054	0.996147	0.48 (0.17-0.79)	0.59 (0.23-0.95)	0.38 (0.03-0.72)	-	Yes
SCN1A	sodium voltage-gated channel alpha subunit 1	Plasma Membrane	ion channel	No	1.52 +/- 0.59	1.96 +/- 0.55	1.38 +/- 0.57	2.38 +/- 1.42	0.639634	0.137655	0.27 (0-0.55)	0.38 (0.02-0.73)	0.23 (0-0.5)	-	-
SCN2B	sodium voltage-gated channel beta subunit 2	Plasma Membrane	ion channel	No	1.24 +/- 0.36	1.31 +/- 0.26	1.16 +/- 0.47	1.2 +/- 0.18	1.0307	0.826019	0.52 (0.21-0.83)	0.66 (0.31-1)	0.38 (0-0.83)	-	-
SDK2	sidekick cell adhesion molecule 2	Plasma Membrane	other	No	0.99 +/- 0.19	1.02 +/- 0.21	0.88 +/- 0.04	0.92 +/- 0.23	1.07698	0.53384	0.58 (0.26-0.9)	0.65 (0.3-0.99)	-	-	Yes
SEC31A	SEC31 homolog A, COPII coat complex component	Cytoplasm	other	No	0.68 +/- 0.8	0.59 +/- 0.66	0.74 +/- 0.91	0.34 +/- 0.47	2.03853	0.226489	0.68 (0.44-0.91)	0.73 (0.45-1)	0.65 (0.37-0.93)	-	-
SEH1L	SEH1 like nucleoporin	Cytoplasm	transporter	No	0.97 +/- 0.31	1.2 +/- 0.16	0.67 +/- 0.13	1.02 +/- 0.24	0.950461	0.75649	0.46 (0.13-0.79)	0.7 (0.36-1)	0.14 (0-0.4)	Yes	-
SELENOP	selenoprotein P	Extracellular Space	other	No	1.7 +/- 0.39	1.46 +/- 0.31	1.93 +/- 0.34	1.81 +/- 0.89	0.936698	0.741923	0.59 (0.28-0.91)	0.5 (0.11-0.89)	0.69 (0.36-1)	-	-
SELL	selectin L	Plasma Membrane	transmembrane receptor	No	0.98 +/- 0.29	1.27 +/- 0.22	0.79 +/- 0.12	1.1 +/- 0.15	0.897383	0.206935	0.32 (0.11-0.54)	0.74 (0.47-1)	0.04 (0-0.12)	-	-
SEMA4A	semaphorin 4A	Plasma Membrane	other	No	1.36 +/- 0.26	1.2 +/- 0.13	1.44 +/- 0.27	1.49 +/- 0.44	0.908824	0.376368	0.44 (0.18-0.69)	0.25 (0-0.52)	0.55 (0.24-0.85)	-	Yes
SEMA6D	semaphorin 6D	Plasma Membrane	other	No	1.3 +/- 0.77	0.68 +/- 0.39	1.5 +/- 0.77	1.38 +/- 0.91	0.939284	0.84528	0.5 (0.19-0.81)	0.25 (0-0.61)	0.58 (0.26-0.91)	-	-
SENP7	SUMO specific peptidase 7	Nucleus	peptidase	No	1.02 +/- 0.3	-	1.02 +/- 0.3	0.91 +/- 0.17	1.11867	0.428322	0.53 (0.19-0.87)	-	0.53 (0.19-0.87)	-	-
SEPP1	Selenoprotein P	Extracellular Space	other	No	1.56 +/- 0.27	1.52 +/- 0.32	1.57 +/- 0.29	2.1 +/- 0.97	0.74093	0.17922	0.24 (0-0.55)	0.21 (0-0.54)	0.26 (0-0.59)	-	-
SEPTIN7	septin 7	Cytoplasm	other	No	1.45 +/- 0.33	-	1.45 +/- 0.33	1.79 +/- 0.7	0.808115	0.262715	0.35 (0.02-0.67)	-	0.35 (0.02-0.67)	-	-
SERBP1	SERPINE1 mRNA binding protein 1	Cytoplasm	other	No	1.36 +/- 0.51	1.11 +/- 0.35	1.6 +/- 0.56	1.61 +/- 0.77	0.84174	0.349114	0.41 (0.17-0.65)	0.28 (0.03-0.52)	0.54 (0.26-0.83)	Yes	Yes
SERPINA1	serpin family A member 1	Extracellular Space	other	Secreted	1.62 +/- 0.57	1.47 +/- 0.33	1.72 +/- 0.69	2.45 +/- 1.74	0.660819	0.090826	0.36 (0.15-0.58)	0.31 (0.08-0.54)	0.4 (0.17-0.63)	-	-
SERPINA10	serpin family A member 10	Extracellular Space	other	No	1.33 +/- 0.34	1.25 +/- 0.21	1.38 +/- 0.41	1.42 +/- 0.37	0.935339	0.496981	0.44 (0.23-0.66)	0.41 (0.14-0.68)	0.47 (0.2-0.73)	-	-
SERPINA11	serpin family A member 11	Extracellular Space	other	Secreted	1.72 +/- 0.68	1.69 +/- 0.56	1.74 +/- 0.78	2.19 +/- 1.65	0.785312	0.314998	0.44 (0.22-0.65)	0.46 (0.17-0.75)	0.42 (0.17-0.67)	-	-
SERPINA3	serpin family A member 3	Extracellular Space	other	Secreted	2.06 +/- 0.66	1.79 +/- 0.16	2.25 +/- 0.81	2.44 +/- 1.57	0.846892	0.404776	0.48 (0.27-0.7)	0.4 (0.15-0.65)	0.54 (0.29-0.8)	-	-
SERPINA4	serpin family A member 4	Extracellular Space	other	Secreted	1.6 +/- 0.51	1.5 +/- 0.44	1.66 +/- 0.58	1.83 +/- 0.52	0.875547	0.236764	0.37 (0.16-0.58)	0.31 (0.04-0.59)	0.41 (0.15-0.68)	-	-
SERPINA5	serpin family A member 5	Extracellular Space	other	Secreted	1.17 +/- 0.46	1.42 +/- 0.35	0.92 +/- 0.46	1.17 +/- 0.53	1.00225	0.992466	0.52 (0.2-0.83)	0.66 (0.33-0.99)	0.38 (0.03-0.72)	-	-
SERPINA6	serpin family A member 6	Extracellular Space	other	Secreted	2.01 +/- 0.78	1.73 +/- 0.32	2.2 +/- 0.95	2.82 +/- 1.78	0.714764	0.120943	0.32 (0.12-0.52)	0.23 (0.02-0.45)	0.39 (0.14-0.63)	-	-
SERPINA7	serpin family A member 7	Extracellular Space	transporter	Secreted	1.78 +/- 0.54	1.71 +/- 0.7	1.83 +/- 0.44	2.05 +/- 0.67	0.870699	0.233843	0.36 (0.15-0.57)	0.36 (0.03-0.68)	0.37 (0.13-0.61)	-	-
SERPINA9	serpin family A member 9	Extracellular Space	other	Secreted	1.4 +/- 0.35	1.3 +/- 0.39	1.43 +/- 0.37	1.42 +/- 0.3	0.985226	0.899289	0.47 (0.15-0.79)	0.5 (0-1)	0.46 (0.1-0.82)	-	-
SERPINC1	serpin family C member 1	Extracellular Space	enzyme	Secreted	1.42 +/- 0.42	1.33 +/- 0.24	1.49 +/- 0.52	1.86 +/- 0.76	0.765484	0.0605997	0.31 (0.11-0.5)	0.28 (0.05-0.5)	0.33 (0.09-0.56)	-	-
SERPIND1	serpin family D member 1	Extracellular Space	other	Secreted	1.65 +/- 0.47	1.52 +/- 0.28	1.74 +/- 0.57	2.11 +/- 0.76	0.782558	0.054137	0.32 (0.12-0.52)	0.23 (0.01-0.45)	0.38 (0.14-0.62)	-	-
SERPINF1	serpin family F member 1	Extracellular Space	other	Secreted	1.44 +/- 0.39	1.52 +/- 0.36	1.39 +/- 0.42	1.62 +/- 0.46	0.889588	0.262414	0.43 (0.21-0.64)	0.49 (0.21-0.77)	0.39 (0.14-0.63)	-	-
SERPINF2	serpin family F member 2	Extracellular Space	other	Secreted	1.59 +/- 0.58	1.36 +/- 0.23	1.74 +/- 0.71	1.79 +/- 0.44	0.887861	0.299321	0.34 (0.13-0.55)	0.19 (0-0.39)	0.44 (0.16-0.73)	-	-
SERPING1	serpin family G member 1	Extracellular Space	other	Secreted	2.11 +/- 0.68	1.85 +/- 0.33	2.27 +/- 0.81	1.89 +/- 0.55	1.11247	0.350443	0.61 (0.4-0.83)	0.52 (0.23-0.82)	0.67 (0.42-0.93)	-	-
SFMBT2	Scm like with four mbt domains 2	Nucleus	other	No	1.95 +/- 0.7	1.46 +/- 0.11	2.15 +/- 0.75	1.88 +/- 0.85	1.03853	0.864643	0.57 (0.24-0.91)	0.36 (0-0.74)	0.66 (0.32-0.99)	Yes	-
SFPQ	splicing factor proline and glutamine rich	Nucleus	other	No	1.46 +/- 0.43	1.24 +/- 0.09	1.76 +/- 0.55	1.31 +/- 0.19	1.11713	0.403109	0.52 (0.17-0.87)	0.34 (0-0.7)	0.76 (0.28-1)	-	-
SFSWAP	splicing factor SWAP	Nucleus	other	No	0.99 +/- 0.29	0.79 +/- 0.24	1.19 +/- 0.18	0.98 +/- 0.38	1.01316	0.925046	0.53 (0.28-0.77)	0.36 (0.1-0.63)	0.69 (0.45-0.94)	Yes	Yes
SFXN2	sideroflexin 2	Cytoplasm	transporter	No	2.25 +/- 1.04	2.9 +/- 1.93	2.03 +/- 0.74	2.67 +/- 1.18	0.841581	0.459676	0.41 (0.11-0.72)	0.63 (0-1)	0.34 (0.04-0.65)	-	-
SGCA	sarcoglycan alpha	Plasma Membrane	other	No	1.15 +/- 0.15	1.23 +/- 0.07	1.08 +/- 0.17	1.27 +/- 0.23	0.906278	0.133533	0.32 (0.09-0.55)	0.43 (0.15-0.71)	0.21 (0-0.42)	-	-
SGCZ	sarcoglycan zeta	Plasma Membrane	other	No	1.08 +/- 0.25	-	1.08 +/- 0.25	1.12 +/- 0.33	0.964645	0.804403	0.45 (0.12-0.78)	-	0.45 (0.12-0.78)	-	Yes
SGSM1	small G protein signaling modulator 1	Nucleus	other	No	1.11 +/- 0.52	0.77 +/- 0.44	1.3 +/- 0.49	1.02 +/- 0.52	1.08783	0.694125	0.57 (0.32-0.82)	0.39 (0.06-0.71)	0.68 (0.41-0.94)	-	-
SH2D4A	SH2 domain containing 4A	Cytoplasm	other	No	1.7 +/- 0.51	1.81 +/- 0.62	1.59 +/- 0.44	1.74 +/- 0.5	0.978585	0.885066	0.49 (0.18-0.8)	0.53 (0.09-0.97)	0.45 (0.07-0.84)	-	-
SH3BGRL3	SH3 domain binding glutamate rich protein like 3	Nucleus	other	No	3.97 +/- 1.76	6.85 +/- 1.25	3.33 +/- 1.08	1.52 +/- 0.33	2.6103	0.00020575	0.98 (0.92-1)	1 (1-1)	0.97 (0.9-1)	-	-
SH3BP5	SH3 domain binding protein 5	Cytoplasm	other	No	1.24 +/- 0.53	0.85 +/- 0.01	1.37 +/- 0.55	1.26 +/- 0.58	0.988627	0.95945	0.5 (0.19-0.81)	0.31 (0-0.65)	0.56 (0.23-0.89)	-	-
SH3TC1	SH3 domain and tetratricopeptide repeats 1	Extracellular Space	other	No	1.3 +/- 0.28	1.3 +/- 0.2	1.31 +/- 0.33	1.21 +/- 0.25	1.07882	0.31856	0.6 (0.39-0.81)	0.61 (0.34-0.88)	0.59 (0.33-0.84)	-	-
SH3TC2	SH3 domain and tetratricopeptide repeats 2	Cytoplasm	other	No	2.87 +/- 1.43	2.63 +/- 1.36	3.11 +/- 1.59	1.9 +/- 0.94	1.50704	0.0653417	0.7 (0.48-0.92)	0.69 (0.42-0.96)	0.71 (0.45-0.97)	-	-
SHBG	sex hormone binding globulin	Extracellular Space	other	Secreted	1.59 +/- 0.61	1.81 +/- 0.51	1.44 +/- 0.65	1.15 +/- 0.31	1.38747	0.0175364	0.75 (0.57-0.93)	0.92 (0.81-1)	0.64 (0.39-0.88)	-	-
SHC3	SHC adaptor protein 3	Cytoplasm	kinase	No	1.05 +/- 0.46	1.47 +/- 0.25	0.91 +/- 0.43	0.96 +/- 0.86	1.08739	0.810971	0.63 (0.32-0.93)	0.81 (0.53-1)	0.56 (0.23-0.89)	-	-
SHROOM3	shroom family member 3	Cytoplasm	other	No	4.1 +/- 2.73	-	4.1 +/- 2.73	4.5 +/- 2.12	0.912235	0.76775	0.45 (0.1-0.79)	-	0.45 (0.1-0.79)	-	Yes
SIGIRR	single Ig and TIR domain containing	Plasma Membrane	transmembrane receptor	No	1.31 +/- 0.32	1.32 +/- 0.21	1.31 +/- 0.39	1.25 +/- 0.32	1.05032	0.586982	0.54 (0.32-0.75)	0.59 (0.33-0.85)	0.5 (0.22-0.78)	-	-
SIK3	SIK family kinase 3	Cytoplasm	kinase	No	0.84 +/- 0.64	1.25 +/- 0.77	0.57 +/- 0.37	0.61 +/- 0.41	1.38734	0.229509	0.59 (0.37-0.8)	0.79 (0.56-1)	0.45 (0.2-0.71)	-	-
SIPA1L3	signal induced proliferation associated 1 like 3	Extracellular Space	other	No	1.46 +/- 0.45	1.55 +/- 0.51	1.34 +/- 0.41	1.65 +/- 0.61	0.88266	0.51556	0.45 (0.12-0.78)	0.54 (0.14-0.93)	0.33 (0-0.79)	-	-
SKI	SKI proto-oncogene	Nucleus	transcription regulator	No	0.79 +/- 0.3	0.98 +/- 0.08	0.55 +/- 0.32	0.71 +/- 0.35	1.1256	0.630817	0.59 (0.26-0.92)	0.75 (0.44-1)	0.38 (0-0.77)	-	Yes
SKOR1	SKI family transcriptional corepressor 1	Nucleus	transcription regulator	No	2.79 +/- 1.84	2.19 +/- 0.63	3.13 +/- 2.25	2.72 +/- 1.65	1.02406	0.930745	0.52 (0.26-0.78)	0.45 (0.08-0.83)	0.56 (0.24-0.87)	-	-
SLC11A1	solute carrier family 11 member 1	Plasma Membrane	transporter	No	0.88 +/- 0.33	1.1 +/- 0.22	0.67 +/- 0.28	0.98 +/- 0.25	0.903346	0.526794	0.38 (0.07-0.68)	0.56 (0.14-0.98)	0.19 (0-0.47)	Yes	-
SLC12A9	solute carrier family 12 member 9	Plasma Membrane	transporter	No	2.48 +/- 0.96	2.5 +/- 0.03	2.47 +/- 1.13	3.27 +/- 1.07	0.756872	0.139437	0.31 (0.01-0.61)	0.25 (0-0.57)	0.33 (0-0.67)	Yes	-
SLC1A4	solute carrier family 1 member 4	Plasma Membrane	transporter	No	7.67 +/- 10.61	9.63 +/- 11.79	1.77 +/- 0.03	7.75 +/- 7.61	0.988836	0.985757	0.5 (0.18-0.82)	0.58 (0.24-0.92)	-	-	Yes
SLC22A23	solute carrier family 22 member 23	Other	transporter	No	1.27 +/- 0.22	1.16 +/- 0.23	1.38 +/- 0.17	1.25 +/- 0.2	1.01497	0.860562	0.53 (0.23-0.84)	0.38 (0.01-0.74)	0.69 (0.32-1)	-	Yes
SLC25A21	solute carrier family 25 member 21	Cytoplasm	transporter	No	1.93 +/- 0.39	2.21 +/- 0.62	1.84 +/- 0.31	2.24 +/- 0.73	0.863187	0.311507	0.41 (0.07-0.74)	0.56 (0.09-1)	0.35 (0.01-0.7)	-	-
SLC26A1	solute carrier family 26 member 1	Plasma Membrane	transporter	No	1.24 +/- 0.24	1.25 +/- 0.28	1.21 +/- 0.03	1.68 +/- 1.75	0.741181	0.496134	0.66 (0.36-0.95)	0.65 (0.32-0.98)	-	-	-
SLC26A6	solute carrier family 26 member 6	Cytoplasm	transporter	No	2.43 +/- 1.07	2.71 +/- 1.36	2.16 +/- 0.79	1.61 +/- 0.68	1.50976	0.0879402	0.73 (0.47-1)	0.78 (0.41-1)	0.69 (0.33-1)	-	-
SLC26A8	solute carrier family 26 member 8	Plasma Membrane	transporter	No	3.51 +/- 2.37	1.99 +/- 0.36	5.02 +/- 2.61	3.66 +/- 2.18	0.957676	0.892212	0.41 (0.09-0.72)	0.16 (0-0.41)	0.66 (0.25-1)	-	-
SLC27A4	solute carrier family 27 member 4	Plasma Membrane	transporter	No	3.2 +/- 1.43	-	3.2 +/- 1.43	2.99 +/- 1.42	1.07125	0.784624	0.55 (0.22-0.88)	-	0.55 (0.22-0.88)	-	-
SLC38A11	solute carrier family 38 member 11	Other	transporter	No	1.71 +/- 0.67	1.48 +/- 0.4	2.39 +/- 1.04	1.95 +/- 0.87	0.87371	0.536327	0.39 (0.08-0.7)	0.31 (0.01-0.62)	-	-	-
SLC38A6	solute carrier family 38 member 6	Plasma Membrane	transporter	No	1.75 +/- 0.41	1.56 +/- 0.19	1.95 +/- 0.51	1.76 +/- 0.95	0.99525	0.982197	0.7 (0.39-1)	0.69 (0.36-1)	0.72 (0.4-1)	-	-
SLC39A7	solute carrier family 39 member 7	Plasma Membrane	transporter	No	1.05 +/- 0.27	1.02 +/- 0.12	1.07 +/- 0.33	0.95 +/- 0.19	1.10796	0.334932	0.62 (0.38-0.87)	0.61 (0.29-0.94)	0.63 (0.3-0.96)	-	-
SLC3A2	solute carrier family 3 member 2	Plasma Membrane	transporter	No	1.21 +/- 0.23	-	1.21 +/- 0.23	1.5 +/- 0.35	0.811076	0.10329	0.27 (0-0.56)	-	0.27 (0-0.56)	-	Yes
SLC4A4	solute carrier family 4 member 4	Plasma Membrane	transporter	No	2.54 +/- 1.86	1.85 +/- 0.71	3.01 +/- 2.26	2.37 +/- 1.81	1.07086	0.803095	0.55 (0.33-0.77)	0.51 (0.2-0.82)	0.58 (0.31-0.84)	-	-
SLC4A8	solute carrier family 4 member 8	Plasma Membrane	transporter	No	1.95 +/- 0.45	1.76 +/- 0.09	2.01 +/- 0.52	2.11 +/- 0.61	0.922031	0.549787	0.44 (0.12-0.76)	0.38 (0.02-0.73)	0.46 (0.13-0.79)	-	-
SLC6A16	solute carrier family 6 member 16	Plasma Membrane	transporter	No	1.29 +/- 0.31	1.52 +/- 0.23	1.19 +/- 0.3	1.61 +/- 0.97	0.797469	0.412897	0.47 (0.11-0.83)	0.57 (0.18-0.97)	0.43 (0.07-0.79)	-	-
SLC6A2	solute carrier family 6 member 2	Plasma Membrane	transporter	No	0.61 +/- 0.35	0.59 +/- 0.21	0.63 +/- 0.49	0.66 +/- 0.65	0.927438	0.85689	0.59 (0.28-0.9)	0.66 (0.31-1)	0.53 (0.16-0.9)	-	-
SLC9A3	solute carrier family 9 member A3	Plasma Membrane	ion channel	No	1.44 +/- 0.14	1.47 +/- 0.14	1.33 +/- 0.02	1.48 +/- 0.29	0.974851	0.767237	0.48 (0.16-0.8)	0.52 (0.19-0.85)	-	-	-
SLMAP	sarcolemma associated protein	Plasma Membrane	other	No	1.49 +/- 0.36	1.35 +/- 0.21	1.58 +/- 0.41	1.57 +/- 0.66	0.949217	0.685158	0.51 (0.29-0.72)	0.4 (0.14-0.66)	0.58 (0.33-0.82)	-	-
SLTM	SAFB like transcription modulator	Nucleus	other	No	1.57 +/- 0.69	1.97 +/- 0.66	1.03 +/- 0.18	1.22 +/- 0.54	1.28082	0.312487	0.71 (0.42-1)	0.89 (0.66-1)	0.48 (0.09-0.86)	-	-
SMAD6	SMAD family member 6	Nucleus	transcription regulator	No	1.18 +/- 0.14	1.1 +/- 0.19	1.2 +/- 0.13	1.35 +/- 0.28	0.873211	0.146796	0.3 (0-0.6)	0.25 (0-0.61)	0.31 (0-0.63)	Yes	Yes
SMARCB1	SWI/SNF related, matrix associated, actin dependent regulator of chromatin, subfamily b, member 1	Nucleus	transcription regulator	No	1.63 +/- 0.52	1.37 +/- 0.02	1.72 +/- 0.58	1.49 +/- 0.34	1.09518	0.528339	0.53 (0.22-0.85)	0.38 (0.02-0.73)	0.58 (0.23-0.94)	-	-
SMARCD1	SWI/SNF related, matrix associated, actin dependent regulator of chromatin, subfamily d, member 1	Nucleus	transcription regulator	No	1.17 +/- 0.2	1.12 +/- 0.19	1.33 +/- 0.16	1.35 +/- 0.34	0.872305	0.232314	0.33 (0.03-0.62)	0.29 (0-0.59)	-	-	-
SMARCD2	SWI/SNF related, matrix associated, actin dependent regulator of chromatin, subfamily d, member 2	Nucleus	transcription regulator	No	1.53 +/- 0.89	0.87 +/- 0.12	2.19 +/- 0.82	2.16 +/- 1.5	0.706673	0.324338	0.34 (0.05-0.64)	0.19 (0-0.46)	0.5 (0.15-0.85)	-	-
SMARCE1	SWI/SNF related, matrix associated, actin dependent regulator of chromatin, subfamily e, member 1	Nucleus	transcription regulator	No	1.1 +/- 0.17	1.15 +/- 0.14	1.06 +/- 0.21	1.61 +/- 0.55	0.685329	0.0240858	0.2 (0-0.44)	0.25 (0-0.55)	0.16 (0-0.4)	-	-
SMG1	SMG1 nonsense mediated mRNA decay associated PI3K related kinase	Cytoplasm	kinase	No	1.3 +/- 0.27	1.24 +/- 0.21	1.5 +/- 0.42	1.64 +/- 1.06	0.795568	0.397969	0.47 (0.16-0.78)	0.42 (0.09-0.75)	-	-	-
SMG8	SMG8 nonsense mediated mRNA decay factor	Cytoplasm	enzyme	No	1.48 +/- 0.35	1.44 +/- 0.26	1.51 +/- 0.41	1.4 +/- 0.31	1.05489	0.521203	0.59 (0.38-0.8)	0.57 (0.28-0.85)	0.61 (0.35-0.86)	-	-
SMTN	smoothelin	Extracellular Space	other	No	1.07 +/- 0.19	1.1 +/- 0.15	1.04 +/- 0.22	1.11 +/- 0.41	0.963949	0.736291	0.54 (0.32-0.77)	0.59 (0.34-0.84)	0.51 (0.28-0.75)	-	Yes
SNAP29	synaptosome associated protein 29	Cytoplasm	other	No	2.36 +/- 1.31	1.5 +/- 0.72	2.65 +/- 1.38	3.09 +/- 1.61	0.763096	0.334935	0.36 (0.05-0.67)	0.13 (0-0.37)	0.44 (0.08-0.79)	-	-
SNAPC4	small nuclear RNA activating complex polypeptide 4	Nucleus	transcription regulator	No	0.66 +/- 0.28	0.84 +/- 0.16	0.59 +/- 0.29	0.55 +/- 0.22	1.20175	0.423497	0.61 (0.29-0.94)	0.86 (0.52-1)	0.51 (0.13-0.9)	-	-
SNRPB	small nuclear ribonucleoprotein polypeptides B and B1	Nucleus	other	No	0.9 +/- 0.3	1.09 +/- 0.32	0.71 +/- 0.14	0.77 +/- 0.15	1.172	0.280237	0.63 (0.33-0.92)	0.84 (0.58-1)	0.41 (0.03-0.79)	-	Yes
SNTB1	syntrophin beta 1	Plasma Membrane	other	No	2.04 +/- 0.89	1.74 +/- 0.76	2.35 +/- 1.01	2.06 +/- 0.85	0.990549	0.964067	0.52 (0.19-0.84)	0.41 (0-0.84)	0.63 (0.17-1)	-	-
SNX31	sorting nexin 31	Other	other	No	1.15 +/- 0.21	-	1.15 +/- 0.21	2.08 +/- 1.24	0.553211	0.0744152	0.14 (0-0.35)	-	0.14 (0-0.35)	-	Yes
SNX33	sorting nexin 33	Cytoplasm	other	No	1.24 +/- 0.26	1.25 +/- 0.23	1.24 +/- 0.3	1.17 +/- 0.28	1.06756	0.427325	0.57 (0.36-0.79)	0.59 (0.32-0.86)	0.56 (0.31-0.81)	-	-
SNX8	sorting nexin 8	Cytoplasm	transporter	No	1.15 +/- 0.59	0.79 +/- 0.24	1.63 +/- 0.59	1.16 +/- 0.71	0.991631	0.978356	0.53 (0.19-0.87)	0.39 (0.03-0.76)	0.71 (0.37-1)	-	-
SOBP	sine oculis binding protein homolog	Nucleus	other	No	1.03 +/- 0.17	1.08 +/- 0.09	0.98 +/- 0.22	1.19 +/- 0.33	0.865561	0.283907	0.45 (0.13-0.78)	0.53 (0.17-0.89)	0.38 (0.01-0.74)	-	-
SOD3	superoxide dismutase 3	Extracellular Space	enzyme	Secreted	2.39 +/- 1.26	-	2.39 +/- 1.26	2.63 +/- 1.88	0.911	0.788955	0.47 (0.13-0.81)	-	0.47 (0.13-0.81)	-	-
SORT1	sortilin 1	Plasma Membrane	G-protein coupled receptor	No	1.04 +/- 0.18	0.82 +/- 0.14	1.12 +/- 0.1	1.06 +/- 0.12	0.980182	0.800353	0.47 (0.13-0.81)	0.07 (0-0.27)	0.63 (0.26-1)	-	-
SOWAHD	sosondowah ankyrin repeat domain family member D	Other	other	No	0.91 +/- 0.34	0.87 +/- 0.38	0.96 +/- 0.32	0.87 +/- 0.39	1.0457	0.800518	0.56 (0.3-0.82)	0.53 (0.23-0.83)	0.6 (0.31-0.89)	-	-
SOX3	SRY-box transcription factor 3	Nucleus	transcription regulator	No	0.95 +/- 0.26	0.8 +/- 0.22	1.16 +/- 0.13	0.84 +/- 0.21	1.13588	0.375884	0.59 (0.24-0.94)	0.36 (0-0.83)	0.9 (0.68-1)	-	-
SP140L	SP140 nuclear body protein like	Other	other	No	1.21 +/- 0.38	1.13 +/- 0.11	1.23 +/- 0.43	1.09 +/- 0.33	1.11362	0.424546	0.61 (0.36-0.86)	0.59 (0.22-0.96)	0.62 (0.36-0.88)	-	-
SP5	Sp5 transcription factor	Nucleus	transcription regulator	No	2.58 +/- 1.08	-	2.58 +/- 1.08	2.3 +/- 0.57	1.11903	0.562905	0.55 (0.21-0.89)	-	0.55 (0.21-0.89)	-	-
SPACA7	sperm acrosome associated 7	Cytoplasm	other	Secreted	2.23 +/- 0.82	1.91 +/- 0.62	2.45 +/- 0.9	2.17 +/- 1.23	1.02692	0.880693	0.55 (0.33-0.78)	0.49 (0.24-0.74)	0.59 (0.35-0.83)	-	Yes
SPAG1	sperm associated antigen 1	Cytoplasm	other	No	0.83 +/- 0.25	0.99 +/- 0.09	0.67 +/- 0.27	0.84 +/- 0.35	0.993716	0.973543	0.54 (0.22-0.85)	0.64 (0.31-0.98)	0.44 (0.08-0.8)	-	-
SPAG16	sperm associated antigen 16	Cytoplasm	other	No	1.41 +/- 0.51	1.12 +/- 0.17	1.81 +/- 0.58	1.41 +/- 0.19	1.00442	0.976386	0.39 (0.05-0.72)	0.14 (0-0.38)	0.71 (0.25-1)	-	-
SPAG17	sperm associated antigen 17	Cytoplasm	other	No	1.6 +/- 0.37	1.46 +/- 0	1.63 +/- 0.4	3.07 +/- 2.73	0.520931	0.0911059	0.3 (0.07-0.53)	0.18 (0-0.42)	0.32 (0.07-0.57)	-	Yes
SPANXA2-OT1	SPANXA2 overlapping transcript 1	Other	other	No	1.69 +/- 0.48	1.46 +/- 0.27	1.84 +/- 0.54	1.74 +/- 0.64	0.970267	0.805118	0.48 (0.26-0.71)	0.38 (0.13-0.62)	0.56 (0.31-0.8)	-	-
SPARC	secreted protein acidic and cysteine rich	Extracellular Space	other	Secreted	1.62 +/- 0.41	-	1.62 +/- 0.41	1.1 +/- 0.36	1.46963	0.0282307	0.86 (0.65-1)	-	0.86 (0.65-1)	-	-
SPARCL1	SPARC like 1	Extracellular Space	other	Secreted	1.39 +/- 0.39	1.3 +/- 0.21	1.44 +/- 0.49	1.25 +/- 0.3	1.11065	0.290873	0.57 (0.36-0.79)	0.52 (0.25-0.8)	0.61 (0.37-0.85)	-	Yes
SPATA20	spermatogenesis associated 20	Other	other	Secreted	1.35 +/- 0.22	1.25 +/- 0.18	1.44 +/- 0.22	1.69 +/- 0.87	0.798141	0.197738	0.51 (0.21-0.8)	0.5 (0.2-0.8)	0.51 (0.22-0.8)	-	-
SPATA5	spermatogenesis associated 5	Cytoplasm	other	No	1.81 +/- 0.5	1.97 +/- 0.6	1.77 +/- 0.5	2.3 +/- 0.75	0.786201	0.0851243	0.34 (0.1-0.58)	0.36 (0-0.93)	0.33 (0.08-0.59)	-	-
SPATA5L1	spermatogenesis associated 5 like 1	Other	other	No	0.98 +/- 0.36	-	0.98 +/- 0.36	0.77 +/- 0.11	1.27492	0.165788	0.67 (0.34-1)	-	0.67 (0.34-1)	Yes	-
SPATA7	spermatogenesis associated 7	Cytoplasm	other	No	1.71 +/- 0.45	1.64 +/- 0.43	1.72 +/- 0.48	1.89 +/- 0.72	0.905304	0.496167	0.45 (0.18-0.71)	0.41 (0.04-0.78)	0.45 (0.18-0.73)	-	-
SPEG	striated muscle enriched protein kinase	Nucleus	kinase	No	2.28 +/- 2	0.51 +/- 0.36	3.3 +/- 1.81	2.6 +/- 2.23	0.878522	0.731395	0.47 (0.21-0.73)	0.23 (0-0.48)	0.61 (0.33-0.89)	-	-
SPEN	spen family transcriptional repressor	Nucleus	transcription regulator	No	1.24 +/- 0.46	1.17 +/- 0.35	1.29 +/- 0.53	1.68 +/- 1	0.738618	0.133252	0.34 (0.14-0.54)	0.3 (0.04-0.56)	0.36 (0.1-0.63)	-	-
SPG7	SPG7 matrix AAA peptidase subunit, paraplegin	Cytoplasm	peptidase	No	1.13 +/- 0.17	1.07 +/- 0.12	1.16 +/- 0.2	1.04 +/- 0.21	1.08984	0.383196	0.64 (0.32-0.96)	0.57 (0.14-1)	0.67 (0.34-1)	-	Yes
SPIDR	scaffold protein involved in DNA repair	Nucleus	other	No	2.48 +/- 1.97	1.72 +/- 1.07	2.98 +/- 2.31	2.49 +/- 1.3	0.995709	0.98626	0.44 (0.22-0.66)	0.37 (0.08-0.66)	0.49 (0.22-0.76)	-	-
SPNS2	sphingolipid transporter 2	Other	transporter	No	1.37 +/- 1.2	-	1.37 +/- 1.2	1.16 +/- 1.27	1.17307	0.765207	0.59 (0.26-0.92)	-	0.59 (0.26-0.92)	-	-
SPTA1	spectrin alpha, erythrocytic 1	Cytoplasm	other	No	1.53 +/- 0.46	1.37 +/- 0.2	1.58 +/- 0.53	2 +/- 1.29	0.764427	0.348526	0.42 (0.08-0.77)	0.38 (0.02-0.73)	0.44 (0.09-0.79)	-	-
SPTB	spectrin beta, erythrocytic	Plasma Membrane	other	No	1 +/- 0.18	1.02 +/- 0.17	0.98 +/- 0.21	1.05 +/- 0.39	0.9539	0.711319	0.42 (0.15-0.69)	0.44 (0.15-0.73)	0.4 (0.11-0.69)	-	-
SPTBN2	spectrin beta, non-erythrocytic 2	Cytoplasm	other	No	2.19 +/- 0.64	1.94 +/- 0.55	2.43 +/- 0.71	2.13 +/- 0.65	1.02871	0.852807	0.55 (0.23-0.87)	0.44 (0.02-0.86)	0.66 (0.25-1)	-	-
SPTBN5	spectrin beta, non-erythrocytic 5	Plasma Membrane	other	No	1.79 +/- 1.03	2.49 +/- 1.08	1.09 +/- 0.14	1.79 +/- 0.61	0.997894	0.993094	0.44 (0.12-0.75)	0.69 (0.29-1)	0.19 (0-0.44)	-	-
SRRM2	serine/arginine repetitive matrix 2	Nucleus	other	No	1.84 +/- 0.83	1.92 +/- 0.88	1.73 +/- 0.85	1.5 +/- 0.65	1.2263	0.295289	0.64 (0.4-0.88)	0.67 (0.39-0.95)	0.62 (0.29-0.94)	-	Yes
SSBP4	single stranded DNA binding protein 4	Nucleus	transcription regulator	No	1.73 +/- 0.62	1.53 +/- 0.38	1.86 +/- 0.73	1.63 +/- 0.82	1.06111	0.711625	0.59 (0.37-0.8)	0.52 (0.27-0.77)	0.63 (0.39-0.86)	-	-
SSFA2	Cleavage Signal-1 Protein	Cytoplasm	other	No	1.29 +/- 0.43	1.36 +/- 0.52	1.26 +/- 0.45	1.35 +/- 0.33	0.951578	0.753279	0.41 (0.05-0.77)	0.57 (0-1)	0.34 (0-0.74)	-	-
SSH3	slingshot protein phosphatase 3	Cytoplasm	phosphatase	No	1.61 +/- 0.63	1.93 +/- 0.61	1.19 +/- 0.39	1.81 +/- 1.08	0.888394	0.682098	0.51 (0.13-0.89)	0.57 (0.18-0.97)	0.43 (0.01-0.85)	-	-
SSPO	SCO-Spondin	-	-	Secreted	1.55 +/- 0.83	0.99 +/- 0.11	1.73 +/- 0.89	1.64 +/- 0.8	0.946331	0.832707	0.52 (0.2-0.83)	0.38 (0-0.77)	0.56 (0.21-0.92)	-	-
ST3GAL3	ST3 beta-galactoside alpha-2,3-sialyltransferase 3	Cytoplasm	enzyme	No	1.22 +/- 0.34	1.46 +/- 0.36	1.13 +/- 0.33	1.2 +/- 0.42	1.01843	0.916083	0.49 (0.15-0.83)	0.64 (0.14-1)	0.43 (0.06-0.8)	-	Yes
ST7L	suppression of tumorigenicity 7 like	Other	other	No	2.21 +/- 0.7	-	2.21 +/- 0.7	2.93 +/- 1.63	0.755481	0.305445	0.43 (0.07-0.78)	-	0.43 (0.07-0.78)	-	-
ST8SIA2	ST8 alpha-N-acetyl-neuraminide alpha-2,8-sialyltransferase 2	Cytoplasm	enzyme	No	1.2 +/- 0.78	0.88 +/- 0.2	1.38 +/- 0.94	0.98 +/- 0.26	1.21964	0.39429	0.53 (0.28-0.79)	0.39 (0.05-0.72)	0.62 (0.33-0.91)	-	-
STARD9	StAR related lipid transfer domain containing 9	Cytoplasm	other	No	2.02 +/- 1.25	1.14 +/- 0.16	2.91 +/- 1.23	2.36 +/- 1.52	0.85739	0.63344	0.47 (0.16-0.78)	0.31 (0-0.64)	0.63 (0.26-0.99)	-	-
STAT1	signal transducer and activator of transcription 1	Nucleus	transcription regulator	No	1.57 +/- 0.39	1.68 +/- 0.4	1.26 +/- 0.03	1.36 +/- 0.28	1.15533	0.233606	0.66 (0.37-0.94)	0.75 (0.45-1)	-	-	-
STAT5A	signal transducer and activator of transcription 5A	Nucleus	transcription regulator	No	1.48 +/- 0.1	1.48 +/- 0.09	1.47 +/- 0.14	1.35 +/- 0.19	1.09108	0.226353	0.67 (0.34-1)	0.68 (0.34-1)	0.67 (0.3-1)	-	-
STK38	serine/threonine kinase 38	Nucleus	kinase	No	1.76 +/- 0.65	1.91 +/- 0.8	1.58 +/- 0.41	1.58 +/- 0.39	1.1127	0.462263	0.55 (0.3-0.81)	0.59 (0.24-0.95)	0.51 (0.17-0.85)	-	-
STK40	serine/threonine kinase 40	Cytoplasm	kinase	No	2 +/- 0.77	1.73 +/- 0.33	2.16 +/- 0.92	2.1 +/- 0.6	0.951933	0.731545	0.45 (0.19-0.71)	0.32 (0-0.64)	0.52 (0.18-0.86)	-	Yes
STOX2	storkhead box 2	Other	other	No	1.33 +/- 0.4	1.15 +/- 0.15	1.57 +/- 0.53	1.58 +/- 0.5	0.840534	0.305455	0.27 (0-0.54)	0.14 (0-0.39)	0.43 (0-0.92)	-	Yes
STRIP1	striatin interacting protein 1	Nucleus	other	No	2.23 +/- 1.25	2.08 +/- 0.71	2.32 +/- 1.55	2.09 +/- 0.9	1.06455	0.737493	0.51 (0.29-0.72)	0.5 (0.22-0.78)	0.51 (0.23-0.79)	-	-
SUCLG1	succinate-CoA ligase GDP/ADP-forming subunit alpha	Cytoplasm	enzyme	No	2.09 +/- 1.12	1.5 +/- 0.29	2.33 +/- 1.27	3.63 +/- 4.86	0.576684	0.430974	0.51 (0.17-0.85)	0.36 (0-0.86)	0.57 (0.21-0.93)	-	Yes
SUFU	SUFU negative regulator of hedgehog signaling	Nucleus	transcription regulator	No	1.03 +/- 0.28	-	1.03 +/- 0.28	0.83 +/- 0.24	1.24371	0.173529	0.76 (0.46-1)	-	0.76 (0.46-1)	-	-
SULF1	sulfatase 1	Cytoplasm	enzyme	No	1.43 +/- 0.71	1.33 +/- 0.12	1.47 +/- 0.86	1.3 +/- 0.56	1.10071	0.708443	0.65 (0.33-0.98)	0.79 (0.46-1)	0.6 (0.21-0.99)	-	Yes
SUN1	Sad1 and UNC84 domain containing 1	Nucleus	other	No	1.35 +/- 0.13	1.37 +/- 0.15	1.3 +/- 0.08	1.37 +/- 0.26	0.985433	0.856918	0.48 (0.14-0.83)	0.5 (0.15-0.85)	-	-	-
SUN3	Sad1 and UNC84 domain containing 3	Nucleus	other	No	1.17 +/- 0.13	-	1.17 +/- 0.13	1.17 +/- 0.12	1.00496	0.931866	0.53 (0.19-0.87)	-	0.53 (0.19-0.87)	-	-
SVIL	supervillin	Plasma Membrane	other	No	1.41 +/- 0.45	0.92 +/- 0.19	1.52 +/- 0.42	1.59 +/- 0.59	0.889846	0.443904	0.45 (0.19-0.7)	0.05 (0-0.17)	0.54 (0.26-0.81)	-	Yes
SYCE1L	synaptonemal complex central element protein 1 like	Other	other	No	1.46 +/- 0.56	1.48 +/- 0.29	1.43 +/- 0.82	1.27 +/- 0.57	1.14557	0.442792	0.61 (0.36-0.86)	0.68 (0.41-0.95)	0.53 (0.17-0.89)	-	-
SYN2	synapsin II	Plasma Membrane	other	No	1.41 +/- 0.72	1.12 +/- 0.15	1.6 +/- 0.88	1.33 +/- 0.83	1.06141	0.776693	0.66 (0.44-0.87)	0.6 (0.36-0.84)	0.7 (0.48-0.91)	-	-
SYNE1	spectrin repeat containing nuclear envelope protein 1	Nucleus	other	No	1.47 +/- 0.39	1.3 +/- 0.15	1.64 +/- 0.49	1.55 +/- 0.56	0.949175	0.692091	0.48 (0.23-0.73)	0.38 (0.11-0.64)	0.58 (0.28-0.89)	-	-
SYNGAP1	synaptic Ras GTPase activating protein 1	Plasma Membrane	other	No	1.31 +/- 0.25	1.39 +/- 0.15	1.25 +/- 0.3	1.49 +/- 0.61	0.879351	0.302963	0.42 (0.21-0.64)	0.52 (0.26-0.77)	0.36 (0.12-0.6)	-	-
SYNJ2BP-COX16	SYNJ2BP-COX16 readthrough	Other	other	No	1.45 +/- 0.47	-	1.45 +/- 0.47	1.43 +/- 0.49	1.01825	0.920538	0.51 (0.18-0.84)	-	0.51 (0.18-0.84)	-	-
SYNPO2	synaptopodin 2	Cytoplasm	other	No	1.58 +/- 0.55	1.98 +/- 1.05	1.43 +/- 0.28	1.83 +/- 0.68	0.865054	0.471335	0.45 (0.12-0.78)	0.57 (0-1)	0.4 (0.04-0.76)	-	-
SYP	synaptophysin	Cytoplasm	transporter	No	1.32 +/- 0.24	-	1.32 +/- 0.24	1.42 +/- 0.16	0.932256	0.404106	0.43 (0.1-0.76)	-	0.43 (0.1-0.76)	-	Yes
SYT12	synaptotagmin 12	Plasma Membrane	transporter	No	3.16 +/- 1.37	2.8 +/- 1.08	3.52 +/- 1.7	4.22 +/- 1.83	0.74903	0.194084	0.3 (0.02-0.58)	0.22 (0-0.52)	0.38 (0.03-0.72)	-	-
SZT2	SZT2 subunit of KICSTOR complex	Cytoplasm	other	No	1.4 +/- 0.75	1.19 +/- 0.49	1.53 +/- 0.88	1.74 +/- 1.08	0.802715	0.319905	0.41 (0.2-0.62)	0.33 (0.08-0.59)	0.46 (0.21-0.71)	-	-
TACC2	transforming acidic coiled-coil containing protein 2	Nucleus	other	No	1.7 +/- 0.72	1.34 +/- 0.25	1.85 +/- 0.82	2.1 +/- 0.95	0.811244	0.398103	0.31 (0-0.62)	0.14 (0-0.42)	0.37 (0-0.75)	-	Yes
TAF15	TATA-box binding protein associated factor 15	Nucleus	other	No	1.09 +/- 0.2	1.18 +/- 0.12	1 +/- 0.24	1.14 +/- 0.29	0.960525	0.717897	0.48 (0.18-0.79)	0.59 (0.25-0.94)	0.38 (0-0.78)	-	-
TAF1C	TATA-box binding protein associated factor, RNA polymerase I subunit C	Nucleus	transcription regulator	No	1.24 +/- 0.28	1.29 +/- 0.3	1.22 +/- 0.31	1.26 +/- 0.24	0.979418	0.856576	0.47 (0.13-0.81)	0.5 (0-1)	0.46 (0.07-0.84)	-	-
TAF1D	TATA-box binding protein associated factor, RNA polymerase I subunit D	Nucleus	other	No	1.41 +/- 0.35	1.37 +/- 0.26	1.43 +/- 0.41	1.35 +/- 0.34	1.04356	0.639087	0.57 (0.35-0.78)	0.58 (0.3-0.86)	0.56 (0.29-0.83)	-	-
TAF4B	TATA-box binding protein associated factor 4b	Nucleus	transcription regulator	No	1.09 +/- 1.09	2.2 +/- 0.96	0.46 +/- 0.47	1.32 +/- 1.72	0.826431	0.722096	0.54 (0.27-0.8)	0.73 (0.45-1)	0.43 (0.15-0.71)	-	-
TAGLN2	transgelin 2	Cytoplasm	other	No	2.68 +/- 1	2.69 +/- 1.33	2.66 +/- 0.81	2.13 +/- 2.24	1.25478	0.402271	0.77 (0.6-0.95)	0.72 (0.47-0.98)	0.81 (0.63-0.99)	-	-
TAX1BP1	Tax1 binding protein 1	Cytoplasm	other	No	1.07 +/- 0.24	1.25 +/- 0.19	1 +/- 0.24	1.05 +/- 0.23	1.02025	0.868307	0.56 (0.21-0.91)	0.86 (0.58-1)	0.44 (0.05-0.84)	-	-
TBC1D14	TBC1 domain family member 14	Extracellular Space	other	No	1.75 +/- 0.77	-	1.75 +/- 0.77	2.08 +/- 0.87	0.839122	0.459634	0.31 (0-0.62)	-	0.31 (0-0.62)	Yes	-
TBC1D22A	TBC1 domain family member 22A	Other	other	No	1.94 +/- 0.92	1.19 +/- 0.27	2.37 +/- 0.89	2.08 +/- 0.96	0.933147	0.73465	0.46 (0.21-0.72)	0.23 (0-0.48)	0.6 (0.3-0.9)	Yes	-
TBC1D25	TBC1 domain family member 25	Other	other	No	1.66 +/- 0.56	1.57 +/- 0.49	1.72 +/- 0.62	1.56 +/- 0.8	1.06322	0.700894	0.53 (0.3-0.76)	0.54 (0.29-0.8)	0.52 (0.27-0.77)	-	-
TBC1D2B	TBC1 domain family member 2B	Cytoplasm	other	No	1.1 +/- 0.37	0.94 +/- 0.29	1.3 +/- 0.41	1.22 +/- 0.24	0.902447	0.466173	0.41 (0.07-0.75)	0.25 (0-0.59)	0.62 (0-1)	Yes	Yes
TBC1D30	TBC1 domain family member 30	Cytoplasm	other	No	1.5 +/- 0.68	2.04 +/- 0.64	1.18 +/- 0.5	1.5 +/- 0.69	1.00016	0.999424	0.51 (0.25-0.77)	0.73 (0.46-0.99)	0.39 (0.11-0.67)	-	-
TBC1D8B	TBC1 domain family member 8B	Cytoplasm	other	No	1.82 +/- 0.52	1.9 +/- 0.59	1.56 +/- 0.11	1.7 +/- 0.41	1.06509	0.666962	0.56 (0.25-0.88)	0.6 (0.27-0.94)	-	-	-
TCEB2	Transcription Elongation Factor B Polypeptide 2	Nucleus	other	No	1.07 +/- 0.16	1.09 +/- 0.15	1.06 +/- 0.2	1.07 +/- 0.14	1.00545	0.959581	0.57 (0.22-0.92)	0.61 (0.23-0.99)	0.52 (0.06-0.99)	-	-
TCF12	transcription factor 12	Nucleus	transcription regulator	No	1.19 +/- 0.38	1.33 +/- 0.13	1.13 +/- 0.44	0.91 +/- 0.32	1.30779	0.159956	0.76 (0.46-1)	0.93 (0.73-1)	0.69 (0.3-1)	-	-
TCIRG1	T cell immune regulator 1, ATPase H+ transporting V0 subunit a3	Plasma Membrane	enzyme	No	1.3 +/- 0.29	1.35 +/- 0.17	1.26 +/- 0.35	1.33 +/- 0.24	0.97711	0.755912	0.48 (0.26-0.69)	0.5 (0.22-0.78)	0.46 (0.2-0.72)	-	-
TCP10L2	T-Complex 10 Like 2, Pseudogene	-	-	No	1.66 +/- 0.54	1.56 +/- 0.31	1.7 +/- 0.64	2.11 +/- 0.89	0.787811	0.279554	0.31 (0-0.61)	0.21 (0-0.54)	0.34 (0-0.71)	-	-
TDRD12	tudor domain containing 12	Other	other	No	1.2 +/- 0.28	1.12 +/- 0.4	1.24 +/- 0.22	1.44 +/- 0.52	0.832873	0.186851	0.37 (0.12-0.62)	0.3 (0-0.66)	0.42 (0.13-0.7)	-	-
TECR	trans-2,3-enoyl-CoA reductase	Plasma Membrane	enzyme	No	1 +/- 0.52	0.96 +/- 0.25	1.06 +/- 0.83	0.99 +/- 0.6	1.00933	0.97596	0.57 (0.23-0.92)	0.64 (0.28-1)	0.48 (0-1)	-	Yes
TENM2	teneurin transmembrane protein 2	Plasma Membrane	other	No	1.78 +/- 0.48	-	1.78 +/- 0.48	2.06 +/- 0.68	0.866168	0.40031	0.37 (0.04-0.69)	-	0.37 (0.04-0.69)	-	Yes
TENM4	teneurin transmembrane protein 4	Plasma Membrane	other	No	1.1 +/- 0.36	1.3 +/- 0.27	0.96 +/- 0.36	0.99 +/- 0.33	1.11127	0.445412	0.6 (0.39-0.82)	0.8 (0.6-1)	0.47 (0.22-0.72)	-	Yes
TEX15	testis expressed 15, meiosis and synapsis associated	Extracellular Space	other	No	1.44 +/- 0.32	1.31 +/- 0.3	1.57 +/- 0.31	1.44 +/- 0.36	1.00078	0.993944	0.51 (0.26-0.76)	0.38 (0.08-0.67)	0.65 (0.38-0.93)	-	Yes
TFEB	transcription factor EB	Nucleus	transcription regulator	No	1.53 +/- 0.26	1.58 +/- 0.21	1.51 +/- 0.29	1.54 +/- 0.69	0.994347	0.9755	0.61 (0.28-0.95)	0.71 (0.31-1)	0.57 (0.21-0.93)	-	-
TFR2	transferrin receptor 2	Plasma Membrane	transporter	No	1.29 +/- 0.1	1.26 +/- 0.09	1.32 +/- 0.11	1.36 +/- 0.23	0.948443	0.503508	0.41 (0.08-0.73)	0.38 (0.03-0.72)	0.44 (0.08-0.79)	-	-
TFRC	transferrin receptor	Plasma Membrane	transporter	No	1.87 +/- 0.88	1.72 +/- 1.25	1.97 +/- 0.6	1.26 +/- 0.36	1.48647	0.0192138	0.72 (0.53-0.92)	0.54 (0.22-0.87)	0.84 (0.66-1)	-	-
TGFBI	transforming growth factor beta induced	Extracellular Space	other	Secreted	2.23 +/- 1.2	1.75 +/- 0.84	2.54 +/- 1.34	2.14 +/- 1.07	1.04305	0.826164	0.51 (0.29-0.73)	0.41 (0.13-0.7)	0.58 (0.32-0.84)	-	-
THBS1	thrombospondin 1	Extracellular Space	other	Secreted	1.38 +/- 0.42	1.22 +/- 0.19	1.48 +/- 0.51	1.22 +/- 0.49	1.12644	0.367047	0.65 (0.45-0.86)	0.59 (0.33-0.84)	0.7 (0.46-0.93)	Yes	-
THBS4	thrombospondin 4	Extracellular Space	other	Secreted	1.45 +/- 0.28	1.34 +/- 0.15	1.56 +/- 0.36	1.33 +/- 0.32	1.08926	0.338692	0.63 (0.39-0.86)	0.56 (0.28-0.83)	0.69 (0.43-0.96)	-	-
THEMIS2	thymocyte selection associated family member 2	Other	other	No	0.87 +/- 0.31	0.72 +/- 0.2	1.08 +/- 0.34	1.12 +/- 0.63	0.779429	0.375785	0.43 (0.09-0.76)	0.36 (0-0.73)	0.52 (0.12-0.92)	-	-
THNSL1	threonine synthase like 1	Nucleus	kinase	No	1.08 +/- 0.38	1.11 +/- 0.45	1 +/- 0.09	1.21 +/- 0.3	0.889378	0.446111	0.33 (0-0.65)	0.4 (0.02-0.78)	-	-	-
THOC5	THO complex 5	Cytoplasm	other	No	0.82 +/- 0.18	0.79 +/- 0.19	0.84 +/- 0.21	0.91 +/- 0.22	0.901667	0.372097	0.39 (0.07-0.71)	0.31 (0-0.71)	0.47 (0.06-0.88)	-	-
TIAM1	TIAM Rac1 associated GEF 1	Cytoplasm	other	No	1.09 +/- 0.24	-	1.09 +/- 0.24	2.12 +/- 1.88	0.513103	0.174579	0.24 (0-0.52)	-	0.24 (0-0.52)	-	-
TIMP2	TIMP metallopeptidase inhibitor 2	Extracellular Space	other	Secreted	1.52 +/- 0.28	1.53 +/- 0.34	1.51 +/- 0.25	1.43 +/- 0.33	1.06189	0.438533	0.61 (0.38-0.84)	0.52 (0.21-0.84)	0.67 (0.41-0.92)	-	-
TJP1	tight junction protein 1	Plasma Membrane	other	No	1.17 +/- 0.35	0.94 +/- 0.25	1.39 +/- 0.3	1.29 +/- 0.64	0.903031	0.638144	0.48 (0.17-0.8)	0.34 (0.02-0.67)	0.63 (0.28-0.97)	-	Yes
TLE2	TLE family member 2, transcriptional corepressor	Nucleus	transcription regulator	No	1.61 +/- 0.47	1.59 +/- 0.46	1.63 +/- 0.5	1.51 +/- 0.76	1.07029	0.649713	0.53 (0.3-0.76)	0.54 (0.29-0.8)	0.52 (0.28-0.76)	-	-
TLE3	TLE family member 3, transcriptional corepressor	Nucleus	other	No	1.27 +/- 0.4	1.47 +/- 0.38	1.03 +/- 0.3	1.19 +/- 0.36	1.06281	0.673776	0.56 (0.31-0.82)	0.68 (0.4-0.96)	0.42 (0.11-0.72)	Yes	Yes
TLN1	talin 1	Plasma Membrane	other	No	1.72 +/- 0.9	1.57 +/- 1.25	1.82 +/- 0.64	1.08 +/- 0.64	1.59423	0.0327211	0.74 (0.56-0.92)	0.58 (0.28-0.88)	0.85 (0.69-1)	-	-
TLN2	talin 2	Nucleus	other	No	1.34 +/- 0.2	1.34 +/- 0.08	1.34 +/- 0.23	1.34 +/- 0.31	0.997981	0.983813	0.52 (0.2-0.83)	0.56 (0.09-1)	0.5 (0.16-0.84)	-	-
TLR9	toll like receptor 9	Plasma Membrane	transmembrane receptor	No	1.75 +/- 0.53	1.64 +/- 0.57	2.1 +/- 0.12	1.8 +/- 0.9	0.972751	0.894881	0.53 (0.21-0.85)	0.5 (0.17-0.83)	-	-	-
TMEM131	transmembrane protein 131	Extracellular Space	other	No	1.53 +/- 0.59	1.29 +/- 0.27	1.7 +/- 0.7	1.65 +/- 0.64	0.928292	0.596746	0.43 (0.21-0.64)	0.32 (0.08-0.57)	0.5 (0.24-0.75)	-	-
TMEM132B	transmembrane protein 132B	Other	other	No	0.79 +/- 0.45	0.95 +/- 0.22	0.63 +/- 0.58	0.82 +/- 0.49	0.965823	0.885579	0.49 (0.24-0.73)	0.61 (0.34-0.88)	0.36 (0.05-0.68)	-	-
TMEM151B	transmembrane protein 151B	Other	other	No	1.54 +/- 0.24	1.48 +/- 0.25	1.7 +/- 0.13	1.49 +/- 0.37	1.02873	0.795312	0.5 (0.17-0.83)	0.46 (0.13-0.79)	-	-	-
TMEM25	transmembrane protein 25	Extracellular Space	other	No	1.92 +/- 0.65	2.09 +/- 0.85	1.83 +/- 0.55	1.85 +/- 0.63	1.03719	0.802911	0.52 (0.26-0.78)	0.57 (0.15-0.99)	0.49 (0.2-0.79)	-	-
TMEM39B	transmembrane protein 39B	Cytoplasm	other	No	1.68 +/- 1.02	1.89 +/- 1.32	1.53 +/- 0.83	1.96 +/- 1.47	0.856908	0.547549	0.46 (0.24-0.68)	0.52 (0.23-0.8)	0.42 (0.17-0.67)	Yes	-
TMEM43	transmembrane protein 43	Nucleus	other	No	2.45 +/- 1.7	1.35 +/- 0.09	2.82 +/- 1.84	3.1 +/- 2.03	0.791331	0.499769	0.34 (0.04-0.65)	0.31 (0-0.65)	0.35 (0.04-0.67)	-	-
TMEM70	transmembrane protein 70	Cytoplasm	other	No	1.14 +/- 0.39	1.37 +/- 0.26	0.91 +/- 0.36	1.11 +/- 0.49	1.02817	0.86348	0.55 (0.3-0.79)	0.68 (0.42-0.94)	0.42 (0.12-0.71)	-	-
TMPRSS13	transmembrane serine protease 13	Other	peptidase	No	0.73 +/- 0.32	0.78 +/- 0.26	0.69 +/- 0.41	0.65 +/- 0.34	1.13416	0.608077	0.59 (0.29-0.9)	0.75 (0.45-1)	0.44 (0.05-0.83)	-	-
TMPRSS9	transmembrane serine protease 9	Plasma Membrane	peptidase	No	1.4 +/- 0.49	1.24 +/- 0.47	1.86 +/- 0.01	1.33 +/- 0.53	1.04617	0.815913	0.55 (0.24-0.85)	0.48 (0.14-0.82)	-	-	-
TMSB4X	Thymosin Beta 4 X-Linked	Cytoplasm	other	No	3.29 +/- 1.67	2.47 +/- 1.42	3.84 +/- 1.66	1.03 +/- 0.45	3.20211	2.07438e-05	0.9 (0.76-1)	0.78 (0.45-1)	0.98 (0.93-1)	-	Yes
TMTC3	transmembrane O-mannosyltransferase targeting cadherins 3	Cytoplasm	enzyme	No	1.66 +/- 0.49	1.73 +/- 0.55	1.45 +/- 0.14	1.52 +/- 0.54	1.08999	0.607656	0.58 (0.27-0.88)	0.61 (0.29-0.94)	-	-	-
TMTC4	transmembrane O-mannosyltransferase targeting cadherins 4	Cytoplasm	enzyme	No	1.77 +/- 0.47	1.84 +/- 0.52	1.55 +/- 0.13	1.6 +/- 0.21	1.10809	0.364982	0.59 (0.29-0.9)	0.65 (0.32-0.97)	-	-	-
TNC	tenascin C	Extracellular Space	other	Secreted	1.06 +/- 0.55	1.41 +/- 0.62	0.72 +/- 0.1	1.06 +/- 0.46	1.00301	0.988413	0.48 (0.24-0.73)	0.68 (0.36-1)	0.28 (0.03-0.54)	-	Yes
TNFAIP6	TNF alpha induced protein 6	Extracellular Space	other	Secreted	2.47 +/- 0.89	2.32 +/- 0.59	2.66 +/- 1.33	2.57 +/- 1.08	0.959828	0.849323	0.51 (0.18-0.84)	0.5 (0.11-0.89)	0.52 (0.05-1)	-	-
TNFRSF10A	TNF receptor superfamily member 10a	Plasma Membrane	transmembrane receptor	No	2.12 +/- 0.55	1.83 +/- 0.47	2.23 +/- 0.59	2.02 +/- 0.5	1.04709	0.742283	0.53 (0.19-0.87)	0.36 (0-0.86)	0.6 (0.21-0.99)	-	-
TNFRSF19	TNF receptor superfamily member 19	Plasma Membrane	transmembrane receptor	No	0.82 +/- 0.22	0.8 +/- 0.23	0.9 +/- 0.22	0.84 +/- 0.46	0.981197	0.930945	0.61 (0.3-0.92)	0.6 (0.27-0.94)	-	-	-
TNN	tenascin N	Plasma Membrane	other	Secreted	1.25 +/- 0.74	1.3 +/- 0.19	1.22 +/- 0.95	1.47 +/- 0.92	0.850986	0.544812	0.4 (0.14-0.67)	0.39 (0.06-0.71)	0.42 (0.11-0.72)	-	-
TNRC6A	trinucleotide repeat containing adaptor 6A	Nucleus	other	No	1.38 +/- 0.68	1.91 +/- 0.28	0.85 +/- 0.51	1.3 +/- 0.54	1.0648	0.799891	0.53 (0.22-0.84)	0.78 (0.5-1)	0.28 (0-0.61)	-	Yes
TNRC6B	trinucleotide repeat containing adaptor 6B	Cytoplasm	other	No	1.55 +/- 0.38	1.46 +/- 0.44	1.56 +/- 0.39	1.73 +/- 0.52	0.894075	0.354087	0.4 (0.14-0.65)	0.41 (0-0.91)	0.39 (0.13-0.66)	-	-
TNS1	tensin 1	Plasma Membrane	other	No	1.19 +/- 0.21	1.31 +/- 0.18	1.12 +/- 0.19	1.23 +/- 0.2	0.9619	0.59494	0.4 (0.15-0.66)	0.59 (0.24-0.94)	0.3 (0.04-0.55)	-	-
TNS3	tensin 3	Plasma Membrane	phosphatase	No	2.18 +/- 1.47	2.95 +/- 1.52	1.15 +/- 0.48	1.27 +/- 0.5	1.71886	0.140293	0.69 (0.39-1)	0.89 (0.66-1)	0.43 (0-0.92)	-	Yes
TNS4	tensin 4	Cytoplasm	other	No	0.71 +/- 0.31	-	0.71 +/- 0.31	0.51 +/- 0.1	1.40691	0.124802	0.69 (0.4-0.99)	-	0.69 (0.4-0.99)	-	-
TNXB	tenascin XB	Extracellular Space	other	Secreted	1.53 +/- 0.48	1.38 +/- 0.22	1.64 +/- 0.58	1.5 +/- 0.43	1.02091	0.851758	0.52 (0.31-0.74)	0.47 (0.19-0.74)	0.56 (0.31-0.82)	-	-
TONSL	tonsoku like, DNA repair protein	Cytoplasm	other	No	1.37 +/- 0.22	1.25 +/- 0.24	1.41 +/- 0.22	1.42 +/- 0.27	0.963812	0.701927	0.47 (0.13-0.81)	0.29 (0-0.88)	0.54 (0.16-0.93)	-	-
TOP3B	DNA topoisomerase III beta	Nucleus	enzyme	No	1.9 +/- 0.83	-	1.9 +/- 0.83	2.17 +/- 1.18	0.872938	0.622425	0.46 (0.13-0.79)	-	0.46 (0.13-0.79)	-	-
TOR3A	torsin family 3 member A	Cytoplasm	enzyme	No	1.13 +/- 0.5	0.91 +/- 0.04	1.42 +/- 0.73	1.08 +/- 0.32	1.043	0.838748	0.43 (0.07-0.78)	0.29 (0-0.65)	0.62 (0.16-1)	-	-
TPGS1	tubulin polyglutamylase complex subunit 1	Cytoplasm	enzyme	No	0.65 +/- 0.59	0.7 +/- 0.59	0.6 +/- 0.67	0.44 +/- 0.44	1.47326	0.436641	0.67 (0.39-0.95)	0.81 (0.56-1)	0.53 (0.13-0.93)	-	-
TPM3	tropomyosin 3	Cytoplasm	other	No	2.34 +/- 0.84	1.94 +/- 1	2.6 +/- 0.65	1.03 +/- 0.33	2.26091	5.72771e-06	0.91 (0.79-1)	0.78 (0.49-1)	1 (1-1)	-	-
TPM4	tropomyosin 4	Cytoplasm	other	No	3.2 +/- 1.33	2.59 +/- 0.02	3.34 +/- 1.45	1.44 +/- 0.43	2.22691	0.000459296	0.95 (0.86-1)	1 (1-1)	0.94 (0.83-1)	Yes	-
TRABD2B	TraB domain containing 2B	Plasma Membrane	peptidase	No	0.72 +/- 0.46	0.8 +/- 0.33	0.64 +/- 0.6	0.56 +/- 0.19	1.29332	0.376213	0.56 (0.24-0.88)	0.69 (0.29-1)	0.44 (0-0.88)	-	-
TRAF7	TNF receptor associated factor 7	Cytoplasm	enzyme	No	2.21 +/- 3.13	1.07 +/- 0.27	3.58 +/- 4.49	2.2 +/- 2.67	1.00603	0.991608	0.51 (0.24-0.78)	0.44 (0.15-0.73)	0.6 (0.28-0.92)	-	-
TRAK2	trafficking kinesin protein 2	Plasma Membrane	transporter	No	1.62 +/- 0.6	1.8 +/- 0.52	1.37 +/- 0.72	1.51 +/- 0.37	1.07412	0.708347	0.55 (0.22-0.88)	0.64 (0.25-1)	0.43 (0-0.95)	-	-
TRERF1	transcriptional regulating factor 1	Nucleus	transcription regulator	No	0.88 +/- 0.43	1.1 +/- 0.19	0.66 +/- 0.51	0.68 +/- 0.33	1.29625	0.310873	0.64 (0.34-0.94)	0.84 (0.59-1)	0.44 (0-0.88)	-	-
TRH	thyrotropin releasing hormone	Extracellular Space	other	Secreted	0.98 +/- 0.24	0.92 +/- 0.06	1.01 +/- 0.28	1.09 +/- 0.26	0.898966	0.420237	0.35 (0.02-0.67)	0.21 (0-0.54)	0.4 (0-0.81)	Yes	-
TRIM11	tripartite motif containing 11	Cytoplasm	enzyme	No	4.41 +/- 2.74	-	4.41 +/- 2.74	5.45 +/- 2.08	0.808586	0.43735	0.37 (0.05-0.69)	-	0.37 (0.05-0.69)	-	-
TRIM15	tripartite motif containing 15	Other	enzyme	No	1.55 +/- 0.37	1.37 +/- 0.37	1.72 +/- 0.31	1.59 +/- 0.73	0.974447	0.866141	0.57 (0.3-0.84)	0.53 (0.25-0.81)	0.61 (0.33-0.89)	-	-
TRIM33	tripartite motif containing 33	Nucleus	transcription regulator	No	1.77 +/- 0.46	1.65 +/- 0.4	1.8 +/- 0.49	2.86 +/- 1.82	0.619582	0.0688961	0.26 (0.04-0.48)	0.18 (0-0.45)	0.27 (0.04-0.51)	-	Yes
TRIM38	tripartite motif containing 38	Cytoplasm	other	No	1.73 +/- 0.47	1.61 +/- 0.49	1.85 +/- 0.48	1.52 +/- 0.49	1.13585	0.403059	0.64 (0.34-0.94)	0.56 (0.17-0.95)	0.72 (0.4-1)	-	-
TRIM41	tripartite motif containing 41	Cytoplasm	other	No	1.26 +/- 0.33	1.16 +/- 0.33	1.54 +/- 0.02	1.2 +/- 0.4	1.05163	0.734504	0.55 (0.24-0.86)	0.48 (0.14-0.82)	-	-	-
TRIM5	tripartite motif containing 5	Cytoplasm	enzyme	No	1.54 +/- 0.46	1.34 +/- 0.24	1.65 +/- 0.53	1.88 +/- 1.42	0.818285	0.457364	0.46 (0.21-0.72)	0.32 (0-0.66)	0.55 (0.24-0.85)	-	-
TRIM64	Tripartite Motif Containing 64	-	-	No	1.22 +/- 0.34	1.33 +/- 0.24	1.06 +/- 0.46	0.97 +/- 0.52	1.24747	0.293344	0.65 (0.34-0.97)	0.79 (0.47-1)	0.48 (0-1)	-	-
TRIM8	tripartite motif containing 8	Nucleus	enzyme	No	0.39 +/- 0.26	0.4 +/- 0.25	0.39 +/- 0.28	0.31 +/- 0.28	1.27699	0.40172	0.67 (0.46-0.87)	0.69 (0.45-0.93)	0.65 (0.42-0.88)	-	-
TRIO	trio Rho guanine nucleotide exchange factor	Cytoplasm	kinase	No	1.32 +/- 0.24	1.38 +/- 0.26	1.24 +/- 0.23	1.29 +/- 0.14	1.02313	0.784527	0.55 (0.21-0.9)	0.64 (0.17-1)	0.43 (0-0.95)	-	-
TRIP11	thyroid hormone receptor interactor 11	Cytoplasm	transcription regulator	No	1.66 +/- 0.7	1.32 +/- 0.17	1.73 +/- 0.76	2.03 +/- 0.8	0.817582	0.262326	0.36 (0.11-0.6)	0.18 (0-0.45)	0.39 (0.12-0.67)	-	-
TRIP6	thyroid hormone receptor interactor 6	Extracellular Space	cytokine	No	1.35 +/- 0.58	-	1.35 +/- 0.58	1.52 +/- 0.51	0.883764	0.555387	0.37 (0.04-0.69)	-	0.37 (0.04-0.69)	-	-
TROVE2	TROVE Domain Family Member 2	Cytoplasm	other	No	1.31 +/- 0.34	1.42 +/- 0.29	1.19 +/- 0.39	1.17 +/- 0.34	1.1191	0.360111	0.6 (0.36-0.85)	0.65 (0.37-0.94)	0.55 (0.18-0.91)	-	-
TRPC3	transient receptor potential cation channel subfamily C member 3	Plasma Membrane	ion channel	No	1.77 +/- 0.65	-	1.77 +/- 0.65	2.23 +/- 0.71	0.791079	0.224154	0.35 (0.03-0.67)	-	0.35 (0.03-0.67)	Yes	-
TRPM2	transient receptor potential cation channel subfamily M member 2	Plasma Membrane	ion channel	No	1.42 +/- 0.32	1.27 +/- 0.23	1.58 +/- 0.35	2.34 +/- 1.83	0.607094	0.17484	0.3 (0.03-0.58)	0.2 (0-0.47)	0.41 (0.06-0.75)	-	-
TRRAP	transformation/transcription domain associated protein	Nucleus	transcription regulator	No	0.75 +/- 0.42	0.87 +/- 0.82	0.71 +/- 0.33	0.47 +/- 0.26	1.58051	0.139698	0.66 (0.36-0.95)	0.56 (0-1)	0.69 (0.37-1)	-	-
TSC22D2	TSC22 domain family member 2	Nucleus	transcription regulator	No	0.85 +/- 0.35	0.63 +/- 0.31	0.97 +/- 0.32	0.74 +/- 0.28	1.1559	0.412036	0.6 (0.35-0.85)	0.41 (0-0.83)	0.71 (0.46-0.97)	-	-
TSC22D3	TSC22 domain family member 3	Nucleus	transcription regulator	No	1.64 +/- 0.89	-	1.64 +/- 0.89	1.55 +/- 0.98	1.06047	0.855009	0.55 (0.2-0.91)	-	0.55 (0.2-0.91)	-	-
TSR1	TSR1 ribosome maturation factor	Nucleus	other	No	0.41 +/- 0.39	0.32 +/- 0.11	0.49 +/- 0.56	0.47 +/- 0.67	0.874297	0.834361	0.59 (0.28-0.9)	0.69 (0.36-1)	0.5 (0.11-0.89)	-	-
TSTD1	thiosulfate sulfurtransferase like domain containing 1	Cytoplasm	enzyme	No	2.95 +/- 1.77	1.91 +/- 0.79	4 +/- 1.94	3.65 +/- 1.68	0.810147	0.430066	0.38 (0.07-0.68)	0.19 (0-0.45)	0.56 (0.17-0.95)	-	-
TTC14	tetratricopeptide repeat domain 14	Other	other	No	2.03 +/- 0.91	1.83 +/- 0.45	2.11 +/- 1.08	2.27 +/- 0.74	0.894171	0.598187	0.43 (0.09-0.76)	0.36 (0-1)	0.46 (0.07-0.85)	-	Yes
TTC21B	tetratricopeptide repeat domain 21B	Extracellular Space	other	No	1.52 +/- 0.4	1.59 +/- 0.46	1.45 +/- 0.39	1.52 +/- 0.31	1.00388	0.974298	0.58 (0.26-0.9)	0.63 (0.17-1)	0.53 (0.09-0.97)	-	Yes
TTC28	tetratricopeptide repeat domain 28	Cytoplasm	other	No	2.48 +/- 1.19	-	2.48 +/- 1.19	2.82 +/- 0.79	0.880057	0.542937	0.41 (0.07-0.74)	-	0.41 (0.07-0.74)	-	-
TTC30A	tetratricopeptide repeat domain 30A	Extracellular Space	other	No	2.22 +/- 1.23	1.38 +/- 0.27	3.06 +/- 1.26	2.1 +/- 1.1	1.05769	0.83847	0.53 (0.23-0.84)	0.38 (0.03-0.72)	0.69 (0.32-1)	-	-
TTC30B	tetratricopeptide repeat domain 30B	Extracellular Space	other	No	2.21 +/- 0.83	1.83 +/- 0.04	2.36 +/- 0.97	2.94 +/- 1.39	0.752513	0.258605	0.31 (0-0.62)	0.14 (0-0.42)	0.37 (0-0.75)	-	-
TTC31	tetratricopeptide repeat domain 31	Other	other	No	0.96 +/- 0.24	1.08 +/- 0.1	0.92 +/- 0.27	1.01 +/- 0.37	0.954277	0.78388	0.47 (0.13-0.81)	0.57 (0.18-0.97)	0.43 (0.08-0.78)	-	-
TTC5	tetratricopeptide repeat domain 5	Nucleus	other	No	0.75 +/- 0.34	0.97 +/- 0.03	0.45 +/- 0.34	0.74 +/- 0.5	1.0162	0.958087	0.51 (0.17-0.85)	0.68 (0.32-1)	0.29 (0-0.67)	-	-
TTC6	tetratricopeptide repeat domain 6	Other	other	No	1.25 +/- 0.49	1.52 +/- 0.5	0.97 +/- 0.32	1.38 +/- 0.35	0.90498	0.691169	0.5 (0.19-0.81)	0.63 (0.25-1)	0.38 (0.03-0.72)	-	-
TTC7A	tetratricopeptide repeat domain 7A	Plasma Membrane	other	No	1.27 +/- 0.17	1.32 +/- 0.21	1.25 +/- 0.17	1.22 +/- 0.28	1.03977	0.681066	0.55 (0.23-0.86)	0.56 (0.09-1)	0.54 (0.21-0.87)	-	-
TTC9	tetratricopeptide repeat domain 9	Extracellular Space	other	No	1.14 +/- 0.3	1.32 +/- 0.23	1.07 +/- 0.31	1.21 +/- 0.2	0.943139	0.622603	0.43 (0.08-0.77)	0.71 (0.31-1)	0.31 (0-0.72)	-	Yes
TTF2	transcription termination factor 2	Cytoplasm	transcription regulator	No	1.24 +/- 0.41	1.56 +/- 0.29	1.05 +/- 0.36	1.48 +/- 0.25	0.837253	0.127931	0.31 (0.08-0.55)	0.57 (0.2-0.93)	0.17 (0-0.38)	-	-
TTLL2	tubulin tyrosine ligase like 2	Other	other	No	1.37 +/- 0.19	1.32 +/- 0.22	1.4 +/- 0.17	1.37 +/- 0.2	0.997308	0.958438	0.49 (0.28-0.71)	0.44 (0.15-0.74)	0.53 (0.27-0.78)	-	-
TTN	titin	Cytoplasm	kinase	No	1.51 +/- 0.6	1.8 +/- 0.51	1.32 +/- 0.61	1.47 +/- 0.49	1.0307	0.824224	0.51 (0.29-0.72)	0.68 (0.44-0.92)	0.39 (0.12-0.67)	-	-
TTR	transthyretin	Extracellular Space	transporter	Secreted	1.63 +/- 0.26	1.64 +/- 0.24	1.63 +/- 0.29	5.59 +/- 7.94	0.292022	0.062665	0.35 (0.14-0.56)	0.34 (0.11-0.58)	0.36 (0.13-0.58)	-	-
TUBB1	tubulin beta 1 class VI	Cytoplasm	other	No	1.65 +/- 0.27	1.56 +/- 0.23	1.95 +/- 0.07	1.82 +/- 0.59	0.910313	0.478279	0.47 (0.15-0.79)	0.42 (0.09-0.74)	-	-	-
TXK	TXK tyrosine kinase	Cytoplasm	kinase	No	1.63 +/- 0.9	1.13 +/- 0.25	1.74 +/- 0.96	1.8 +/- 0.99	0.908345	0.687768	0.46 (0.21-0.72)	0.36 (0.04-0.68)	0.48 (0.2-0.77)	Yes	Yes
TXN	thioredoxin	Cytoplasm	enzyme	No	1.68 +/- 0.41	1.49 +/- 0.32	1.82 +/- 0.43	1.28 +/- 0.34	1.31447	0.00798155	0.76 (0.59-0.93)	0.66 (0.41-0.91)	0.83 (0.66-1)	-	-
TYMP	thymidine phosphorylase	Extracellular Space	growth factor	No	1.44 +/- 0.38	-	1.44 +/- 0.38	1.26 +/- 0.46	1.13762	0.458785	0.65 (0.33-0.98)	-	0.65 (0.33-0.98)	-	-
UBE2Z	ubiquitin conjugating enzyme E2 Z	Nucleus	enzyme	No	0.92 +/- 0.51	0.78 +/- 0.22	1.01 +/- 0.63	0.86 +/- 0.59	1.07268	0.759493	0.57 (0.36-0.79)	0.52 (0.27-0.77)	0.61 (0.36-0.86)	-	Yes
UBQLN3	ubiquilin 3	Cytoplasm	other	No	1.49 +/- 0.51	1.64 +/- 0.51	1.04 +/- 0.04	1.38 +/- 0.28	1.07703	0.640594	0.52 (0.2-0.84)	0.67 (0.33-1)	-	-	-
UBR3	ubiquitin protein ligase E3 component n-recognin 3	Other	enzyme	No	6.79 +/- 4.4	4.96 +/- 2.83	8.01 +/- 4.96	7.66 +/- 6.03	0.88661	0.65526	0.46 (0.24-0.68)	0.37 (0.1-0.64)	0.53 (0.26-0.79)	-	-
UBR4	ubiquitin protein ligase E3 component n-recognin 4	Nucleus	enzyme	No	1.42 +/- 0.36	1.3 +/- 0.38	1.54 +/- 0.31	1.79 +/- 0.68	0.793602	0.10638	0.35 (0.11-0.6)	0.29 (0.04-0.54)	0.42 (0.15-0.69)	-	-
UHMK1	U2AF homology motif kinase 1	Nucleus	kinase	No	0.73 +/- 0.28	0.71 +/- 0.2	0.76 +/- 0.42	0.72 +/- 0.27	1.01386	0.942673	0.49 (0.15-0.83)	0.54 (0.14-0.93)	0.43 (0-1)	-	-
UNC13A	unc-13 homolog A	Plasma Membrane	other	No	1.24 +/- 0.15	1.3 +/- 0.12	1.06 +/- 0.04	1.23 +/- 0.17	1.01198	0.873694	0.5 (0.19-0.81)	0.6 (0.28-0.93)	-	-	-
UNC80	unc-80 homolog, NALCN channel complex subunit	Plasma Membrane	enzyme	No	1.28 +/- 0.46	1.53 +/- 0.4	0.99 +/- 0.37	1.06 +/- 0.4	1.2128	0.23277	0.65 (0.42-0.89)	0.79 (0.55-1)	0.49 (0.17-0.81)	-	-
UQCRFS1	ubiquinol-cytochrome c reductase, Rieske iron-sulfur polypeptide 1	Cytoplasm	enzyme	No	1.29 +/- 0.28	1.1 +/- 0.14	1.47 +/- 0.26	1.42 +/- 0.54	0.907037	0.451223	0.49 (0.25-0.74)	0.32 (0.05-0.59)	0.67 (0.4-0.93)	-	-
URB2	URB2 ribosome biogenesis homolog	Nucleus	other	No	2.3 +/- 1.8	3.3 +/- 2.2	1.3 +/- 0.16	2.24 +/- 0.96	1.0266	0.937951	0.48 (0.16-0.81)	0.69 (0.29-1)	0.28 (0-0.59)	Yes	-
USF3	upstream transcription factor family member 3	Other	other	No	1.47 +/- 0.39	1.67 +/- 0.46	1.27 +/- 0.16	1.62 +/- 0.57	0.906954	0.455196	0.4 (0.16-0.65)	0.51 (0.23-0.8)	0.29 (0.04-0.54)	-	-
USH1G	USH1 protein network component sans	Cytoplasm	other	No	1.57 +/- 0.59	1.25 +/- 0.28	1.9 +/- 0.67	1.73 +/- 0.53	0.912233	0.510386	0.41 (0.16-0.66)	0.24 (0.01-0.46)	0.58 (0.26-0.9)	-	-
USH2A	usherin	Extracellular Space	other	No	0.51 +/- 0.34	0.71 +/- 0.14	0.44 +/- 0.36	0.68 +/- 0.56	0.744078	0.46284	0.42 (0.11-0.74)	0.63 (0.27-0.98)	0.35 (0.04-0.67)	-	-
USP19	ubiquitin specific peptidase 19	Cytoplasm	peptidase	No	2.58 +/- 1.49	1.57 +/- 0.14	2.91 +/- 1.6	2.64 +/- 1.31	0.976826	0.931757	0.47 (0.16-0.78)	0.25 (0-0.57)	0.54 (0.21-0.88)	-	-
USP2	ubiquitin specific peptidase 2	Cytoplasm	peptidase	No	1.75 +/- 0.5	-	1.75 +/- 0.5	1.58 +/- 0.54	1.10362	0.568346	0.55 (0.22-0.88)	-	0.55 (0.22-0.88)	-	-
USP4	ubiquitin specific peptidase 4	Nucleus	peptidase	No	0.97 +/- 0.43	1.05 +/- 0.25	0.91 +/- 0.53	0.85 +/- 0.5	1.13123	0.515433	0.6 (0.38-0.81)	0.71 (0.49-0.94)	0.52 (0.23-0.81)	-	-
USP6NL	USP6 N-terminal like	Plasma Membrane	other	No	1.28 +/- 0.39	1.18 +/- 0.41	1.58 +/- 0.14	1.5 +/- 0.38	0.854324	0.251422	0.31 (0.03-0.59)	0.23 (0-0.51)	-	-	-
UTRN	utrophin	Plasma Membrane	transmembrane receptor	No	2.21 +/- 1.04	1.73 +/- 0.72	2.53 +/- 1.14	1.98 +/- 0.55	1.11859	0.447114	0.51 (0.28-0.73)	0.32 (0.01-0.63)	0.63 (0.35-0.91)	-	Yes
VANGL1	VANGL planar cell polarity protein 1	Cytoplasm	other	No	2.17 +/- 1.06	-	2.17 +/- 1.06	1.8 +/- 1.05	1.20682	0.523157	0.53 (0.19-0.87)	-	0.53 (0.19-0.87)	-	Yes
VASN	vasorin	Plasma Membrane	other	No	1.69 +/- 0.65	1.39 +/- 0.14	1.75 +/- 0.71	1.81 +/- 0.59	0.933921	0.658073	0.39 (0.14-0.64)	0.14 (0-0.35)	0.44 (0.17-0.72)	-	-
VCAM1	vascular cell adhesion molecule 1	Plasma Membrane	transmembrane receptor	No	1.54 +/- 0.38	1.63 +/- 0.54	1.48 +/- 0.24	1.39 +/- 0.3	1.10962	0.231504	0.61 (0.4-0.82)	0.61 (0.3-0.92)	0.61 (0.34-0.88)	-	-
VCL	vinculin	Plasma Membrane	enzyme	No	2.69 +/- 1.57	1.53 +/- 0.53	3.45 +/- 1.57	1.36 +/- 0.5	1.97225	0.00414288	0.81 (0.65-0.97)	0.62 (0.36-0.89)	0.93 (0.84-1)	-	Yes
VEGFA	vascular endothelial growth factor A	Extracellular Space	growth factor	Secreted	0.87 +/- 0.38	-	0.87 +/- 0.38	0.68 +/- 0.12	1.28774	0.218991	0.69 (0.4-0.99)	-	0.69 (0.4-0.99)	-	-
VEZT	vezatin, adherens junctions transmembrane protein	Plasma Membrane	other	No	1.56 +/- 0.29	1.59 +/- 0.32	1.53 +/- 0.29	1.44 +/- 0.19	1.08278	0.392907	0.64 (0.35-0.93)	0.66 (0.27-1)	0.63 (0.25-1)	-	-
VILL	villin like	Cytoplasm	other	No	3.02 +/- 2.47	3.54 +/- 2.69	1.48 +/- 0	3.09 +/- 2.11	0.978343	0.95698	0.59 (0.29-0.9)	0.67 (0.36-0.98)	-	-	-
VIPR1	vasoactive intestinal peptide receptor 1	Plasma Membrane	G-protein coupled receptor	No	1.16 +/- 0.13	1.15 +/- 0.15	1.2 +/- 0.12	1.25 +/- 0.16	0.928118	0.367665	0.41 (0.1-0.71)	0.4 (0.08-0.72)	-	-	-
VNN1	vanin 1	Plasma Membrane	enzyme	No	1.4 +/- 0.46	1.44 +/- 0.44	1.36 +/- 0.52	1.54 +/- 0.46	0.911851	0.487304	0.38 (0.14-0.61)	0.4 (0.1-0.7)	0.35 (0.02-0.67)	-	-
VPS13D	vacuolar protein sorting 13 homolog D	Cytoplasm	other	No	1.16 +/- 0.36	1.17 +/- 0.49	1.14 +/- 0.23	1.85 +/- 1.16	0.624089	0.0580188	0.27 (0.06-0.48)	0.24 (0-0.51)	0.31 (0.05-0.56)	-	-
VPS26B	VPS26, retromer complex component B	Cytoplasm	transporter	No	1.67 +/- 1.5	2.62 +/- 1.25	0.41 +/- 0.39	1.48 +/- 1.26	1.13371	0.802395	0.57 (0.24-0.91)	0.79 (0.47-1)	0.29 (0-0.67)	-	-
VPS50	VPS50 subunit of EARP/GARPII complex	Cytoplasm	other	No	1.59 +/- 0.42	1.36 +/- 0.23	1.69 +/- 0.47	1.78 +/- 1.08	0.898104	0.687786	0.55 (0.21-0.89)	0.43 (0-0.86)	0.6 (0.25-0.95)	-	-
VSTM2B	V-set and transmembrane domain containing 2B	Other	other	No	1.77 +/- 0.6	-	1.77 +/- 0.6	2.15 +/- 0.87	0.826045	0.367024	0.37 (0.04-0.69)	-	0.37 (0.04-0.69)	-	Yes
VTI1B	vesicle transport through interaction with t-SNAREs 1B	Plasma Membrane	transporter	No	1.53 +/- 0.56	-	1.53 +/- 0.56	2.39 +/- 0.84	0.642845	0.0454294	0.16 (0-0.38)	-	0.16 (0-0.38)	-	-
VTN	vitronectin	Extracellular Space	other	Secreted	1.57 +/- 0.32	1.46 +/- 0.28	1.65 +/- 0.34	1.55 +/- 0.32	1.0141	0.853999	0.56 (0.34-0.77)	0.44 (0.15-0.74)	0.63 (0.39-0.87)	-	-
VWA2	von Willebrand factor A domain containing 2	Extracellular Space	other	Secreted	1.33 +/- 0.4	-	1.33 +/- 0.4	1.43 +/- 0.86	0.927989	0.779985	0.57 (0.22-0.92)	-	0.57 (0.22-0.92)	-	-
VWA3B	von Willebrand factor A domain containing 3B	Other	other	No	2.15 +/- 1.05	2.18 +/- 1.08	2.11 +/- 1.14	2.36 +/- 1.54	0.911468	0.7132	0.45 (0.17-0.72)	0.44 (0.1-0.78)	0.45 (0.08-0.83)	-	-
VWA9	Von Willebrand Factor A Domain Containing 9	Nucleus	other	No	0.82 +/- 0.49	1.04 +/- 0.2	0.6 +/- 0.62	0.73 +/- 0.63	1.12198	0.757963	0.61 (0.3-0.92)	0.78 (0.49-1)	0.44 (0.03-0.84)	-	-
VWF	von Willebrand factor	Extracellular Space	other	Secreted	1.34 +/- 0.15	1.39 +/- 0.02	1.33 +/- 0.17	1.38 +/- 0.42	0.974449	0.795543	0.53 (0.23-0.82)	0.55 (0.24-0.85)	0.53 (0.23-0.82)	-	-
WARS	Tryptophanyl-TRNA Synthetase 1	Cytoplasm	other	No	1.56 +/- 0.87	0.57 +/- 0.03	1.89 +/- 0.74	1.96 +/- 1.5	0.794516	0.521328	0.45 (0.13-0.78)	0.31 (0-0.65)	0.5 (0.16-0.84)	-	-
WDR13	WD repeat domain 13	Nucleus	other	No	1.37 +/- 0.57	1.17 +/- 0.52	1.95 +/- 0.05	1.56 +/- 0.78	0.8783	0.583962	0.45 (0.13-0.77)	0.4 (0.07-0.72)	-	-	-
WDR19	WD repeat domain 19	Extracellular Space	other	No	1.54 +/- 0.9	1.26 +/- 0.86	2.38 +/- 0.14	1.26 +/- 0.74	1.21899	0.514755	0.63 (0.32-0.93)	0.52 (0.18-0.86)	-	-	-
WDR60	WD repeat domain 60	Extracellular Space	other	No	1.07 +/- 0.38	1.37 +/- 0.36	0.88 +/- 0.25	0.92 +/- 0.26	1.1601	0.259625	0.64 (0.44-0.84)	0.87 (0.7-1)	0.49 (0.24-0.74)	Yes	-
WDR7	WD repeat domain 7	Cytoplasm	other	No	1.38 +/- 0.59	1.53 +/- 0.76	1.19 +/- 0.26	1.21 +/- 0.57	1.13367	0.531099	0.63 (0.38-0.88)	0.67 (0.39-0.94)	0.58 (0.29-0.87)	-	-
WIPF1	WAS/WASL interacting protein family member 1	Cytoplasm	other	No	2.13 +/- 0.62	2.17 +/- 0.69	2.07 +/- 0.65	1.75 +/- 0.45	1.2117	0.226575	0.69 (0.4-0.99)	0.71 (0.33-1)	0.67 (0.25-1)	-	-
WISP3	WNT1 Inducible Signaling Pathway Protein 3	Extracellular Space	other	Secreted	2.01 +/- 0.71	2.09 +/- 0.82	1.76 +/- 0.21	1.83 +/- 0.55	1.10093	0.572015	0.51 (0.19-0.82)	0.55 (0.22-0.88)	-	-	-
WWC2-AS2	WWC2 antisense RNA 2	Other	other	No	2.59 +/- 1.61	2.01 +/- 0.64	2.93 +/- 1.94	2.7 +/- 1.67	0.958637	0.874282	0.5 (0.24-0.75)	0.43 (0.08-0.79)	0.53 (0.22-0.84)	-	-
WWC3	WWC family member 3	Cytoplasm	other	No	1.57 +/- 0.43	-	1.57 +/- 0.43	1.78 +/- 0.68	0.88199	0.505476	0.39 (0.07-0.71)	-	0.39 (0.07-0.71)	-	-
WWP1	WW domain containing E3 ubiquitin protein ligase 1	Cytoplasm	enzyme	No	2.92 +/- 1.25	1.87 +/- 0.5	3.52 +/- 1.15	3.08 +/- 2.43	0.949915	0.854777	0.58 (0.31-0.84)	0.41 (0.11-0.71)	0.68 (0.41-0.94)	-	-
XG	Xg glycoprotein (Xg blood group)	Plasma Membrane	other	No	1.44 +/- 0.83	1.08 +/- 0.11	1.92 +/- 1.2	1.72 +/- 1.6	0.838862	0.695576	0.59 (0.24-0.94)	0.61 (0.23-0.98)	0.57 (0.15-0.99)	-	-
XIRP2	xin actin binding repeat containing 2	Other	other	No	1.32 +/- 0.16	1.34 +/- 0.13	1.29 +/- 0.2	1.22 +/- 0.22	1.08082	0.245498	0.62 (0.37-0.87)	0.64 (0.36-0.92)	0.6 (0.29-0.91)	-	-
XPNPEP1	X-prolyl aminopeptidase 1	Cytoplasm	peptidase	No	1.76 +/- 0.53	1.77 +/- 0.61	1.75 +/- 0.49	1.7 +/- 0.42	1.03902	0.739627	0.54 (0.28-0.8)	0.52 (0.17-0.86)	0.56 (0.18-0.94)	-	Yes
YARS	Tyrosyl-TRNA Synthetase 1	Cytoplasm	other	No	1.24 +/- 0.22	1.24 +/- 0.25	1.26 +/- 0.17	1.45 +/- 0.71	0.859029	0.443071	0.59 (0.26-0.93)	0.58 (0.25-0.91)	-	-	-
YWHAZ	tyrosine 3-monooxygenase/tryptophan 5-monooxygenase activation protein zeta	Cytoplasm	enzyme	No	2.84 +/- 1.01	2.41 +/- 1.01	3.13 +/- 0.95	1.44 +/- 0.51	1.97528	3.79445e-05	0.88 (0.74-1)	0.78 (0.48-1)	0.94 (0.85-1)	Yes	-
ZBED3	zinc finger BED-type containing 3	Cytoplasm	transcription regulator	No	1.96 +/- 0.52	1.64 +/- 0.31	2.28 +/- 0.51	2.08 +/- 0.79	0.941397	0.713508	0.45 (0.14-0.77)	0.34 (0-0.69)	0.56 (0.2-0.92)	-	Yes
ZBED8	zinc finger BED-type containing 8	Nucleus	other	No	2.52 +/- 1.44	1.4 +/- 0.1	2.89 +/- 1.49	2.46 +/- 0.6	1.02226	0.922217	0.44 (0.09-0.78)	0 (0-0)	0.58 (0.19-0.98)	-	-
ZBTB10	zinc finger and BTB domain containing 10	Nucleus	other	No	2.6 +/- 1.47	2.78 +/- 1.77	2.36 +/- 1.27	2.46 +/- 1.01	1.05887	0.831173	0.47 (0.12-0.82)	0.5 (0-1)	0.43 (0-0.95)	-	-
ZBTB12	zinc finger and BTB domain containing 12	Nucleus	transcription regulator	No	1.26 +/- 0.31	1.15 +/- 0.34	1.32 +/- 0.31	1.45 +/- 0.45	0.870255	0.273067	0.36 (0.12-0.61)	0.3 (0-0.63)	0.4 (0.12-0.68)	-	-
ZBTB17	zinc finger and BTB domain containing 17	Nucleus	transcription regulator	No	1.64 +/- 0.72	1.15 +/- 0.34	2.13 +/- 0.68	1.6 +/- 0.78	1.02657	0.892247	0.53 (0.28-0.77)	0.35 (0.08-0.62)	0.71 (0.46-0.96)	-	-
ZBTB38	zinc finger and BTB domain containing 38	Nucleus	transcription regulator	No	0.89 +/- 0.32	1.1 +/- 0.26	0.82 +/- 0.32	0.97 +/- 0.24	0.910958	0.54622	0.41 (0.1-0.72)	0.69 (0.24-1)	0.31 (0-0.65)	-	-
ZBTB49	zinc finger and BTB domain containing 49	Nucleus	transcription regulator	No	2.13 +/- 0.68	1.96 +/- 0.64	2.3 +/- 0.77	2.31 +/- 0.58	0.923004	0.577116	0.39 (0.09-0.69)	0.28 (0-0.62)	0.5 (0.06-0.94)	-	-
ZBTB5	zinc finger and BTB domain containing 5	Nucleus	transcription regulator	No	2.5 +/- 1.3	-	2.5 +/- 1.3	2.78 +/- 0.73	0.900632	0.632408	0.45 (0.11-0.79)	-	0.45 (0.11-0.79)	-	-
ZC3HAV1	zinc finger CCCH-type containing, antiviral 1	Plasma Membrane	other	No	1.22 +/- 0.15	1.18 +/- 0.12	1.24 +/- 0.17	1.28 +/- 0.35	0.949603	0.660896	0.43 (0.07-0.78)	0.36 (0-0.74)	0.46 (0.09-0.82)	-	-
ZCCHC2	zinc finger CCHC-type containing 2	Cytoplasm	other	No	1.16 +/- 0.5	0.78 +/- 0.27	1.41 +/- 0.46	1.3 +/- 0.7	0.888895	0.523429	0.44 (0.22-0.66)	0.23 (0.03-0.44)	0.58 (0.34-0.82)	Yes	-
ZDHHC5	zinc finger DHHC-type palmitoyltransferase 5	Nucleus	enzyme	No	1.52 +/- 0.28	1.34 +/- 0.32	1.58 +/- 0.27	1.71 +/- 0.59	0.890606	0.432748	0.45 (0.1-0.8)	0.31 (0-0.76)	0.5 (0.13-0.87)	-	-
ZFHX2	zinc finger homeobox 2	Nucleus	transcription regulator	No	0.84 +/- 0.19	0.85 +/- 0.24	0.83 +/- 0.12	0.78 +/- 0.28	1.08465	0.614646	0.65 (0.33-0.97)	0.64 (0.27-1)	0.67 (0.3-1)	-	-
ZFHX3	zinc finger homeobox 3	Nucleus	transcription regulator	No	1.61 +/- 0.59	1.83 +/- 0.81	1.39 +/- 0.2	1.96 +/- 0.9	0.823403	0.371979	0.33 (0.03-0.63)	0.47 (0.03-0.91)	0.19 (0-0.46)	-	Yes
ZFP1	ZFP1 zinc finger protein	Nucleus	transcription regulator	No	2.56 +/- 1.32	2.41 +/- 1.37	2.75 +/- 1.51	2.16 +/- 0.57	1.18429	0.470747	0.57 (0.22-0.93)	0.54 (0.06-1)	0.62 (0-1)	-	-
ZFP91	ZFP91 zinc finger protein, atypical E3 ubiquitin ligase	Nucleus	transcription regulator	No	1.26 +/- 0.26	1.04 +/- 0.04	1.33 +/- 0.26	2.05 +/- 0.96	0.61448	0.0410162	0.18 (0-0.44)	0.13 (0-0.37)	0.2 (0-0.47)	-	-
ZFPM1	zinc finger protein, FOG family member 1	Nucleus	transcription regulator	No	1.23 +/- 0.47	1.65 +/- 0.24	1.09 +/- 0.45	1.5 +/- 0.3	0.82138	0.193412	0.32 (0.04-0.6)	0.69 (0.24-1)	0.2 (0-0.45)	Yes	Yes
ZFR2	zinc finger RNA binding protein 2	Other	other	No	1.03 +/- 0.66	-	1.03 +/- 0.66	0.98 +/- 0.85	1.05465	0.897607	0.57 (0.24-0.91)	-	0.57 (0.24-0.91)	-	-
ZFYVE19	zinc finger FYVE-type containing 19	Cytoplasm	other	No	1.43 +/- 0.4	1.21 +/- 0.21	1.56 +/- 0.44	1.99 +/- 1.37	0.72105	0.205889	0.4 (0.12-0.67)	0.34 (0.05-0.63)	0.43 (0.15-0.71)	-	-
ZFYVE26	zinc finger FYVE-type containing 26	Cytoplasm	other	No	1.73 +/- 0.79	1.75 +/- 0.57	1.71 +/- 1.07	1.74 +/- 0.64	0.998331	0.992602	0.48 (0.22-0.74)	0.55 (0.24-0.85)	0.4 (0.04-0.76)	-	-
ZG16B	zymogen granule protein 16B	Cytoplasm	other	Secreted	1.84 +/- 0.52	1.93 +/- 0.57	1.74 +/- 0.49	1.64 +/- 0.67	1.12058	0.424161	0.55 (0.3-0.81)	0.62 (0.33-0.91)	0.47 (0.15-0.79)	-	-
ZGRF1	zinc finger GRF-type containing 1	Other	other	No	1.27 +/- 0.36	1.01 +/- 0.2	1.52 +/- 0.3	1.29 +/- 0.46	0.980226	0.900951	0.48 (0.17-0.8)	0.31 (0-0.65)	0.66 (0.33-0.99)	-	-
ZMYM6	zinc finger MYM-type containing 6	Nucleus	other	No	1.12 +/- 0.19	1.15 +/- 0.23	1.09 +/- 0.17	1.56 +/- 0.78	0.717839	0.132105	0.31 (0.02-0.61)	0.31 (0-0.65)	0.31 (0-0.64)	-	-
ZNF137P	zinc finger protein 137, pseudogene	Nucleus	other	No	1.26 +/- 0.31	1.63 +/- 0.05	1.14 +/- 0.25	1.27 +/- 0.32	0.991814	0.948671	0.53 (0.22-0.84)	0.81 (0.53-1)	0.44 (0.1-0.77)	-	-
ZNF143	zinc finger protein 143	Nucleus	transcription regulator	No	1.35 +/- 0.41	1.32 +/- 0.13	1.36 +/- 0.5	1.56 +/- 0.55	0.861371	0.418935	0.35 (0.02-0.67)	0.43 (0-1)	0.31 (0-0.71)	Yes	-
ZNF185	zinc finger protein 185 with LIM domain	Plasma Membrane	other	No	2 +/- 0.72	1.81 +/- 0.46	2.19 +/- 0.95	2.35 +/- 0.65	0.851469	0.312669	0.34 (0.06-0.63)	0.25 (0-0.55)	0.44 (0.02-0.86)	-	-
ZNF197	zinc finger protein 197	Nucleus	transcription regulator	No	1.46 +/- 0.26	1.27 +/- 0.14	1.52 +/- 0.26	1.39 +/- 0.35	1.05088	0.650666	0.55 (0.25-0.86)	0.38 (0-0.77)	0.61 (0.3-0.93)	Yes	-
ZNF230	zinc finger protein 230	Nucleus	transcription regulator	No	1.02 +/- 0.22	1.06 +/- 0.24	0.92 +/- 0.03	0.95 +/- 0.32	1.08319	0.57206	0.59 (0.28-0.9)	0.63 (0.3-0.95)	-	Yes	-
ZNF280C	zinc finger protein 280C	Nucleus	transcription regulator	No	0.69 +/- 0.17	-	0.69 +/- 0.17	0.55 +/- 0.15	1.25316	0.125715	0.73 (0.46-1)	-	0.73 (0.46-1)	-	-
ZNF282	zinc finger protein 282	Nucleus	transcription regulator	No	1.92 +/- 0.87	1.24 +/- 0.25	2.59 +/- 0.7	2.11 +/- 1.46	0.910317	0.75501	0.52 (0.19-0.84)	0.31 (0-0.71)	0.72 (0.4-1)	-	-
ZNF34	zinc finger protein 34	Nucleus	transcription regulator	No	1.59 +/- 0.37	1.62 +/- 0.39	1.56 +/- 0.4	1.77 +/- 0.21	0.901007	0.268749	0.37 (0.07-0.66)	0.42 (0-0.88)	0.31 (0-0.68)	Yes	-
ZNF408	zinc finger protein 408	Nucleus	transcription regulator	No	1.3 +/- 0.39	1.12 +/- 0.52	1.37 +/- 0.37	2.07 +/- 1.22	0.62589	0.134454	0.2 (0-0.46)	0.14 (0-0.48)	0.23 (0-0.52)	-	-
ZNF414	zinc finger protein 414	Other	transcription regulator	No	1.19 +/- 0.3	1 +/- 0.12	1.23 +/- 0.32	1.22 +/- 0.42	0.970381	0.81924	0.5 (0.24-0.76)	0.36 (0.04-0.68)	0.53 (0.25-0.8)	-	-
ZNF440	zinc finger protein 440	Nucleus	transcription regulator	No	1.93 +/- 0.52	1.97 +/- 0.55	1.88 +/- 0.57	1.93 +/- 0.43	1.00116	0.992659	0.56 (0.25-0.88)	0.56 (0.11-1)	0.56 (0.14-0.98)	-	-
ZNF441	zinc finger protein 441	Nucleus	transcription regulator	No	1.13 +/- 0.27	1.2 +/- 0.27	0.91 +/- 0.1	0.97 +/- 0.3	1.16063	0.217419	0.66 (0.38-0.95)	0.75 (0.48-1)	-	-	-
ZNF445	zinc finger protein 445	Nucleus	transcription regulator	No	1.05 +/- 0.32	1.13 +/- 0.34	0.83 +/- 0.08	1.12 +/- 0.28	0.941893	0.802945	0.58 (0.26-0.9)	0.63 (0.3-0.95)	-	-	-
ZNF451	zinc finger protein 451	Nucleus	enzyme	No	0.86 +/- 0.56	1.01 +/- 0.07	0.78 +/- 0.7	0.64 +/- 0.43	1.34611	0.313392	0.62 (0.37-0.87)	0.75 (0.49-1)	0.55 (0.26-0.83)	-	-
ZNF462	zinc finger protein 462	Nucleus	transcription regulator	No	2.29 +/- 1.6	-	2.29 +/- 1.6	2.53 +/- 1.97	0.905424	0.807738	0.51 (0.17-0.85)	-	0.51 (0.17-0.85)	-	Yes
ZNF469	zinc finger protein 469	Nucleus	transcription regulator	No	1.09 +/- 0.36	1.37 +/- 0.07	1.02 +/- 0.37	1.27 +/- 0.64	0.853633	0.413373	0.49 (0.22-0.75)	0.68 (0.39-0.97)	0.44 (0.17-0.71)	-	-
ZNF532	zinc finger protein 532	Nucleus	transcription regulator	No	1.36 +/- 0.39	-	1.36 +/- 0.39	1.46 +/- 0.47	0.931176	0.671186	0.43 (0.09-0.76)	-	0.43 (0.09-0.76)	-	-
ZNF536	zinc finger protein 536	Other	transcription regulator	No	2.13 +/- 1.4	1.11 +/- 0.58	2.47 +/- 1.46	2.1 +/- 1.45	1.01107	0.974405	0.59 (0.28-0.9)	0.44 (0.07-0.8)	0.65 (0.32-0.97)	Yes	Yes
ZNF542P	zinc finger protein 542, pseudogene	Other	other	No	1.46 +/- 0.33	1.54 +/- 0.16	1.43 +/- 0.4	1.56 +/- 0.24	0.939208	0.5525	0.45 (0.09-0.8)	0.43 (0.03-0.82)	0.46 (0.07-0.85)	-	-
ZNF563	zinc finger protein 563	Nucleus	transcription regulator	No	1.68 +/- 0.21	1.61 +/- 0.45	1.71 +/- 0.13	1.87 +/- 0.49	0.897162	0.319211	0.36 (0.03-0.69)	0.31 (0-0.76)	0.38 (0.02-0.73)	Yes	-
ZNF592	zinc finger protein 592	Nucleus	transcription regulator	No	1.45 +/- 0.39	1.56 +/- 0.39	1.41 +/- 0.42	1.66 +/- 0.42	0.87536	0.327604	0.34 (0.06-0.63)	0.38 (0-0.77)	0.33 (0.02-0.64)	-	-
ZNF595	zinc finger protein 595	Nucleus	transcription regulator	No	1.2 +/- 0.45	0.86 +/- 0.13	1.4 +/- 0.45	1.23 +/- 0.27	0.982746	0.894806	0.43 (0.18-0.68)	0.07 (0-0.22)	0.64 (0.37-0.91)	-	-
ZNF598	zinc finger protein 598, E3 ubiquitin ligase	Extracellular Space	enzyme	No	3.49 +/- 2.56	1.76 +/- 0.6	5.23 +/- 2.63	4.69 +/- 2.89	0.743875	0.387664	0.33 (0.04-0.62)	0.19 (0-0.45)	0.47 (0.1-0.84)	-	-
ZNF609	zinc finger protein 609	Nucleus	other	No	1.03 +/- 0.34	1.14 +/- 0.13	0.91 +/- 0.46	1.12 +/- 0.45	0.913492	0.634399	0.43 (0.13-0.73)	0.56 (0.21-0.92)	0.3 (0-0.71)	-	-
ZNF628	zinc finger protein 628	Nucleus	transcription regulator	No	1.2 +/- 0.31	1.04 +/- 0.16	1.43 +/- 0.35	1.25 +/- 0.37	0.959902	0.789679	0.49 (0.15-0.83)	0.36 (0.01-0.71)	0.67 (0.25-1)	-	-
ZNF646	zinc finger protein 646	Nucleus	transcription regulator	No	1.15 +/- 0.52	0.74 +/- 0.2	1.39 +/- 0.5	1.09 +/- 0.27	1.06264	0.704445	0.46 (0.21-0.72)	0.14 (0-0.35)	0.65 (0.38-0.92)	Yes	-
ZNF697	zinc finger protein 697	Other	other	No	0.7 +/- 0.23	-	0.7 +/- 0.23	0.73 +/- 0.33	0.957272	0.841067	0.49 (0.15-0.83)	-	0.49 (0.15-0.83)	-	-
ZNF704	zinc finger protein 704	Nucleus	other	No	1.54 +/- 0.48	-	1.54 +/- 0.48	1.88 +/- 0.59	0.816772	0.25358	0.35 (0.03-0.66)	-	0.35 (0.03-0.66)	Yes	Yes
ZNF766	zinc finger protein 766	Nucleus	transcription regulator	No	1.75 +/- 0.51	1.71 +/- 0.2	1.77 +/- 0.61	1.82 +/- 0.63	0.960872	0.820002	0.39 (0.02-0.76)	0.29 (0-0.65)	0.43 (0.03-0.83)	-	-
ZNF775	zinc finger protein 775	Other	other	No	0.98 +/- 0.15	0.97 +/- 0.23	1 +/- 0	1.14 +/- 0.43	0.85903	0.312801	0.47 (0.18-0.76)	0.44 (0-0.95)	0.5 (0.24-0.76)	-	-
ZNF783	zinc finger family member 783	Other	other	No	1.6 +/- 0.56	1.65 +/- 0.75	1.57 +/- 0.44	1.9 +/- 0.98	0.845691	0.317898	0.46 (0.24-0.68)	0.43 (0.16-0.71)	0.47 (0.23-0.72)	-	-
ZNF785	zinc finger protein 785	Other	other	No	1.27 +/- 0.69	1.78 +/- 0.45	0.77 +/- 0.48	0.99 +/- 0.51	1.28761	0.378717	0.63 (0.33-0.92)	0.84 (0.61-1)	0.41 (0.05-0.77)	-	-
ZNF841	zinc finger protein 841	Other	other	No	1.16 +/- 0.59	1.5 +/- 0.48	0.96 +/- 0.59	1.48 +/- 0.65	0.783866	0.282128	0.37 (0.12-0.62)	0.48 (0.16-0.79)	0.31 (0.04-0.57)	-	-
ZNF888	zinc finger protein 888	Other	other	No	1.18 +/- 0.19	1.17 +/- 0.15	1.2 +/- 0.28	1.13 +/- 0.16	1.0436	0.615354	0.47 (0.12-0.82)	0.46 (0.02-0.91)	0.48 (0-1)	-	-
ZNFX1	zinc finger NFX1-type containing 1	Nucleus	transcription regulator	No	2.53 +/- 1.62	1.82 +/- 0.92	3 +/- 1.85	2.62 +/- 1.64	0.966796	0.884126	0.5 (0.28-0.71)	0.39 (0.13-0.65)	0.57 (0.32-0.82)	-	-
ZNRF1	zinc and ring finger 1	Cytoplasm	enzyme	No	1.1 +/- 0.68	0.48 +/- 0.2	1.46 +/- 0.59	1.21 +/- 0.84	0.914495	0.755306	0.46 (0.2-0.73)	0.27 (0-0.55)	0.57 (0.29-0.86)	-	Yes
ZP4	zona pellucida glycoprotein 4	Extracellular Space	other	No	1.65 +/- 0.76	1.22 +/- 0.25	1.94 +/- 0.86	1.88 +/- 0.77	0.880893	0.422242	0.4 (0.19-0.61)	0.22 (0.02-0.43)	0.52 (0.26-0.78)	Yes	-
£ Protien subcellular localizaiton and functional subtype was derived from Ingenuity Pathway Analysis
€ Proteins annotated as being secreted was downloaded from The Human Protein Atlas (https://www.proteinatlas.org/humanproteome/cell/secreted+proteins)
† mean +/- SD relative abundance
‡ fold-change in comparison of cases relative to controls
¥ statistical significance was determined by 2-sided student t-test
‡‡ "-" indicates that the protein was not quantified in respective samples
║Transcriptional targets of c-MYC and YAP1 were downloaded from Harmonizome database
