# Supplementary material for: Plasma Based Protein Signatures Associated with Small Cell Lung Cancer
Source: Cancers (Basel). 2021 Aug 6;13(16):3972. doi: 10.3390/cancers13163972 (PMC8391533; doi:10.3390/cancers13163972)
Supplement: Supplementary file 1 [file cancers-13-03972-s001.zip › Supplemental Datasets/Supplemental Dataset 2.xlsx]

## Sheet: Sheet1
Supplemental Dataset 2. Proteins quantified in conditioned medium of SCLC cell lines.
Protein	Mean (Min-Max)†	Enrichment Ratio‡
2020-09-09	17 (0-67.6)	3.9
AACS	10.7 (0-110.5)	6.6
AAR2	3 (0-9.8)	35.1
ABI3BP	17.8 (0-56.9)	412.5
ACIN1	60.7 (0-187.6)	11.2
ACLY	139.7 (0-382)	2.2
ACP1	5.6 (0-20.5)	60
ACTA1	380 (158-760.8)	4.8
ACTA2	30 (0-135.8)	456.6
ACTB	465.9 (203.3-865.5)	5.3
ACTBL2	71.9 (26.3-127.7)	3.8
ACTC1	65.4 (16-152.7)	34.6
ACTG1	837 (389.1-1294.4)	5.1
ACTG2	414.3 (138.2-844)	4.7
ACTN1	826.4 (260.6-2091.9)	7.2
ACTN2	92.8 (23.9-222)	6
ACTN3	64.2 (23.7-139.5)	5.3
ACTN4	718.3 (283.1-2553.5)	9.4
ACTR2	5.4 (0-28.2)	4.9
ACTR3	49.8 (3.9-83.1)	6
ACTR3B	3.2 (0-13.6)	5.3
ACTR3C	3.5 (0-13.8)	17.6
ACVR1B	1.3 (0-6.7)	63.4
ACYP1	4.9 (0-43.2)	36.3
ADAM10	24.6 (0-77)	358
ADAM9	19.4 (0-60.5)	132.2
ADH5	2.6 (0-8.5)	2.5
AFDN	32.4 (0-120)	128
AHCY	63.4 (0-137.5)	2.8
AHSA1	2.7 (0-16.5)	3.7
AHSG	15.8 (0-57.1)	151.5
ALB	1115.9 (304.7-2403.7)	4634.8
ALYREF	4.8 (0-37.3)	14.1
ANK3	29 (0-155.2)	229.2
ANXA1	96.5 (0-473.4)	308
ANXA5	44.3 (0-130.7)	2.9
AP1B1	86.2 (0-211)	4.5
AP1M1	45.9 (13.8-91.9)	37
AP1M2	19.2 (0-82.4)	26.6
AP2A2	44.3 (0-264.3)	5.6
AP2B1	141.9 (0-291.3)	2.3
AP2M1	6.8 (0-36.8)	21.3
API5	57.1 (0-127.5)	2.6
APOC3	13.7 (1.8-49.9)	231.2
APP	80.3 (0-296.6)	944.1
ARF1	25 (10.2-44.1)	2.7
ARF3	22.3 (0-48.1)	2.3
ARF4	15.1 (0-59.4)	2.8
ARHGAP1	5.8 (0-22.9)	3.9
ARHGDIA	15.5 (0-30.7)	5.7
ARHGEF2	7.5 (0-27.5)	2
ARID1A	97.5 (0-324.2)	7.9
ARL6IP4	2.8 (0-19.6)	22.3
ATOX1	1.2 (0-4.2)	31.6
ATP6V1A	29.8 (0-87)	2.6
ATP6V1G1	2 (0-6.5)	11.6
ATP6V1H	4.2 (0-19)	64.6
ATXN10	30.9 (0-83.4)	3.1
ATXN2L	22.1 (0-58.4)	11.1
B2M	22.6 (0-109.1)	437.5
BASP1	14.1 (0-58.8)	3.8
BCLAF1	42.1 (0-196.7)	118.6
BLMH	28.3 (0-164.5)	3.7
BMP1	8 (0-64.6)	191.4
BOLA2	3.8 (0-16.2)	11.3
BSG	19 (0-63.2)	2.4
BZW1	12 (0-80.4)	6.7
BZW2	26.1 (0-66.8)	6.6
C1orf52	3.7 (0-16.2)	26.9
C3	66.1 (0-216)	2029.6
CAB39	9 (0-24.5)	104.8
CADM1	19.9 (0-63.2)	2.5
CALM1	6.3 (0-45.7)	2.1
CAND1	481.6 (0-865.2)	16.1
CAPN1	39.3 (0-121.5)	6.4
CAPRIN1	7.4 (0-26.7)	3.1
CARHSP1	11.6 (0-26.3)	59.3
CAST	44.7 (0-101.9)	124.8
CBX1	16.4 (0-36.4)	56
CBX3	30.3 (6.5-58.9)	78.7
CBX5	11.2 (0-34)	248.7
CCDC28A	2.7 (0-12.1)	113.2
CCNK	4 (0-15.1)	3.2
CCT3	85.8 (0-213.9)	2
CCT8	539.9 (172.9-928.5)	3.8
CD44	17.7 (0-76.8)	483.5
CDC5L	6.6 (0-26.1)	97.6
CDH2	29.5 (0-102.1)	7.2
CDV3	47.4 (18.3-171.1)	20.3
CFDP1	14.9 (0-37.9)	28
CFL1	253.6 (98-487.3)	8.3
CFL2	25.2 (8.2-57.1)	5.5
CHCHD2	1.7 (0-5.9)	3.5
CHCHD4	1.2 (0-3.9)	3.5
CHGA	124 (0-478.6)	576.3
CHGB	146.5 (0-475)	2307
CHORDC1	8.2 (0-22.5)	51.8
CHRDL1	33.8 (0-182.9)	1149.3
CIAPIN1	5.3 (0-10.8)	52.2
CIRBP	7 (0-45.2)	16.2
CKB	97.2 (0-463.6)	3.1
CKS1B	2.5 (0-7.2)	11.1
CLEC3B	4.4 (0-14.2)	87.6
CLTC	339.2 (0-691.7)	5.1
CLTCL1	37.3 (0-100.4)	5.3
CNDP2	8.2 (0-44.9)	4.5
CNOT1	33.5 (0-140.5)	26.9
CNOT7	2.9 (0-12.8)	14
COA6	3.8 (0-12.3)	6.9
COCH	4.5 (0-28.5)	140.5
COL1A2	135.4 (0-1880.3)	531.7
COPB1	39.7 (0-113.8)	3.4
COPB2	16.1 (0-59.5)	5.1
COPG1	16.4 (0-53.2)	4.6
COPS3	29.1 (0-58.1)	19
COPS6	4.3 (0-15.7)	19.7
COPS7B	12 (0-28.8)	7.5
COPZ1	17.9 (0-100.6)	8
COX6B1	1.7 (0-9.8)	12.7
CPE	29.2 (0-130.6)	649.1
CRMP1	11.6 (0-48)	2.2
CRYM	19.8 (0-95.4)	3.3
CSE1L	278.2 (0-649.4)	5.5
CST3	7.3 (0-21.6)	163.7
CSTB	7.6 (0-21.6)	18.2
CUTA	9.4 (0-31.4)	11.3
CWC15	4.7 (0-12.5)	58.9
CYB5A	10.5 (0-23.8)	2.6
CYCS	11.1 (0-35.3)	41.3
CYFIP1	17.2 (0-115.3)	168.4
CYFIP2	19.8 (0-93.7)	112.6
DBI	31.2 (10.8-53.5)	8
DBN1	28.6 (0-131.9)	2.5
DCTPP1	5.9 (0-17)	3.3
DDB1	174.5 (0-288.2)	204.1
DDX17	41.2 (11.3-100.7)	2.4
DDX39B	213.4 (0-521)	2.3
DEK	6.3 (0-22.7)	68.8
DHPS	15.3 (0-52)	18.6
DHX9	140.4 (0-380.7)	4.5
DIABLO	53.3 (10.2-132.7)	3.5
DIAPH1	19.9 (0-94.1)	29.8
DKFZp686L22104	6.9 (0-20.4)	33.5
DPP3	105.8 (28.7-233.1)	18.2
DPYSL2	28.6 (0-107.8)	2.1
DPYSL3	107.1 (0-301.3)	2.1
DUT	34.8 (0-109.7)	17
DYNC1H1	59.7 (0-148.5)	221.3
DYNC1I2	21.6 (1.4-70.7)	12.3
EEF1A1P5	49 (0-102.1)	4.3
EEF1A2	44.1 (10.8-104)	2.5
EEF1B2	6.3 (0-25.4)	11.9
EEF1D	7.9 (0-41.5)	2.2
EEF1G	66.3 (13.7-108.5)	2.3
EEF2	169 (0-330.3)	3.1
EFEMP1	7.4 (0-63.2)	215.3
EIF1	3.7 (0-14)	41.3
EIF2S2	7.1 (0-31.3)	71.6
EIF3B	8.8 (0-36.6)	97.5
EIF3E	42.1 (0-84.4)	11.5
EIF3F	4.7 (0-10.6)	2.7
EIF3G	13.9 (0-38.7)	13.9
EIF3K	8.5 (0-24.5)	4.2
EIF3L	38.3 (0-82.3)	72.9
EIF3M	11.6 (0-52.9)	2.1
EIF4A2	94.7 (30.1-198.5)	2.4
EIF4B	24.4 (0-101.4)	5.5
EIF4EBP1	5.5 (0-18.3)	26.4
EIF4G1	90.3 (0-180.8)	5.1
EIF4G2	10.1 (0-53)	2.8
EIF4H	4.6 (0-23)	2.2
EIF5A2	3.6 (0-17.3)	2.3
EIF5B	10.8 (0-43.1)	81.1
ENAH	12.1 (0-37.3)	5.4
ENO2	59 (0-309.3)	2.3
ENOPH1	19.5 (0-36.6)	5.7
ENSA	10.2 (0-27.7)	104.6
EPB41	18.4 (0-82.3)	210.3
EPB41L3	42.2 (0-149.8)	51.8
EPCAM	13.4 (0-38.7)	2.1
EPRS	35 (0-105)	197.3
EWSR1	26.3 (0-105.2)	2.7
EXOSC6	1.8 (0-6.1)	2.2
F11R	8.6 (0-28.5)	2.3
F2	5.6 (0-28.5)	152
FABP5	22.7 (0-92.3)	115.1
FAM49A	12 (0-40.9)	14.1
FAM49B	59.3 (0-169.7)	10
FASN	354.6 (0-1326.4)	4.6
FBLN1	65.4 (0-393)	1253.2
FDFT1	28.8 (0-142.3)	18.8
FDPS	132.1 (67.5-320.3)	11.1
FIP1L1	9.8 (0-36.7)	26.9
FKBP12-Exip2	4.1 (0-13.7)	15.2
FKBP1A	25.8 (0-69.2)	123.4
FKBP3	16.6 (5.7-84.5)	112.3
FLNA	287.1 (5.9-1049.1)	7.1
FN1	102.5 (0-937.8)	7847.6
FSCN1	10.3 (0-34.8)	14
FUBP1	97.7 (24.7-221.3)	9.5
FUS	37.9 (10.6-90.4)	3.5
GAPVD1	12.8 (0-41.5)	100.3
GC	68.3 (11.6-214.1)	809.2
GCLC	7.3 (0-30.4)	6.9
GDI1	54.8 (0-141.7)	2.8
GDI2	165.7 (7.1-479.3)	3.2
GET4	4.6 (0-16.7)	10.6
GLMN	8.1 (0-41)	16.6
GNAI1	2.7 (0-14.7)	7
GNAI2	6.8 (0-30.3)	12.5
GNAT1	2.9 (0-10.8)	3.8
GOT1	23.5 (0-80.6)	6.5
GPALPP1	11.6 (0-40.8)	7.5
GPC2	4.6 (0-23.9)	134.4
GPC6	3.5 (0-10)	20.8
GPI	1391.8 (641.6-3193.9)	10.5
GPN1	5.1 (0-18)	65
GRN	49.5 (0-226.8)	1078.6
GSN	10.1 (0-38.4)	99.6
GSR	15.7 (0-62.8)	2.6
GSS	30 (0-65.8)	7.3
H2AFJ	7.3 (0-43.2)	4.7
H2AFY	11.2 (0-34.4)	76.4
HAT1	7.1 (0-33.7)	5.6
HBA	50.8 (0-167.4)	135.4
HBB	93.3 (27-201.8)	348
HBD	11 (0-38.7)	99.1
HBG2	8.8 (1.3-26.5)	37.2
HDGF	132.3 (43.6-336.3)	9
HDGFRP2	12.7 (0-35.4)	5.6
HDGFRP3	7.7 (0-31.4)	9.4
HDLBP	9.2 (0-31)	8.6
HIKESHI	6.8 (0-22.4)	22.1
HINT1	36.8 (15.5-78.6)	98.3
HIST1H1B	4.9 (0-31.4)	237.6
HIST1H1C	15.5 (0-37.8)	267.2
HIST1H1E	10 (0-37.8)	252.4
HIST1H2AJ	13.5 (1.3-60.9)	4
HIST1H4A	18.5 (0-86.4)	7.9
HIST2H2AB	4.7 (0-35.4)	3.9
HLA-A	29.5 (0-207.7)	6.7
HLA-B	41.5 (0-227.3)	16
HLA-C	39.4 (0-210.2)	35.5
HMGB1	52.6 (8.8-169.2)	6.6
HMGB1P1	12.3 (0-34.7)	5.2
HMGB2	11.9 (0-45.1)	6.2
HN1	37.9 (7.5-120.1)	5.9
HN1L	24.5 (0-83.5)	113.3
HNRNPA0	5 (0-14.3)	13.5
HNRNPA1	418.2 (165-797.1)	5.1
HNRNPA1L2	75.5 (31.9-174.8)	8.4
HNRNPA2B1	314.6 (107.8-477.1)	7.6
HNRNPA3	77.9 (31.1-152.9)	3.6
HNRNPAB	30.3 (0-76.9)	8.2
HNRNPC	22.9 (0-105.7)	9.2
HNRNPCL1	3.2 (0-17)	7.5
HNRNPD	78.8 (14.2-218)	13.9
HNRNPDL	17.6 (0-49.1)	29.3
HNRNPH3	46.5 (0-149.1)	5
HNRNPU	71.3 (26.4-144.8)	3.2
HNRNPUL2	12.1 (0-28.5)	39.1
HP1BP3	11.1 (0-47.2)	141.2
HSP90AA1	1220.4 (733-2693)	7.1
HSP90AA2P	74.2 (36.5-174.8)	6.8
HSP90AA4P	13.5 (0-25.5)	4.6
HSP90AA5P	82.6 (48.7-188.6)	6.1
HSP90AB1	457.1 (227.2-705.2)	5.5
HSP90AB2P	104.7 (56.7-191.6)	4.8
HSP90AB3P	157.4 (94.9-215.3)	4.2
HSP90AB4P	58.4 (38.7-103.2)	5.1
HSPA1A	62.9 (0-299)	2.1
HSPA1B	118.9 (10-265.1)	3
HSPA1L	47.5 (12.9-100.6)	2.7
HSPA2	96.5 (55.1-196.4)	6.2
HSPA6	32 (0-66.1)	2.3
HSPA7	13 (0-31.4)	2.3
HSPA8	1256.6 (730.6-2154.8)	3.5
HSPB1	10.7 (0-40.2)	3.9
HSPE1	14.9 (0-47.2)	34.9
HUWE1	91.7 (0-329.7)	10
IARS	70.2 (0-222.9)	7.8
IGFBP2	144.7 (10.8-348.2)	3218.5
IGFBP4	47.3 (9.9-130.6)	792.2
IGFBPL1	23.5 (0-109.3)	251.2
IK	7.1 (0-45.2)	341.1
ILF2	176.5 (102.1-310.4)	2.3
ILF3	113.1 (17.2-221.6)	2.1
IMPA1	4.6 (0-17)	20
IPO4	17.7 (0-138.5)	2.6
IPO5	698.6 (33.4-1586.5)	10.1
IPO7	67.7 (0-112.8)	8.1
IPO9	24.2 (0-100.6)	14.6
IRF2BP2	7.6 (0-66.8)	91.3
ISOC1	4.9 (0-17.5)	5.4
ISYNA1	19.9 (0-57)	4.5
ITGB1	24.8 (0-65.6)	3.2
ITIH1	5.9 (0-53)	281.5
ITIH2	60.6 (0-154)	838.1
KDSR	10.2 (0-53.5)	29.9
KHSRP	128.2 (27.9-326.2)	5.9
KPNA2	17 (0-36.8)	3.5
KPNA3	18.9 (0-42.5)	7.3
KPNA4	20.9 (0-41)	7.7
KPNB1	465.1 (35.4-828.8)	4.1
KRT8	8.4 (0-35.8)	15.4
KYAT1	9.7 (0-50)	8.6
LANCL1	5.5 (0-25.5)	31.2
LARP1	7.9 (0-35.3)	11.7
LARP4B	2.1 (0-14.4)	65.7
LASP1	36.4 (5.2-78.2)	3.8
LCP1	4.5 (0-15)	60.4
LDHA	1042.8 (315.8-2440.8)	5.4
LDHAL6A	12.1 (1.3-21.5)	51.8
LDHB	482.4 (40.5-1076.4)	13.9
LDHC	6.9 (2-15.5)	7.5
LGALS3BP	240.7 (3.9-690.4)	202.3
LRBA	26.3 (0-88.7)	163.3
LRRC47	4.8 (0-16.9)	22.2
LSAMP	8.1 (0-24.4)	72.9
LSM8	6.2 (1.5-19.6)	8.3
LTA4H	122.8 (0-198)	15.5
LTF	11.9 (0-48.8)	189.4
MAGOH	14.4 (0-25.5)	5.7
MAGOHB	10.8 (0-24.3)	16.2
MAN1A1	31.4 (0-234.2)	387
MAP1B	60.8 (0-245.5)	182.4
MAP4	22.7 (0-130.8)	94.9
MAPRE1	5.4 (0-34.3)	2.7
MARCKS	22.5 (5.2-51.7)	3.8
MARCKSL1	12.5 (3.9-23.1)	3.6
MARS	14.7 (0-51.5)	5.6
MATR3	225.3 (6.5-674.8)	3.7
MAVS	9.7 (0-31.4)	145.3
MCFD2	1 (0-6.1)	33.4
MCM2	5.1 (0-37.9)	26.4
MDH1	142.3 (85.6-203.1)	3.6
MDK	7.5 (0-30.2)	147.8
MDM2	1.2 (0-7.9)	20.8
MFAP1	6 (0-21.6)	22.2
MIF	6.6 (0-15.4)	3.2
MMTAG2	2.9 (0-9.1)	4
MTPN	12.5 (2.6-24.9)	2.7
NAA25	10.2 (0-43.2)	234.1
NACA	33.6 (0-119.9)	5.6
NACAP1	2.4 (0-9.2)	31.8
NAGLU	5.7 (0-20.9)	9.1
NAPRT	63.2 (0-181.5)	21.6
NARS	8.8 (0-33.2)	4.5
NASP	80.2 (0-443.2)	3.6
NAXE	13.7 (0-26.1)	5.3
NBL1	6.2 (0-73.2)	216.8
NCAM1	55.3 (0-233.8)	45.1
NCBP1	30.1 (0-70.4)	2.5
NCL	185.9 (62-487.1)	3.6
NEDD8	4.4 (0-13.7)	65.7
NELFA	7.5 (0-25.8)	22.3
NNT	21.2 (0-194.4)	3.9
NOLC1	22.9 (0-113.6)	59.1
NPEPPS	399.4 (78.6-928.1)	23.1
NPEPPSL1	78.2 (0-147.5)	16.9
NPM1	80.3 (35.1-181.4)	3
NSFL1C	13.1 (0-56.9)	4.2
NT5C2	12.2 (0-56.3)	69.3
NUCKS1	23.6 (0-78.4)	578.3
NUMA1	39.1 (0-237.5)	1988.5
NUP107	5.2 (0-32.6)	26
NUP85	6.5 (0-29.5)	4.8
ORC2	3.2 (0-18.4)	18.1
PABPC1	19.7 (0-56.3)	2
PABPC3	5.1 (0-16.4)	4
PABPC4	2.9 (0-9.9)	2
PAICS	91.5 (0-287.3)	2.2
PAIP1	26.7 (0-65.6)	4.3
PAPOLA	15.5 (0-83.8)	11.3
PARK7	8.3 (0-33.3)	8.6
PARP1	13.4 (0-31)	2.9
PCNP	14.6 (0-49.6)	112
PDCD4	6.6 (0-23.1)	3
PDCD5	17.8 (0-42)	5.5
PDLIM1	11.6 (0-58.9)	7.4
PDS5B	9.9 (0-36.9)	113.3
PEBP1	34 (0-81)	8.2
PFAS	28.9 (0-142.4)	52.2
PFN1	32.8 (5.3-61.9)	2.1
PFN2	1.8 (0-5.9)	3.6
PGD	142.1 (25.5-238.6)	5.3
PGM3	15.6 (0-45.1)	17.5
PHF5A	3.1 (0-8.8)	26.9
PICALM	29.4 (0-76.6)	4.6
PIN1	3 (0-9)	12.1
PITHD1	5.9 (0-24.5)	88.3
PKLR	9.4 (0-39.2)	2.7
PLG	7.5 (0-26.7)	165
PLS3	25.6 (0-146.4)	10.5
PLTP	48.8 (0-269.7)	1350.5
PNP	32.6 (0-139.7)	17.2
POTEE	127 (48.7-267.1)	7.9
POTEF	167.6 (60.9-343.7)	10.1
POTEI	68.9 (29.4-121.4)	5.5
POTEJ	97.8 (41.8-184.4)	7.7
POTEKP	79.2 (25-178.7)	8
PPCS	8.4 (0-23)	18.2
PPIA	78.8 (12.1-168.5)	2.5
PPP1R2	24.3 (4.1-70.7)	14.8
PPP1R2P3	8.8 (1.8-21.6)	16.2
PPP2R1A	149.9 (17.7-245.4)	2.1
PPP2R1B	21.8 (0-68.7)	3.5
PPP2R4	20.9 (9.2-53)	58.9
PPP2R5C	12.3 (0-54)	5.5
PPP2R5D	22.4 (0-61.8)	4.1
PPP2R5E	8.4 (0-26.2)	3.8
PPP4R3A	37.1 (0-125.2)	68.7
PPP5C	9.4 (0-37.4)	12.1
PPP6R3	42.9 (0-140.7)	6
PRDX6	13.5 (0-51.1)	2.6
PRKDC	66.6 (0-381.1)	1098.1
PRMT1	11.6 (0-65.5)	2.3
PRPSAP1	3.6 (0-16.2)	5.3
PRPSAP2	12.3 (0-69.2)	3.4
PSAP	214.8 (15.4-717.2)	22.4
PSIP1	20.7 (0-65.5)	5
PSMB5	6 (0-21.4)	2.1
PSMD1	31.6 (0-96.5)	3.5
PSMD11	12.2 (0-38.3)	3.4
PSMD13	40 (0-113.3)	2
PSMD2	133 (25.5-248)	2.2
PSMD5	15.1 (0-52.8)	3.9
PSMD6	86.6 (0-169.7)	5.7
PSMD9	13.8 (0-49.9)	64.6
PSME1	55.7 (0-324.1)	3.4
PSME2	71.8 (15.8-186.8)	3.9
PTGES3	22.2 (0-57.4)	10.7
PTK2	3.6 (0-30.7)	61.4
PTK7	35.1 (0-156.5)	599.3
PTPA	34.2 (10.8-96.2)	68.5
PYGB	20.8 (0-62.8)	11.1
PYM1	4.3 (0-12.1)	6
PZP	100.7 (0-276.6)	1584.8
RAB10	18 (5.7-35.3)	3.4
RAB11B	26.1 (0-83)	2.4
RAB13	2.4 (0-10.8)	8.4
RAB15	5.6 (0-18.4)	17.5
RAB1A	29.4 (0-70.2)	2.7
RAB21	2.1 (0-7.7)	2.9
RAB2A	51.9 (0-146)	3.7
RAB2B	17 (0-52.4)	2.2
RAB30	1.7 (0-6.7)	6.8
RAB35	6.2 (0-16.9)	5.6
RAB37	3.6 (0-24.5)	8.7
RAB3A	8.2 (0-29.7)	2.2
RAB3C	2.7 (0-16)	20.3
RAB4A	4.8 (0-16)	2.3
RAB5A	7.7 (0-37.8)	2.7
RAB5C	22.6 (0-76.9)	2.2
RAB8B	3.1 (0-13.5)	3.1
RABGAP1	9 (0-45.9)	12.8
RABGGTA	4.1 (0-23)	67.2
RAD23B	13.7 (2.1-51.7)	4.7
RANBP1	39.3 (7.7-104)	23.4
RANBP3	6.9 (0-32.3)	9.3
RANBP6	5.5 (0-24.5)	129
RARS	16.8 (0-53.5)	13.3
RBM17	10 (0-29.5)	79.5
RBM3	5.9 (0-14.4)	5.2
RBM39	3 (0-15)	6.8
RBM8A	16.1 (0-43.7)	8.7
RBMX	30.6 (0-79.7)	68.5
RBMXL1	17.9 (0-52.6)	8.8
RBMXL2	2 (0-9.1)	13.8
RCC2	20.8 (0-55.1)	3
RCN1	15.9 (0-66.8)	2.9
RCN3	16.7 (0-52.2)	251.2
RIC8A	6.8 (0-33)	58.6
RNPEP	92.5 (0-266.9)	222.9
RPL13	6.7 (0-30.7)	44.2
RPL17	4.9 (0-24.5)	18.8
RPL18	5.2 (0-17)	50
RPL22	2.3 (0-6.1)	4.1
RPL27	8.9 (0-32.6)	147.8
RPL29	1.5 (0-8.6)	9.6
RPL30	4.4 (0-21.3)	3.3
RPL31	3.6 (0-14.3)	11.6
RPL4	17.1 (0-56.9)	277.4
RPL8	11.1 (0-36.3)	197
RPLP1	5 (0-17.7)	2.9
RPLP2	4.5 (0-19.6)	4.6
RPN2	77.3 (0-345.2)	2.7
RPS11	21 (5.7-53.8)	21.7
RPS15	2.4 (0-9.8)	2.2
RPS18	2 (0-6.2)	11.8
RPS21	16.4 (3.5-28.5)	152
RPS23	8.7 (0-29.2)	98.1
RPS24	1.9 (0-6.9)	2.2
RPS27	3.9 (0-14.7)	66.1
RPS28	13.7 (4.4-30.2)	8.2
RPS3A	10.6 (0-48.7)	7.1
RPS6	12.7 (0.5-30.1)	89.9
RPS7	12.4 (0-23.6)	4.5
RPS8	7.8 (0-23.6)	5.4
RQCD1	4.4 (0-18.4)	2.5
RRM2	10.8 (0-52)	14.9
S100A13	4.7 (0-16.9)	4.9
SAAL1	7.3 (0-22.5)	43.3
SAFB	43.3 (6.5-116.2)	8.1
SAFB2	11.2 (0-30)	34.9
SAP30BP	3.1 (0-14.4)	30.9
SARNP	5.7 (0-14)	2.1
SCAMP1	0.6 (0-2)	6.6
SCFD1	19.7 (0-64.1)	3.2
SCPEP1	3.9 (0-40.9)	10.7
SDF4	6 (0-19.6)	60.4
SEC23A	13.7 (0-36.3)	4.5
SEC23B	8.1 (0-37.1)	19.7
SEC24C	29.5 (0-59.8)	7
SEPHS1	9.2 (0-71.4)	14
SERBP1	116.5 (23.9-353.6)	7.8
SERPINF1	52.2 (0-388)	2606.5
SERPINF2	15.8 (0-46.9)	249.1
SET	9.2 (0-30.2)	9.3
SF1	16 (0-86.4)	10.3
SF3B1	87.5 (46.2-128.1)	4.5
SF3B3	129.4 (9.8-231.6)	5.8
SFMBT1	1.8 (0-5.9)	33.3
SFN	38.2 (0-81)	8
SFPQ	43.6 (0-108)	2.5
SH3BGRL	7.9 (0-27.5)	37.7
SLC25A3	4.2 (0-14.9)	3.5
SLC9A3R1	11.2 (0-55)	26.6
SMAP	3.5 (0-15.4)	44.2
SNAP91	2.9 (0-14.7)	20.1
SNRNP200	88.1 (0-224.6)	2.5
SNRNP70	58.5 (0-234.5)	10.5
SNRPA1	5.5 (0-36.9)	22.1
SNRPD1	2.8 (0-16.1)	12.7
SNRPD2	5.1 (0-27.8)	26.9
SNRPD3	5.8 (0-14.3)	34.9
SNW1	8.2 (0-32.3)	94.9
SNX4	8.2 (0-25.5)	69.4
SOD1	87.4 (21.1-168.9)	16.1
SON	61.5 (0-350.6)	35.6
SPINT2	5.9 (0-32)	3.6
SPOCK1	21 (0-123.7)	932.5
SPOCK3	2.8 (0-16)	78.7
SREK1	6.7 (0-40.1)	79.7
SRP9	4.1 (0-10.6)	59.9
SRRM1	9 (0-29.2)	50.3
SRRM2	16 (0-119.2)	47.5
SRSF1	83.4 (21.9-180.7)	6.3
SRSF10	3.4 (0-12)	3.2
SRSF11	15.5 (0-102.7)	17
SRSF2	16.1 (4.1-32)	11.1
SRSF3	8.5 (0-23.1)	2.6
SRSF5	4.2 (0-17.6)	60.1
SRSF7	13.7 (0-76.5)	12.8
SRSF8	5.5 (0-14.3)	17.7
SRSF9	16.6 (1.3-38.7)	51.5
SS18	1.5 (0-11.8)	17.9
SSBP1	1.8 (0-6.3)	14.9
SSRP1	10.1 (0-86.4)	5.3
STIP1	62.6 (0-145.7)	4.3
STMN1	96.6 (26.3-202.1)	25.3
STMN2	13.8 (0-32.3)	203.6
SUB1	20.9 (0-60.9)	7.2
SUMO1	9.8 (0-28.7)	76.5
SUMO4	3.4 (0-10.8)	11.4
SZRD1	1.6 (0-9.2)	10.6
TACC3	8 (0-16.7)	97.5
TAF15	32.1 (3.1-78.4)	3.2
TAGLN2	17.9 (0-76.9)	4.4
TAGLN3	6.2 (0-20)	7.4
TALDO1	16.1 (0-40.1)	4.5
TBC1D5	5.6 (0-32)	18.1
TBCA	32.5 (0-89)	87.5
TBCD	38.3 (0-209)	3.4
TCEAL4	12.4 (0-63.4)	22.2
TCOF1	83.1 (0-285.8)	356.5
TFG	6.6 (0-23)	68.7
THBS1	17.9 (0-213.7)	103.3
THBS4	5.3 (0-24.7)	228.9
THRAP3	15.3 (0-59.9)	4.8
TIMP2	58.2 (0-271.3)	800.8
TJP1	14.9 (0-67.6)	108.9
TKFC	23 (0-56)	4.1
TKT	162.9 (0-365.2)	2.3
TLN1	70.2 (0-194.7)	4.4
TMPO	126.2 (9.5-267.1)	3.9
TNPO1	45.6 (0-126.5)	3.8
TNPO2	18.5 (0-63.8)	24.4
TP53BP1	39.7 (0-146)	159.9
TPI1	203.4 (77-358.1)	2.5
TRAPPC3	7.9 (0-38.7)	32.8
TSN	64.4 (14.3-140.4)	13.4
TTC1	2.9 (0-23)	9.6
TUBA1A	427.4 (189.7-830.1)	2.6
TUBA1B	554 (247.5-1116.2)	2.5
TUBA1C	372.7 (175.4-718.1)	3.3
TUBA3E	106.1 (37.3-211.9)	2.5
TUBA8	177.6 (74.6-430.6)	2.1
TXNDC16	13.2 (0-95.2)	797.7
TXNDC17	7 (0-24.8)	19.7
TXNRD1	110.4 (0-267.8)	4.1
UBA1	161.5 (0-272.8)	3
UBA2	20.8 (0-101.6)	2
UBA5	6 (0-34.5)	5.6
UBA52	131.8 (23.6-258.9)	5.9
UBAP2L	24.5 (0-64.5)	13.4
UBB	35.5 (6.5-115.2)	5.5
UQCRH	2.6 (0-9.2)	3.9
UROD	23.9 (0-73.8)	7.6
USO1	36.5 (0-75.9)	7
USP14	5.5 (0-27.9)	2
VAC14	5.6 (0-22.7)	7.5
VAPA	15.2 (0-64.8)	3.6
VARS	54.9 (0-172.7)	2.8
VAT1	82.2 (4-198.6)	2.4
VCL	241.7 (56.3-539.1)	23.2
VCP	112.8 (0-201.9)	2.6
VEGFA	25 (0-57.4)	474.9
VGF	25.4 (0-115.6)	562.4
VPS28	1.8 (0-8.8)	7
VPS35	16.4 (0-47.4)	51.8
VTN	2.5 (0-16.2)	37.7
WASHC4	7.9 (0-29.5)	164.6
WBP4	4.4 (0-16.7)	91.1
WFDC2	19.6 (0-85.4)	355.9
XPNPEP1	43.6 (0-119.1)	17.6
XPO1	102.7 (0-213.7)	10.5
XPO5	36.4 (0-106)	3.2
XPO7	77.1 (0-190.8)	618.6
XPOT	20.3 (0-68.8)	102.6
YBX1	51.9 (8.9-160.6)	11
YBX2	5.9 (0-18.3)	7.1
YBX3	40.9 (0-129.3)	6.4
YWHAB	120.1 (72.3-206.2)	3.8
YWHAE	331.9 (218-612.8)	4.5
YWHAG	62.3 (37.3-107.1)	4.4
YWHAH	90.4 (50-172.8)	5.3
YWHAQ	189.6 (113.7-322.6)	4.8
YWHAZ	673.9 (272.5-2011.1)	4.6
ZC3H14	6.1 (0-22.4)	4.6
ZNF207	4.8 (0-17.7)	142.9
† mean (minimum-maximum) spectral abundance
‡ protein enrichment ratio in conditioned media (see methods)
