# Supplementary material for: Plasma Based Protein Signatures Associated with Small Cell Lung Cancer
Source: Cancers (Basel). 2021 Aug 6;13(16):3972. doi: 10.3390/cancers13163972 (PMC8391533; doi:10.3390/cancers13163972)
Supplement: Supplementary file 1 [file cancers-13-03972-s001.zip › Supplemental Datasets/Supplemental Dataset 3.xlsx]

## Sheet: Sheet1
Supplemental Dataset 3. Predictive performance of circulating proteins for distinguishing cases diagnosed within one year of blood draw from matched controls.
Protein	Entrez Gene Name	Subcellular Location£	Protein Functional Subtype£	Secreted Protein€	Cases (0-1 year]†	Matched Controls†	FC‡	p-value¥	AUC (95% CI)	MYC Downstream Target║	YAP1 Downstream Target║
A1BG	alpha-1-B glycoprotein	Extracellular Space	Other	Yes	1.14 +/- 0.38	1.11 +/- 0.29	1.03	0.813	0.56 (0.15-0.97)	-	Yes
A1CF	APOBEC1 complementation factor	Nucleus	Other	-	1.53 +/- 0.18	1.75 +/- 0.15	0.88	0.125	0.13 (0-0.41)	-	-
A2M	alpha-2-macroglobulin	Extracellular Space	transporter	Yes	1.53 +/- 0.4	1.61 +/- 0.47	0.95	1	0.44 (0.01-0.87)	-	Yes
AARS2	alanyl-tRNA synthetase 2, mitochondrial	Cytoplasm	enzyme	-	0.77 +/- 0.12	0.77 +/- 0.09	1	0.875	0.38 (0-0.86)	-	-
AASS	aminoadipate-semialdehyde synthase	Cytoplasm	enzyme	-	0.94 +/- 0.07	0.97 +/- 0.09	0.97	0.625	0.38 (0-0.82)	-	-
ABCA2	ATP binding cassette subfamily A member 2	Plasma Membrane	transporter	-	0.64 +/- 0.27	1.09 +/- 0.15	0.59	0.125	0 (0-0)	-	-
ABCA3	ATP binding cassette subfamily A member 3	Plasma Membrane	transporter	-	0.35 +/- 0.05	0.32 +/- 0.03	1.09	0.625	0.69 (0.25-1)	-	-
ABCA8	ATP binding cassette subfamily A member 8	Plasma Membrane	transporter	-	1.65 +/- 0.36	1.69 +/- 0.31	0.98	0.625	0.44 (0.01-0.87)	-	-
ABCC12	ATP binding cassette subfamily C member 12	Cytoplasm	transporter	-	1.02 +/- 0.33	0.99 +/- 0.19	1.03	0.813	0.56 (0.13-0.99)	-	Yes
ABCC3	ATP binding cassette subfamily C member 3	Plasma Membrane	transporter	-	0.99 +/- 0.03	0.9 +/- 0.06	1.11	0.25	0.88 (0.59-1)	-	-
ABCC8	ATP binding cassette subfamily C member 8	Plasma Membrane	transporter	-	0.83 +/- 0.14	0.97 +/- 0.13	0.86	0.125	0.25 (0-0.65)	-	-
ABCD1	ATP binding cassette subfamily D member 1	Plasma Membrane	transporter	-	1.13 +/- 0.05	0.98 +/- 0.04	1.15	0.125	1 (1-1)	-	-
ABCG1	ATP binding cassette subfamily G member 1	Plasma Membrane	transporter	-	0.91 +/- 0.12	0.86 +/- 0.04	1.05	0.875	0.63 (0.14-1)	-	-
ABHD1	abhydrolase domain containing 1	Other	Other	-	0.89 +/- 0.11	0.97 +/- 0.11	0.92	0.625	0.25 (0-0.65)	-	-
ABHD18	abhydrolase domain containing 18	Other	Other	Yes	1.39 +/- 0.04	1.35 +/- 0.11	1.03	1	0.56 (0.08-1)	-	-
ABHD2	abhydrolase domain containing 2, acylglycerol lipase	Cytoplasm	enzyme	-	1.26 +/- 0.39	1.03 +/- 0.19	1.22	0.188	0.76 (0.37-1)	-	-
ABI2	abl interactor 2	Cytoplasm	Other	-	1.49 +/- 0.14	1.55 +/- 0.11	0.96	0.625	0.38 (0-0.86)	-	-
ABTB2	ankyrin repeat and BTB domain containing 2	Nucleus	Other	-	1.15 +/- 0.28	1.17 +/- 0.22	0.98	0.813	0.56 (0.13-0.99)	-	-
ACACA	acetyl-CoA carboxylase alpha	Cytoplasm	enzyme	-	1.07 +/- 0.25	1.05 +/- 0.28	1.02	0.813	0.52 (0.11-0.93)	-	Yes
ACACB	acetyl-CoA carboxylase beta	Cytoplasm	enzyme	Yes	0.83 +/- 0.07	1.02 +/- 0.14	0.81	0.125	0.13 (0-0.41)	Yes	Yes
ACADVL	acyl-CoA dehydrogenase very long chain	Cytoplasm	enzyme	-	1.31 +/- 0.39	1.17 +/- 0.21	1.12	0.438	0.64 (0.23-1)	-	-
ACD	ACD shelterin complex subunit and telomerase recruitment factor	Nucleus	Other	-	1.13 +/- 0.28	0.92 +/- 0.05	1.22	0.375	0.81 (0.48-1)	-	-
ACO2	aconitase 2	Cytoplasm	enzyme	-	1.01 +/- 0.19	1.07 +/- 0.16	0.94	0.625	0.38 (0-0.82)	-	-
ACP5	acid phosphatase 5, tartrate resistant	Cytoplasm	phosphatase	Yes	2.03 +/- 1.42	1.19 +/- 0.16	1.71	0.625	0.63 (0.14-1)	-	-
ACTB	actin beta	Cytoplasm	Other	-	1.46 +/- 0.35	1.41 +/- 0.18	1.04	0.813	0.68 (0.27-1)	-	Yes
ADA2	adenosine deaminase 2	Extracellular Space	enzyme	Yes	1.35 +/- 0.55	1.25 +/- 0.34	1.09	0.813	0.56 (0.13-0.99)	-	-
ADAM19	ADAM metallopeptidase domain 19	Plasma Membrane	peptidase	-	1.12 +/- 0.07	1.41 +/- 0.17	0.79	0.125	0 (0-0)	-	-
ADAM22	ADAM metallopeptidase domain 22	Plasma Membrane	peptidase	Yes	1.02 +/- 0.05	1.09 +/- 0.05	0.94	0.25	0.19 (0-0.52)	-	-
ADAM8	ADAM metallopeptidase domain 8	Plasma Membrane	peptidase	Yes	1.18 +/- 0.38	1.12 +/- 0.25	1.06	0.438	0.72 (0.32-1)	-	-
ADAMTS13	ADAM metallopeptidase with thrombospondin type 1 motif 13	Extracellular Space	peptidase	Yes	1.84 +/- 1.01	1.7 +/- 0.63	1.08	1	0.52 (0.07-0.97)	Yes	-
ADAMTS5	ADAM metallopeptidase with thrombospondin type 1 motif 5	Extracellular Space	peptidase	Yes	1.28 +/- 0.4	1.79 +/- 0.73	0.71	0.063	0.16 (0-0.48)	Yes	-
ADAMTS6	ADAM metallopeptidase with thrombospondin type 1 motif 6	Extracellular Space	peptidase	Yes	1 +/- 0.17	0.86 +/- 0.13	1.17	0.125	0.75 (0.35-1)	-	-
ADAMTSL4	ADAMTS like 4	Extracellular Space	Other	Yes	1.32 +/- 0.3	1.42 +/- 0.47	0.93	0.625	0.44 (0.01-0.87)	-	-
ADAMTSL5	ADAMTS like 5	Extracellular Space	Other	Yes	1.48 +/- 0.11	1.48 +/- 0.09	1	0.875	0.56 (0.08-1)	-	-
ADAR	adenosine deaminase RNA specific	Nucleus	enzyme	-	1.49 +/- 0.31	1.49 +/- 0.35	1	1	0.44 (0.01-0.87)	-	Yes
ADCK2	aarF domain containing kinase 2	Cytoplasm	kinase	-	0.99 +/- 0.27	0.84 +/- 0.23	1.18	0.375	0.69 (0.21-1)	-	-
ADCY3	adenylate cyclase 3	Plasma Membrane	enzyme	-	1.3 +/- 0.39	1.18 +/- 0.24	1.1	0.625	0.64 (0.2-1)	-	-
ADGRA1	adhesion G protein-coupled receptor A1	Plasma Membrane	G-protein coupled receptor	-	0.93 +/- 0.16	0.94 +/- 0.12	1	1	0.52 (0.11-0.93)	-	-
ADGRB1	adhesion G protein-coupled receptor B1	Plasma Membrane	G-protein coupled receptor	Yes	1.38 +/- 0.53	1.24 +/- 0.34	1.11	0.625	0.52 (0.11-0.93)	-	-
ADGRF5	adhesion G protein-coupled receptor F5	Plasma Membrane	G-protein coupled receptor	-	1.19 +/- 0.13	1.05 +/- 0.07	1.13	0.25	0.88 (0.59-1)	-	-
ADH1B	alcohol dehydrogenase 1B (class I), beta polypeptide	Cytoplasm	enzyme	-	0.99 +/- 0.34	1.33 +/- 0.75	0.74	0.625	0.25 (0-0.65)	-	-
ADIPOQ	adiponectin, C1Q and collagen domain containing	Extracellular Space	Other	Yes	1.37 +/- 0.36	1.93 +/- 1.23	0.71	1	0.4 (0-0.81)	-	-
ADPRHL1	ADP-ribosylhydrolase like 1	Other	enzyme	-	1.41 +/- 0.35	1.65 +/- 0.45	0.86	0.625	0.28 (0-0.68)	-	-
ADSL	adenylosuccinate lyase	Cytoplasm	enzyme	-	1.77 +/- 0.96	0.99 +/- 0.03	1.78	0.125	1 (1-1)	-	-
AFM	afamin	Extracellular Space	transporter	Yes	1.91 +/- 0.95	1.6 +/- 0.51	1.2	0.625	0.56 (0.13-0.99)	-	-
AGA	aspartylglucosaminidase	Cytoplasm	enzyme	Yes	1.61 +/- 0.38	1.55 +/- 0.15	1.04	1	0.56 (0.04-1)	Yes	Yes
AGAP3	ArfGAP with GTPase domain, ankyrin repeat and PH domain 3	Nucleus	transcription regulator	-	1.6 +/- 0.68	1.34 +/- 0.34	1.19	0.625	0.6 (0.19-1)	-	-
AGO3	argonaute RISC catalytic component 3	Cytoplasm	translation regulator	-	1.2 +/- 0.61	1.08 +/- 0.19	1.11	0.813	0.44 (0.01-0.87)	-	-
AGPAT2	1-acylglycerol-3-phosphate O-acyltransferase 2	Cytoplasm	enzyme	-	1.18 +/- 0.58	1.06 +/- 0.2	1.12	0.625	0.48 (0.05-0.91)	-	-
AGT	angiotensinogen	Extracellular Space	growth factor	Yes	1.43 +/- 0.41	1.46 +/- 0.32	0.99	1	0.52 (0.11-0.93)	-	-
AHNAK2	AHNAK nucleoprotein 2	Cytoplasm	Other	-	1.22 +/- 0.51	1.04 +/- 0.23	1.18	0.438	0.52 (0.11-0.93)	-	-
AHSG	alpha 2-HS glycoprotein	Extracellular Space	Other	Yes	1.63 +/- 0.74	1.64 +/- 0.61	1	0.813	0.52 (0.09-0.95)	-	-
AIF1	allograft inflammatory factor 1	Nucleus	Other	-	1.03 +/- 0.21	1.38 +/- 0.23	0.75	0.125	0.13 (0-0.41)	-	-
AIP	aryl hydrocarbon receptor interacting protein	Nucleus	transcription regulator	-	1.38 +/- 0.27	1.21 +/- 0.08	1.15	0.625	0.69 (0.21-1)	-	-
AJM1	apical junction component 1 homolog	Other	Other	-	1.65 +/- 0.56	1.74 +/- 0.63	0.95	0.313	0.44 (0.01-0.87)	-	-
AK1	adenylate kinase 1	Cytoplasm	kinase	-	1.09 +/- 0.62	0.91 +/- 0.05	1.21	1	0.5 (0.01-0.99)	-	-
AKR1C8P	aldo-keto reductase family 1 member C8, pseudogene	Other	Other	-	1.24 +/- 0.32	1 +/- 0.04	1.24	0.25	0.75 (0.26-1)	-	-
ALAS1	5'-aminolevulinate synthase 1	Cytoplasm	enzyme	-	1.07 +/- 0.25	0.96 +/- 0.05	1.12	0.625	0.56 (0.04-1)	-	-
ALCAM	activated leukocyte cell adhesion molecule	Plasma Membrane	Other	Yes	1.08 +/- 0.24	1.22 +/- 0.26	0.89	0.063	0.16 (0-0.48)	Yes	Yes
ALDH1L1	aldehyde dehydrogenase 1 family member L1	Cytoplasm	enzyme	-	1.38 +/- 0.28	1.49 +/- 0.3	0.92	0.313	0.4 (0-0.81)	-	-
ALDOB	aldolase, fructose-bisphosphate B	Cytoplasm	enzyme	-	1.35 +/- 0.62	1.47 +/- 0.86	0.92	1	0.4 (0-0.81)	-	-
ALG13	ALG13 UDP-N-acetylglucosaminyltransferase subunit	Cytoplasm	enzyme	-	0.92 +/- 0.16	1.11 +/- 0.21	0.83	0.125	0.19 (0-0.52)	-	-
ALK	ALK receptor tyrosine kinase	Plasma Membrane	kinase	-	1.45 +/- 0.35	1.56 +/- 0.35	0.93	0.188	0.32 (0-0.7)	-	-
ALS2	alsin Rho guanine nucleotide exchange factor ALS2	Cytoplasm	Other	-	1.15 +/- 0.1	0.95 +/- 0.17	1.21	0.25	0.88 (0.59-1)	-	Yes
AMDHD1	amidohydrolase domain containing 1	Cytoplasm	enzyme	-	0.92 +/- 0.25	0.95 +/- 0.37	0.96	0.625	0.44 (0-0.92)	-	-
AMFR	autocrine motility factor receptor	Plasma Membrane	transmembrane receptor	-	1.23 +/- 0.02	1.42 +/- 0.06	0.87	0.125	0 (0-0)	-	-
AMOT	angiomotin	Plasma Membrane	Other	-	1.55 +/- 0.83	1.33 +/- 0.33	1.16	0.813	0.48 (0.07-0.89)	-	-
ANAPC2	anaphase promoting complex subunit 2	Nucleus	Other	-	0.84 +/- 0.31	1.23 +/- 0.16	0.69	0.25	0.19 (0-0.57)	-	-
ANAPC7	anaphase promoting complex subunit 7	Nucleus	Other	-	0.97 +/- 0.08	0.94 +/- 0.07	1.03	0.625	0.69 (0.25-1)	-	Yes
ANG	angiogenin	Extracellular Space	enzyme	Yes	1.12 +/- 0.19	1.19 +/- 0.13	0.94	0.375	0.31 (0-0.75)	-	-
ANGPTL3	angiopoietin like 3	Extracellular Space	growth factor	Yes	1.95 +/- 0.28	2.04 +/- 0.07	0.95	0.625	0.25 (0-0.74)	-	-
ANK3	ankyrin 3	Plasma Membrane	Other	-	1.52 +/- 0.3	1.48 +/- 0.23	1.03	0.438	0.56 (0.13-0.99)	-	-
ANKAR	ankyrin and armadillo repeat containing	Nucleus	transcription regulator	-	0.75 +/- 0.06	0.77 +/- 0.05	0.96	0.625	0.31 (0-0.75)	-	-
ANKHD1	ankyrin repeat and KH domain containing 1	Other	Other	-	1.47 +/- 0.2	1.29 +/- 0.06	1.14	0.25	0.81 (0.43-1)	Yes	-
ANKRD18B	ankyrin repeat domain 18B	Other	Other	-	1.03 +/- 0.05	0.95 +/- 0.12	1.08	0.375	0.75 (0.35-1)	-	-
ANKRD24	ankyrin repeat domain 24	Other	Other	-	1.53 +/- 0.26	1.77 +/- 0.61	0.86	0.813	0.4 (0-0.83)	-	-
ANKRD36	ankyrin repeat domain 36	Other	Other	-	1.28 +/- 0.15	1.19 +/- 0.13	1.08	0.625	0.69 (0.25-1)	-	Yes
ANKRD44	ankyrin repeat domain 44	Other	Other	-	0.88 +/- 0.12	0.92 +/- 0.07	0.95	0.25	0.38 (0-0.86)	-	-
ANKRD52	ankyrin repeat domain 52	Nucleus	transcription regulator	-	1.09 +/- 0.23	1.04 +/- 0.27	1.05	0.625	0.64 (0.25-1)	-	-
ANKS1B	ankyrin repeat and sterile alpha motif domain containing 1B	Nucleus	Other	-	0.84 +/- 0.07	0.84 +/- 0.08	1	1	0.44 (0-0.92)	-	Yes
ANO7	anoctamin 7	Plasma Membrane	transporter	Yes	2 +/- 0.34	1.81 +/- 0.2	1.1	0.625	0.75 (0.35-1)	-	-
ANPEP	alanyl aminopeptidase, membrane	Plasma Membrane	peptidase	-	1.53 +/- 0.14	1.44 +/- 0.03	1.07	0.25	0.81 (0.43-1)	Yes	-
AOC3	amine oxidase copper containing 3	Plasma Membrane	enzyme	Yes	1.51 +/- 0.5	1.56 +/- 0.34	0.97	0.625	0.48 (0.03-0.93)	-	-
AP4B1	adaptor related protein complex 4 subunit beta 1	Cytoplasm	Other	-	1.02 +/- 0.06	0.96 +/- 0.08	1.07	0.375	0.75 (0.26-1)	-	-
AP5B1	adaptor related protein complex 5 subunit beta 1	Cytoplasm	Other	-	0.82 +/- 0.1	0.94 +/- 0.07	0.88	0.125	0.13 (0-0.41)	-	-
APBB1	amyloid beta precursor protein binding family B member 1	Cytoplasm	transcription regulator	-	0.71 +/- 0.07	0.7 +/- 0.08	1.02	1	0.56 (0.04-1)	-	-
APC	APC regulator of WNT signaling pathway	Nucleus	enzyme	-	1.47 +/- 0.4	1.51 +/- 0.34	0.98	0.813	0.48 (0.07-0.89)	-	Yes
APCS	amyloid P component, serum	Extracellular Space	Other	Yes	1.62 +/- 0.6	1.49 +/- 0.44	1.08	0.813	0.6 (0.17-1)	-	-
APLP2	amyloid beta precursor like protein 2	Cytoplasm	Other	-	1.31 +/- 0.19	1.15 +/- 0.14	1.15	0.25	0.81 (0.43-1)	-	Yes
APOA1	apolipoprotein A1	Extracellular Space	transporter	Yes	1.76 +/- 0.75	1.76 +/- 0.63	1	1	0.56 (0.13-0.99)	-	-
APOA2	apolipoprotein A2	Extracellular Space	transporter	Yes	4.04 +/- 2.14	4.51 +/- 2.92	0.89	0.313	0.48 (0.07-0.89)	-	-
APOA4	apolipoprotein A4	Extracellular Space	transporter	Yes	1.76 +/- 0.63	1.93 +/- 0.9	0.91	0.813	0.48 (0.07-0.89)	-	-
APOB	apolipoprotein B	Extracellular Space	transporter	Yes	1.27 +/- 0.33	1.52 +/- 0.73	0.84	0.625	0.4 (0-0.83)	-	Yes
APOC1	apolipoprotein C1	Extracellular Space	transporter	Yes	2.41 +/- 1.39	2.92 +/- 1.21	0.82	0.313	0.36 (0-0.75)	-	-
APOC3	apolipoprotein C3	Extracellular Space	transporter	Yes	1.65 +/- 0.81	1.78 +/- 0.76	0.93	0.813	0.44 (0.01-0.87)	-	-
APOC4	apolipoprotein C4	Extracellular Space	transporter	Yes	1.29 +/- 0.53	1.73 +/- 0.8	0.75	0.063	0.32 (0-0.7)	-	-
APOC4-APOC2	APOC4-APOC2 readthrough (NMD candidate)	Other	Other	-	1.29 +/- 0.58	1.59 +/- 0.49	0.81	0.25	0.38 (0-0.86)	-	-
APOD	apolipoprotein D	Extracellular Space	transporter	Yes	1.43 +/- 0.49	1.74 +/- 0.59	0.82	0.313	0.32 (0-0.73)	-	-
APOE	apolipoprotein E	Extracellular Space	transporter	Yes	1.8 +/- 0.63	2 +/- 0.37	0.9	0.438	0.36 (0-0.77)	-	-
APOF	apolipoprotein F	Extracellular Space	transporter	Yes	1.16 +/- 0.31	1.24 +/- 0.42	0.94	0.625	0.48 (0.07-0.89)	-	-
APOH	apolipoprotein H	Extracellular Space	transporter	Yes	1.59 +/- 0.59	1.85 +/- 0.64	0.86	0.063	0.32 (0-0.7)	-	-
APOL1	apolipoprotein L1	Extracellular Space	transporter	Yes	1.4 +/- 0.48	1.69 +/- 0.58	0.83	0.313	0.32 (0-0.73)	-	-
APOM	apolipoprotein M	Plasma Membrane	transporter	Yes	1.14 +/- 0.33	1.18 +/- 0.44	0.97	0.625	0.48 (0.07-0.89)	-	-
APP	amyloid beta precursor protein	Plasma Membrane	Other	-	0.91 +/- 0.08	0.84 +/- 0.09	1.08	0.625	0.56 (0.08-1)	Yes	Yes
APPL2	adaptor protein, phosphotyrosine interacting with PH domain and leucine zipper 2	Cytoplasm	Other	-	1.04 +/- 0.15	1.17 +/- 0.06	0.89	0.125	0.25 (0-0.65)	-	Yes
ARFGEF1	ADP ribosylation factor guanine nucleotide exchange factor 1	Cytoplasm	Other	-	1.1 +/- 0.24	1.06 +/- 0.26	1.04	0.813	0.6 (0.19-1)	-	-
ARFGEF3	ARFGEF family member 3	Other	Other	-	1.13 +/- 0.18	1.28 +/- 0.57	0.88	1	0.56 (0.04-1)	Yes	Yes
ARFIP1	ADP ribosylation factor interacting protein 1	Cytoplasm	Other	-	0.97 +/- 0.19	1.18 +/- 0.12	0.82	0.125	0.13 (0-0.41)	-	-
ARHGDIB	Rho GDP dissociation inhibitor beta	Cytoplasm	enzyme	-	1.3 +/- 0.19	1.16 +/- 0.05	1.12	0.125	0.88 (0.59-1)	-	-
ARHGEF2	Rho/Rac guanine nucleotide exchange factor 2	Cytoplasm	Other	-	1.32 +/- 0.05	1.35 +/- 0.1	0.98	0.625	0.38 (0-0.86)	-	-
ARHGEF40	Rho guanine nucleotide exchange factor 40	Cytoplasm	Other	-	1.18 +/- 0.17	1.07 +/- 0.07	1.1	0.375	0.69 (0.21-1)	-	-
ARID1B	AT-rich interaction domain 1B	Nucleus	transcription regulator	-	0.99 +/- 0.04	0.99 +/- 0.08	1	1	0.44 (0-0.92)	-	Yes
ARID2	AT-rich interaction domain 2	Nucleus	transcription regulator	-	0.62 +/- 0.19	0.64 +/- 0.15	0.96	0.625	0.44 (0-0.92)	-	Yes
ARL1	ADP ribosylation factor like GTPase 1	Cytoplasm	enzyme	-	1.11 +/- 0.06	1.08 +/- 0.17	1.02	1	0.56 (0.04-1)	-	-
ARMC1	armadillo repeat containing 1	Cytoplasm	Other	-	1.54 +/- 0.11	1.82 +/- 0.05	0.85	0.125	0 (0-0)	-	-
ARMCX2	armadillo repeat containing X-linked 2	Other	Other	-	1.58 +/- 0.28	1.57 +/- 0.36	1.01	1	0.44 (0.01-0.87)	-	-
ARNTL2	aryl hydrocarbon receptor nuclear translocator like 2	Nucleus	transcription regulator	-	0.95 +/- 0.24	0.98 +/- 0.2	0.97	0.438	0.4 (0-0.81)	-	-
ARR3	arrestin 3	Cytoplasm	Other	-	1.44 +/- 0.47	1.72 +/- 0.5	0.84	0.438	0.28 (0-0.66)	-	-
ARSA	arylsulfatase A	Cytoplasm	enzyme	Yes	1.27 +/- 0.4	1.21 +/- 0.3	1.05	0.813	0.56 (0.15-0.97)	-	-
ASGR2	asialoglycoprotein receptor 2	Plasma Membrane	transmembrane receptor	-	1.23 +/- 0.33	1.47 +/- 0.92	0.84	0.625	0.52 (0.11-0.93)	-	-
ASH1L	ASH1 like histone lysine methyltransferase	Nucleus	transcription regulator	-	0.92 +/- 0.35	1.13 +/- 0.45	0.81	0.813	0.28 (0-0.63)	-	-
ASL	argininosuccinate lyase	Cytoplasm	enzyme	-	0.96 +/- 0.04	1.02 +/- 0.05	0.95	0.125	0.19 (0-0.57)	-	-
ASMTL	acetylserotonin O-methyltransferase like	Cytoplasm	enzyme	-	0.91 +/- 0.13	1.05 +/- 0.12	0.87	0.125	0.19 (0-0.52)	-	-
ASXL3	ASXL transcriptional regulator 3	Other	Other	-	1.6 +/- 0.45	1.87 +/- 0.07	0.86	0.625	0.38 (0-0.86)	-	-
ATAD3C	ATPase family AAA domain containing 3C	Cytoplasm	Other	-	1.17 +/- 0.06	1.26 +/- 0.09	0.93	0.125	0.19 (0-0.57)	-	-
ATG16L2	autophagy related 16 like 2	Extracellular Space	Other	-	1.14 +/- 0.4	0.91 +/- 0.11	1.26	0.625	0.75 (0.35-1)	-	-
ATG2A	autophagy related 2A	Plasma Membrane	Other	Yes	1.03 +/- 0.23	1.34 +/- 0.39	0.77	0.25	0.25 (0-0.65)	-	-
ATG3	autophagy related 3	Cytoplasm	enzyme	-	1.54 +/- 0.28	1.4 +/- 0.32	1.1	0.313	0.56 (0.13-0.99)	-	-
ATG4D	autophagy related 4D cysteine peptidase	Cytoplasm	peptidase	-	1.94 +/- 0.67	1.91 +/- 0.28	1.02	1	0.56 (0.04-1)	-	-
ATM	ATM serine/threonine kinase	Nucleus	kinase	-	1.22 +/- 0.24	1.49 +/- 0.42	0.82	0.188	0.36 (0-0.77)	-	-
ATMIN	ATM interactor	Nucleus	transcription regulator	Yes	0.96 +/- 0.26	0.92 +/- 0.13	1.04	1	0.56 (0.13-0.99)	-	-
ATOH7	atonal bHLH transcription factor 7	Other	transcription regulator	-	1.05 +/- 0.06	1.02 +/- 0.16	1.03	0.625	0.69 (0.21-1)	-	-
ATP10A	ATPase phospholipid transporting 10A (putative)	Plasma Membrane	transporter	-	1.28 +/- 0.21	1.14 +/- 0.19	1.12	0.625	0.63 (0.14-1)	-	Yes
ATP10B	ATPase phospholipid transporting 10B (putative)	Plasma Membrane	transporter	-	1.69 +/- 0.32	1.66 +/- 0.39	1.02	0.625	0.52 (0.11-0.93)	-	Yes
ATP13A4	ATPase 13A4	Cytoplasm	transporter	-	0.71 +/- 0.11	0.88 +/- 0.04	0.81	0.125	0 (0-0)	-	-
ATP1A3	ATPase Na+/K+ transporting subunit alpha 3	Plasma Membrane	transporter	-	1.67 +/- 0.05	1.63 +/- 0.16	1.03	0.875	0.75 (0.26-1)	-	-
ATP2A1	ATPase sarcoplasmic/endoplasmic reticulum Ca2+ transporting 1	Cytoplasm	transporter	-	1.36 +/- 0.32	1.6 +/- 0.64	0.85	0.375	0.31 (0-0.79)	-	-
ATP2B4	ATPase plasma membrane Ca2+ transporting 4	Plasma Membrane	transporter	-	0.91 +/- 0.25	0.87 +/- 0.1	1.05	0.813	0.48 (0.07-0.89)	-	-
ATP6AP2	ATPase H+ transporting accessory protein 2	Cytoplasm	transporter	-	1.05 +/- 0.13	0.96 +/- 0.05	1.09	0.375	0.63 (0.14-1)	-	Yes
ATP6V1E1	ATPase H+ transporting V1 subunit E1	Cytoplasm	transporter	-	1.04 +/- 0.42	1.3 +/- 0.17	0.8	0.25	0.38 (0-0.86)	-	-
ATP6V1G2	ATPase H+ transporting V1 subunit G2	Cytoplasm	transporter	-	1.37 +/- 0.43	1.47 +/- 0.39	0.93	0.813	0.52 (0.07-0.97)	-	-
ATRN	attractin	Extracellular Space	Other	Yes	1.37 +/- 0.36	1.42 +/- 0.36	0.96	0.625	0.36 (0-0.77)	-	-
ATXN7	ataxin 7	Nucleus	Other	-	1.19 +/- 0.34	1.24 +/- 0.29	0.96	0.438	0.4 (0.01-0.79)	-	-
ATXN7L1	ataxin 7 like 1	Other	Other	-	1.04 +/- 0.38	0.92 +/- 0.22	1.13	0.813	0.56 (0.13-0.99)	-	-
AZGP1	alpha-2-glycoprotein 1, zinc-binding	Extracellular Space	transporter	Yes	1.16 +/- 0.32	1.42 +/- 0.57	0.82	0.313	0.32 (0-0.7)	-	-
AZIN1	antizyme inhibitor 1	Cytoplasm	enzyme	-	0.89 +/- 0.13	1.17 +/- 0.29	0.76	0.125	0.19 (0-0.57)	-	-
B2M	beta-2-microglobulin	Plasma Membrane	transmembrane receptor	Yes	1.29 +/- 0.62	1.32 +/- 0.77	0.98	1	0.64 (0.2-1)	-	-
B3GNT8	UDP-GlcNAc:betaGal beta-1,3-N-acetylglucosaminyltransferase 8	Cytoplasm	enzyme	Yes	1.44 +/- 0.37	1.5 +/- 0.36	0.97	0.625	0.48 (0.07-0.89)	-	-
B4GALT1	beta-1,4-galactosyltransferase 1	Cytoplasm	enzyme	Yes	1.24 +/- 0.36	1.43 +/- 0.56	0.87	0.625	0.36 (0-0.77)	-	-
BATF2	basic leucine zipper ATF-like transcription factor 2	Other	transcription regulator	-	1.37 +/- 0.6	1.54 +/- 0.47	0.89	1	0.44 (0.01-0.87)	-	-
BAX	BCL2 associated X, apoptosis regulator	Cytoplasm	transporter	-	1.26 +/- 0.44	1.34 +/- 0.37	0.94	0.625	0.52 (0.09-0.95)	-	-
BAZ2B	bromodomain adjacent to zinc finger domain 2B	Extracellular Space	Other	-	1.21 +/- 0.39	1.18 +/- 0.29	1.03	1	0.56 (0.13-0.99)	-	-
BBS4	Bardet-Biedl syndrome 4	Cytoplasm	Other	-	1.33 +/- 0.38	1.42 +/- 0.34	0.94	0.438	0.44 (0.03-0.85)	-	-
BCAM	basal cell adhesion molecule (Lutheran blood group)	Plasma Membrane	transmembrane receptor	-	1.13 +/- 0.21	1.01 +/- 0.09	1.12	0.625	0.69 (0.25-1)	-	-
BCAS4	breast carcinoma amplified sequence 4	Cytoplasm	Other	-	1.21 +/- 0.15	1.38 +/- 0.2	0.88	0.375	0.25 (0-0.65)	-	-
BCHE	butyrylcholinesterase	Plasma Membrane	enzyme	Yes	1.5 +/- 0.31	1.62 +/- 0.47	0.93	0.813	0.36 (0-0.77)	-	-
BCL3	BCL3 transcription coactivator	Nucleus	transcription regulator	-	0.99 +/- 0.07	0.93 +/- 0.04	1.06	0.375	0.75 (0.35-1)	-	-
BEAN1	brain expressed associated with NEDD4 1	Other	Other	-	1.59 +/- 0.51	1.38 +/- 0.29	1.15	0.313	0.68 (0.27-1)	-	-
BEND4	BEN domain containing 4	Other	Other	-	0.7 +/- 0.17	0.79 +/- 0.1	0.89	0.25	0.31 (0-0.79)	-	-
BLOC1S3	biogenesis of lysosomal organelles complex 1 subunit 3	Cytoplasm	transporter	-	1.47 +/- 0.37	0.99 +/- 0.1	1.48	0.125	1 (1-1)	-	-
BLOC1S6	biogenesis of lysosomal organelles complex 1 subunit 6	Cytoplasm	Other	-	1.53 +/- 0.75	1.12 +/- 0.73	1.37	0.125	0.81 (0.43-1)	Yes	-
BMPR2	bone morphogenetic protein receptor type 2	Plasma Membrane	kinase	-	1.61 +/- 0.75	1.24 +/- 0.24	1.3	0.625	0.5 (0-1)	-	Yes
BNIP5	BCL2 interacting protein 5	Other	Other	-	1.37 +/- 0.15	1.68 +/- 0.59	0.81	0.125	0.31 (0-0.75)	-	-
BORA	BORA aurora kinase A activator	Cytoplasm	Other	-	1.04 +/- 0.07	0.99 +/- 0.06	1.04	0.625	0.69 (0.25-1)	-	-
BPHL	biphenyl hydrolase like	Cytoplasm	enzyme	-	1.63 +/- 0.48	1.8 +/- 0.45	0.91	0.813	0.52 (0.07-0.97)	-	-
BRF1	BRF1 RNA polymerase III transcription initiation factor subunit	Nucleus	transcription regulator	-	1.14 +/- 0.28	1.16 +/- 0.23	0.98	0.813	0.4 (0-0.81)	-	-
BRINP3	BMP/retinoic acid inducible neural specific 3	Cytoplasm	Other	Yes	1.05 +/- 0.39	0.85 +/- 0.19	1.24	0.063	0.72 (0.34-1)	Yes	-
BRSK2	BR serine/threonine kinase 2	Cytoplasm	kinase	-	0.9 +/- 0.19	1 +/- 0.09	0.9	0.625	0.31 (0-0.79)	-	-
BSN	bassoon presynaptic cytomatrix protein	Plasma Membrane	Other	-	1.25 +/- 0.17	1.39 +/- 0.07	0.9	0.25	0.25 (0-0.65)	-	-
BST1	bone marrow stromal cell antigen 1	Plasma Membrane	enzyme	Yes	1.26 +/- 0.36	1.27 +/- 0.16	0.99	1	0.64 (0.2-1)	-	-
BTD	biotinidase	Extracellular Space	enzyme	Yes	1.47 +/- 0.36	1.49 +/- 0.39	0.99	1	0.52 (0.07-0.97)	-	-
BTN3A2	butyrophilin subfamily 3 member A2	Plasma Membrane	Other	-	1.02 +/- 0.09	0.89 +/- 0.05	1.14	0.125	0.88 (0.59-1)	-	-
C10orf62	chromosome 10 open reading frame 62	Other	Other	-	1.39 +/- 0.32	1.39 +/- 0.13	0.99	0.875	0.38 (0-0.86)	-	-
C1orf127	chromosome 1 open reading frame 127	Other	Other	-	1.29 +/- 0.28	1.22 +/- 0.24	1.06	0.625	0.6 (0.19-1)	-	-
C1QA	complement C1q A chain	Extracellular Space	Other	Yes	1.33 +/- 0.28	1.46 +/- 0.35	0.91	0.188	0.32 (0-0.7)	-	-
C1QB	complement C1q B chain	Extracellular Space	Other	Yes	1.38 +/- 0.19	1.36 +/- 0.26	1.02	0.813	0.44 (0.01-0.87)	-	-
C1QC	complement C1q C chain	Extracellular Space	Other	Yes	1.78 +/- 0.51	1.82 +/- 0.5	0.98	0.813	0.52 (0.07-0.97)	-	-
C1QL4	complement C1q like 4	Extracellular Space	Other	Yes	1.02 +/- 0.33	0.94 +/- 0.03	1.1	0.625	0.5 (0-1)	-	-
C1R	complement C1r	Extracellular Space	peptidase	Yes	1.55 +/- 0.41	1.64 +/- 0.43	0.95	0.125	0.32 (0-0.73)	-	-
C1RL	complement C1r subcomponent like	Extracellular Space	peptidase	Yes	1.59 +/- 0.46	1.7 +/- 0.48	0.94	0.063	0.28 (0-0.66)	-	-
C1S	complement C1s	Extracellular Space	peptidase	Yes	1.4 +/- 0.31	1.44 +/- 0.32	0.97	0.813	0.44 (0.01-0.87)	-	-
C2	complement C2	Extracellular Space	peptidase	Yes	1.28 +/- 0.32	1.37 +/- 0.34	0.93	0.188	0.36 (0-0.75)	-	-
C22orf23	chromosome 22 open reading frame 23	Other	Other	-	0.8 +/- 0.07	1.01 +/- 0.16	0.8	0.125	0.13 (0-0.41)	-	-
C2CD2L	C2CD2 like	Cytoplasm	transporter	-	1.07 +/- 0.04	1.01 +/- 0.08	1.06	0.25	0.81 (0.43-1)	-	-
C4A	complement C4A (Rodgers blood group)	Extracellular Space	Other	Yes	1.01 +/- 0.3	1.48 +/- 0.47	0.68	0.063	0.2 (0-0.53)	-	-
C4B	Complement C4B	Extracellular Space	Other	Yes	1.01 +/- 0.3	1.43 +/- 0.44	0.7	0.063	0.2 (0-0.53)	-	-
C4B_2	complement component 4B (Chido blood group), copy 2	Other	Other	-	1.01 +/- 0.31	1.44 +/- 0.44	0.7	0.063	0.2 (0-0.53)	-	-
C4BPA	complement component 4 binding protein alpha	Extracellular Space	Other	Yes	1.22 +/- 0.34	1.44 +/- 0.57	0.84	0.438	0.4 (0-0.81)	-	-
C4BPB	complement component 4 binding protein beta	Extracellular Space	Other	Yes	0.94 +/- 0.24	1.14 +/- 0.38	0.83	0.063	0.32 (0-0.7)	-	-
C5	complement C5	Extracellular Space	cytokine	Yes	1.48 +/- 0.37	1.67 +/- 0.36	0.89	0.063	0.2 (0-0.53)	Yes	-
C6	complement C6	Extracellular Space	Other	Yes	1.32 +/- 0.26	1.47 +/- 0.16	0.9	0.125	0.24 (0-0.59)	-	-
C6orf223	chromosome 6 open reading frame 223	Other	Other	-	1.12 +/- 0.15	1.14 +/- 0.1	0.99	0.875	0.38 (0-0.86)	-	-
C7	complement C7	Extracellular Space	Other	Yes	1.5 +/- 0.71	1.46 +/- 0.31	1.03	0.813	0.44 (0.01-0.87)	-	-
C7orf61	chromosome 7 open reading frame 61	Nucleus	Other	-	1.01 +/- 0.12	0.96 +/- 0.06	1.05	0.375	0.69 (0.25-1)	-	-
C8A	complement C8 alpha chain	Extracellular Space	Other	Yes	1.43 +/- 0.14	1.35 +/- 0.15	1.06	0.313	0.64 (0.23-1)	-	-
C8B	complement C8 beta chain	Extracellular Space	Other	Yes	1.53 +/- 0.38	1.55 +/- 0.26	0.99	0.813	0.48 (0.03-0.93)	-	-
C8G	complement C8 gamma chain	Extracellular Space	transporter	Yes	1.36 +/- 0.41	1.18 +/- 0.2	1.15	0.625	0.68 (0.27-1)	-	-
C8orf33	chromosome 8 open reading frame 33	Other	Other	-	1.59 +/- 0.49	1.61 +/- 0.56	0.99	0.813	0.44 (0.01-0.87)	-	-
C8orf82	chromosome 8 open reading frame 82	Cytoplasm	Other	-	1.25 +/- 0.31	0.96 +/- 0.06	1.3	0.25	0.94 (0.76-1)	-	-
C9	complement C9	Extracellular Space	Other	Yes	1.26 +/- 0.43	1.18 +/- 0.42	1.07	0.813	0.6 (0.19-1)	-	-
C9orf153	chromosome 9 open reading frame 153	Other	Other	-	1.13 +/- 0.23	1.12 +/- 0.3	1.01	0.875	0.5 (0.01-0.99)	Yes	-
C9orf72	C9orf72-SMCR8 complex subunit	Cytoplasm	Other	Yes	1.07 +/- 0.38	0.86 +/- 0.09	1.24	0.625	0.69 (0.21-1)	-	Yes
CA1	carbonic anhydrase 1	Cytoplasm	enzyme	-	0.92 +/- 1.04	0.5 +/- 0.22	1.84	0.438	0.6 (0.19-1)	-	-
CA13	carbonic anhydrase 13	Cytoplasm	enzyme	-	0.81 +/- 0.19	0.92 +/- 0.12	0.88	0.625	0.31 (0-0.75)	-	-
CA2	carbonic anhydrase 2	Cytoplasm	enzyme	-	1.16 +/- 0.93	0.82 +/- 0.21	1.42	1	0.48 (0.07-0.89)	-	Yes
CA8	carbonic anhydrase 8	Cytoplasm	enzyme	-	1.28 +/- 0.33	1.34 +/- 0.32	0.95	0.063	0.28 (0-0.66)	-	-
CACHD1	cache domain containing 1	Other	Other	-	0.62 +/- 0.19	0.64 +/- 0.15	0.96	0.625	0.44 (0-0.92)	-	Yes
CACNA1B	calcium voltage-gated channel subunit alpha1 B	Plasma Membrane	ion channel	-	1.28 +/- 0.43	1.1 +/- 0.18	1.17	0.813	0.56 (0.13-0.99)	-	-
CACNA1G	calcium voltage-gated channel subunit alpha1 G	Plasma Membrane	ion channel	-	0.86 +/- 0.17	0.78 +/- 0.02	1.11	0.375	0.56 (0.04-1)	-	-
CACNA1H	calcium voltage-gated channel subunit alpha1 H	Plasma Membrane	ion channel	-	1.32 +/- 0.41	1.18 +/- 0.21	1.12	0.813	0.56 (0.13-0.99)	Yes	-
CACNG8	calcium voltage-gated channel auxiliary subunit gamma 8	Plasma Membrane	ion channel	-	0.93 +/- 0.05	0.87 +/- 0.1	1.07	0.625	0.69 (0.21-1)	-	-
CADM2	cell adhesion molecule 2	Plasma Membrane	Other	-	1.14 +/- 0.34	1.01 +/- 0.18	1.13	0.813	0.56 (0.13-0.99)	-	Yes
CADM3	cell adhesion molecule 3	Plasma Membrane	Other	Yes	0.96 +/- 0.1	0.95 +/- 0.16	1.02	1	0.5 (0.01-0.99)	-	-
CAGE1	cancer antigen 1	Other	Other	-	1.26 +/- 0.14	1.37 +/- 0.22	0.92	0.375	0.31 (0-0.75)	-	-
CALR	calreticulin	Cytoplasm	transcription regulator	Yes	1.4 +/- 0.25	1.93 +/- 0.5	0.73	0.125	0.13 (0-0.41)	-	Yes
CAMK2B	calcium/calmodulin dependent protein kinase II beta	Cytoplasm	kinase	-	0.95 +/- 0.05	0.95 +/- 0.07	1	1	0.44 (0-0.92)	Yes	Yes
CAMP	cathelicidin antimicrobial peptide	Cytoplasm	Other	Yes	1.2 +/- 0.48	1.4 +/- 0.27	0.85	0.625	0.38 (0-0.86)	-	-
CAMSAP2	calmodulin regulated spectrin associated protein family member 2	Cytoplasm	Other	-	1.37 +/- 0.87	0.93 +/- 0.16	1.48	0.438	0.76 (0.37-1)	-	-
CAND2	cullin associated and neddylation dissociated 2 (putative)	Nucleus	transcription regulator	-	1.07 +/- 0.39	1.14 +/- 0.3	0.94	0.625	0.4 (0-0.81)	-	Yes
CAPZB	capping actin protein of muscle Z-line subunit beta	Cytoplasm	Other	-	0.96 +/- 0.3	1.14 +/- 0.3	0.84	0.125	0.2 (0-0.53)	-	Yes
CARMIL2	capping protein regulator and myosin 1 linker 2	Plasma Membrane	Other	-	1.43 +/- 0.5	1.37 +/- 0.39	1.04	1	0.56 (0.13-0.99)	-	-
CAST	calpastatin	Cytoplasm	peptidase	-	0.79 +/- 0.1	0.86 +/- 0.06	0.93	0.625	0.38 (0-0.86)	-	Yes
CAT	catalase	Cytoplasm	enzyme	-	1.08 +/- 0.4	1.07 +/- 0.27	1	1	0.52 (0.09-0.95)	-	-
CAVIN2	caveolae associated protein 2	Plasma Membrane	Other	-	2.75 +/- 1.8	1.87 +/- 0.24	1.47	0.875	0.63 (0.18-1)	-	-
CAVIN3	caveolae associated protein 3	Cytoplasm	Other	-	0.86 +/- 0.14	0.91 +/- 0.06	0.94	0.625	0.44 (0-0.96)	-	-
CBL	Cbl proto-oncogene	Nucleus	transcription regulator	-	1.41 +/- 0.47	1.08 +/- 0.09	1.31	0.375	0.88 (0.59-1)	-	-
CBLN2	cerebellin 2 precursor	Extracellular Space	Other	Yes	1.2 +/- 0.2	1.15 +/- 0.2	1.05	0.875	0.56 (0.04-1)	-	-
CBY2	chibby family member 2	Cytoplasm	Other	-	1.34 +/- 0.35	1.3 +/- 0.23	1.03	1	0.56 (0.13-0.99)	-	-
CCDC126	coiled-coil domain containing 126	Other	Other	Yes	0.94 +/- 0.07	0.96 +/- 0.16	0.98	1	0.5 (0.01-0.99)	-	-
CCDC137	coiled-coil domain containing 137	Nucleus	Other	-	0.86 +/- 0.14	0.97 +/- 0.17	0.89	0.25	0.31 (0-0.75)	-	-
CCDC150	coiled-coil domain containing 150	Other	Other	-	1.18 +/- 0.38	1.46 +/- 0.59	0.81	0.438	0.4 (0-0.81)	-	-
CCDC152	coiled-coil domain containing 152	Other	Other	-	0.84 +/- 0.07	0.89 +/- 0.07	0.94	0.625	0.25 (0-0.65)	-	-
CCDC175	coiled-coil domain containing 175	Other	Other	-	1.09 +/- 0.15	0.87 +/- 0.1	1.26	0.063	0.96 (0.85-1)	-	-
CCDC194	Coiled-Coil Domain Containing 194	Other	Other	-	1.14 +/- 0.17	1.1 +/- 0.04	1.03	1	0.31 (0-0.79)	-	-
CCDC27	coiled-coil domain containing 27	Other	Other	-	0.92 +/- 0.22	0.99 +/- 0.02	0.93	0.375	0.44 (0-0.96)	-	-
CCDC34	coiled-coil domain containing 34	Other	Other	-	0.86 +/- 0.03	0.88 +/- 0.05	0.98	0.375	0.25 (0-0.74)	-	-
CCDC88A	coiled-coil domain containing 88A	Cytoplasm	Other	-	1.13 +/- 0.39	1.5 +/- 0.4	0.75	0.063	0.2 (0-0.53)	-	-
CCDC93	coiled-coil domain containing 93	Extracellular Space	Other	-	1.61 +/- 0.2	1.68 +/- 0.15	0.96	0.25	0.44 (0-0.92)	-	-
CCDC9B	coiled-coil domain containing 9B	Other	Other	-	1.14 +/- 0.11	1.24 +/- 0.12	0.92	0.375	0.25 (0-0.65)	-	-
CCIN	calicin	Cytoplasm	Other	-	0.82 +/- 0.44	0.52 +/- 0.03	1.58	0.125	0.88 (0.59-1)	-	-
CCNQ	cyclin Q	Other	Other	-	0.98 +/- 0.31	0.93 +/- 0.21	1.05	0.625	0.6 (0.19-1)	-	-
CD101	CD101 molecule	Plasma Membrane	Other	-	1.84 +/- 0.17	1.9 +/- 0.12	0.97	0.625	0.38 (0-0.82)	-	-
CD109	CD109 molecule	Plasma Membrane	Other	-	1.97 +/- 0.39	1.97 +/- 0.54	1	1	0.48 (0.07-0.89)	-	Yes
CD14	CD14 molecule	Plasma Membrane	transmembrane receptor	Yes	1.5 +/- 0.43	1.59 +/- 0.45	0.94	0.625	0.44 (0.03-0.85)	-	-
CD163	CD163 molecule	Plasma Membrane	transmembrane receptor	Yes	1.25 +/- 0.31	1.34 +/- 0.41	0.93	0.625	0.32 (0-0.73)	-	-
CD2BP2	CD2 cytoplasmic tail binding protein 2	Cytoplasm	Other	-	1.31 +/- 0.25	1.47 +/- 0.06	0.89	0.25	0.25 (0-0.74)	-	-
CD44	CD44 molecule (Indian blood group)	Plasma Membrane	Other	Yes	1.55 +/- 0.47	1.44 +/- 0.43	1.08	0.188	0.64 (0.25-1)	-	-
CD5L	CD5 molecule like	Plasma Membrane	transmembrane receptor	Yes	1.04 +/- 0.41	1.07 +/- 0.33	0.97	0.813	0.44 (0.03-0.85)	-	-
CD93	CD93 molecule	Plasma Membrane	Other	-	1.67 +/- 0.66	1.57 +/- 0.67	1.07	0.625	0.6 (0.21-0.99)	-	Yes
CDH1	cadherin 1	Plasma Membrane	Other	-	1.29 +/- 0.43	1.46 +/- 0.35	0.88	0.125	0.31 (0-0.75)	-	Yes
CDH12	cadherin 12	Plasma Membrane	Other	-	0.72 +/- 0.28	0.62 +/- 0.07	1.17	0.625	0.63 (0.14-1)	Yes	-
CDH13	cadherin 13	Plasma Membrane	Other	Yes	1.43 +/- 0.17	1.47 +/- 0.33	0.97	0.625	0.6 (0.19-1)	Yes	Yes
CDH16	cadherin 16	Plasma Membrane	enzyme	-	1.32 +/- 0.16	1.76 +/- 0.79	0.75	0.375	0.25 (0-0.65)	-	-
CDH19	cadherin 19	Plasma Membrane	Other	-	1.24 +/- 0.2	1.32 +/- 0.39	0.94	0.625	0.38 (0-0.86)	-	-
CDH2	cadherin 2	Plasma Membrane	Other	-	1.1 +/- 0.1	0.95 +/- 0.1	1.15	0.25	0.81 (0.43-1)	-	Yes
CDH5	cadherin 5	Plasma Membrane	Other	-	1.16 +/- 0.21	1.28 +/- 0.32	0.91	0.188	0.28 (0-0.68)	-	Yes
CDH6	cadherin 6	Plasma Membrane	Other	-	1.38 +/- 0.51	1.42 +/- 0.4	0.97	1	0.44 (0.01-0.87)	Yes	Yes
CDHR2	cadherin related family member 2	Plasma Membrane	Other	-	1.52 +/- 0.66	1.34 +/- 0.19	1.13	0.875	0.38 (0-0.86)	Yes	-
CDIN1	chromosome 15 open reading frame 41	Other	Other	-	1.09 +/- 0.23	1.25 +/- 0.22	0.87	0.125	0.25 (0-0.65)	-	-
CDKL3	cyclin dependent kinase like 3	Cytoplasm	kinase	-	4.56 +/- 6.27	0.95 +/- 0.15	4.82	0.125	0.94 (0.76-1)	-	-
CDRT15L2	CMT1A duplicated region transcript 15 like 2	Other	Other	-	1.02 +/- 0.17	0.98 +/- 0.16	1.04	0.313	0.72 (0.34-1)	-	-
CEBPB	CCAAT enhancer binding protein beta	Nucleus	transcription regulator	-	1.41 +/- 0.72	0.87 +/- 0.04	1.62	0.125	1 (1-1)	-	-
CECR2	CECR2 histone acetyl-lysine reader	Nucleus	Other	-	1.1 +/- 0.3	1.05 +/- 0.21	1.05	0.875	0.56 (0.08-1)	-	-
CELF5	CUGBP Elav-like family member 5	Nucleus	Other	-	1.55 +/- 0.76	1.62 +/- 0.51	0.96	1	0.48 (0.03-0.93)	-	-
CELSR1	cadherin EGF LAG seven-pass G-type receptor 1	Plasma Membrane	G-protein coupled receptor	-	1.15 +/- 0.34	1.12 +/- 0.35	1.02	0.438	0.52 (0.11-0.93)	-	-
CELSR3	cadherin EGF LAG seven-pass G-type receptor 3	Plasma Membrane	G-protein coupled receptor	-	1.37 +/- 0.4	1.4 +/- 0.3	0.98	0.625	0.36 (0-0.77)	-	-
CENPF	centromere protein F	Nucleus	Other	-	1.55 +/- 0.38	1.48 +/- 0.3	1.05	0.438	0.68 (0.27-1)	-	-
CEP170	centrosomal protein 170	Nucleus	Other	-	1.15 +/- 0.4	1.19 +/- 0.32	0.96	0.625	0.4 (0-0.81)	Yes	-
CES4A	carboxylesterase 4A	Extracellular Space	enzyme	Yes	1.12 +/- 0.15	1.04 +/- 0.1	1.08	0.625	0.81 (0.43-1)	-	-
CETP	cholesteryl ester transfer protein	Extracellular Space	enzyme	Yes	1.15 +/- 0.41	0.9 +/- 0.06	1.28	0.375	0.69 (0.21-1)	-	-
CFAP20DC	CFAP20 domain containing	Other	Other	-	0.85 +/- 0.04	0.9 +/- 0.05	0.95	0.125	0.25 (0-0.65)	-	-
CFAP53	cilia and flagella associated protein 53	Other	Other	-	1.31 +/- 0.45	1.6 +/- 0.63	0.82	0.313	0.4 (0-0.81)	-	-
CFAP54	cilia and flagella associated protein 54	Cytoplasm	Other	-	1.42 +/- 0.09	1.43 +/- 0.09	0.99	0.875	0.56 (0.04-1)	-	-
CFD	complement factor D	Extracellular Space	peptidase	Yes	1.23 +/- 0.29	1.28 +/- 0.4	0.96	1	0.56 (0.13-0.99)	-	-
CFH	complement factor H	Extracellular Space	Other	Yes	1.42 +/- 0.53	1.51 +/- 0.5	0.94	0.625	0.4 (0-0.81)	-	-
CFHR1	complement factor H related 1	Extracellular Space	Other	Yes	1.65 +/- 0.57	1.89 +/- 0.52	0.87	0.313	0.36 (0-0.77)	-	-
CFHR5	complement factor H related 5	Extracellular Space	Other	Yes	1.44 +/- 0.4	1.41 +/- 0.34	1.02	1	0.56 (0.15-0.97)	-	-
CFI	complement factor I	Extracellular Space	peptidase	Yes	1.42 +/- 0.2	1.43 +/- 0.3	1	1	0.44 (0.01-0.87)	-	-
CGNL1	cingulin like 1	Plasma Membrane	Other	-	1.68 +/- 0.51	1.77 +/- 0.77	0.95	0.625	0.38 (0-0.86)	-	-
CHD3	chromodomain helicase DNA binding protein 3	Nucleus	enzyme	-	0.97 +/- 0.2	1 +/- 0.14	0.98	0.875	0.44 (0-0.96)	-	Yes
CHL1	cell adhesion molecule L1 like	Plasma Membrane	Other	Yes	1.28 +/- 0.34	1.3 +/- 0.31	0.98	0.625	0.52 (0.09-0.95)	-	Yes
CHST1	carbohydrate sulfotransferase 1	Cytoplasm	enzyme	Yes	0.91 +/- 0.07	0.98 +/- 0.07	0.93	0.125	0.13 (0-0.41)	-	Yes
CHST14	carbohydrate sulfotransferase 14	Cytoplasm	enzyme	-	1.78 +/- 0.24	1.89 +/- 0.27	0.94	0.625	0.44 (0-0.92)	-	-
CHST2	carbohydrate sulfotransferase 2	Cytoplasm	enzyme	-	0.84 +/- 0.08	0.79 +/- 0.02	1.06	0.25	0.69 (0.25-1)	-	Yes
CHST5	carbohydrate sulfotransferase 5	Cytoplasm	enzyme	Yes	1.15 +/- 0.13	1.14 +/- 0.09	1.01	1	0.56 (0.08-1)	-	-
CLASP1	cytoplasmic linker associated protein 1	Cytoplasm	Other	-	1.25 +/- 0.46	1.54 +/- 0.12	0.82	0.375	0.31 (0-0.79)	-	-
CLASP2	cytoplasmic linker associated protein 2	Cytoplasm	Other	-	1.11 +/- 0.09	1.03 +/- 0.14	1.08	0.625	0.69 (0.21-1)	Yes	-
CLC	Charcot-Leyden crystal galectin	Cytoplasm	enzyme	-	0.96 +/- 0.71	0.6 +/- 0.11	1.58	0.375	0.63 (0.14-1)	-	-
CLEC3B	C-type lectin domain family 3 member B	Extracellular Space	Other	Yes	1.49 +/- 0.42	1.49 +/- 0.33	1	1	0.56 (0.15-0.97)	-	-
CLEC4F	C-type lectin domain family 4 member F	Plasma Membrane	Other	-	1.41 +/- 0.13	1.4 +/- 0.26	1	0.875	0.63 (0.14-1)	-	-
CLIP4	CAP-Gly domain containing linker protein family member 4	Other	Other	-	0.99 +/- 0.13	0.96 +/- 0.1	1.02	1	0.63 (0.14-1)	-	-
CLPB	Caseinolytic Mitochondrial Matrix Peptidase	Other	Other	-	1.13 +/- 0.19	1.25 +/- 0.32	0.9	0.25	0.31 (0-0.79)	Yes	-
CLPTM1L	CLPTM1 like	Other	Other	-	0.94 +/- 0.06	0.88 +/- 0.14	1.07	0.625	0.75 (0.26-1)	-	Yes
CLU	clusterin	Cytoplasm	Other	Yes	1.31 +/- 0.3	1.44 +/- 0.36	0.91	0.313	0.36 (0-0.77)	-	-
CMTM7	CKLF like MARVEL transmembrane domain containing 7	Extracellular Space	cytokine	-	0.85 +/- 0.11	0.96 +/- 0.05	0.88	0.125	0.13 (0-0.41)	-	-
CNDP1	carnosine dipeptidase 1	Cytoplasm	peptidase	Yes	1.69 +/- 0.59	1.77 +/- 0.6	0.95	1	0.44 (0.01-0.87)	-	-
CNOT1	CCR4-NOT transcription complex subunit 1	Cytoplasm	Other	-	1.02 +/- 0.06	1.15 +/- 0.18	0.89	0.375	0.31 (0-0.79)	-	Yes
CNOT6	CCR4-NOT transcription complex subunit 6	Nucleus	enzyme	-	0.6 +/- 0.14	0.69 +/- 0.06	0.87	0.375	0.38 (0-0.86)	-	-
CNOT9	CCR4-NOT transcription complex subunit 9	Cytoplasm	transcription regulator	Yes	0.47 +/- 0.05	0.5 +/- 0.01	0.94	0.375	0.31 (0-0.79)	-	-
CNTLN	centlein	Cytoplasm	Other	-	1.24 +/- 0.11	1.17 +/- 0.18	1.06	0.375	0.63 (0.14-1)	-	-
CNTN1	contactin 1	Plasma Membrane	enzyme	Yes	1.36 +/- 0.3	1.4 +/- 0.27	0.97	0.625	0.48 (0.07-0.89)	-	-
CNTNAP3B	contactin associated protein family member 3B	Other	Other	-	1.81 +/- 0.52	1.61 +/- 0.36	1.12	0.313	0.52 (0.07-0.97)	-	-
CNTNAP4	contactin associated protein family member 4	Plasma Membrane	Other	-	1.25 +/- 0.76	1.08 +/- 0.65	1.16	0.625	0.44 (0.01-0.87)	-	Yes
COA1	cytochrome c oxidase assembly factor 1 homolog	Cytoplasm	Other	-	0.85 +/- 0.07	0.79 +/- 0.11	1.08	0.25	0.69 (0.21-1)	-	-
COCH	cochlin	Extracellular Space	Other	Yes	1.06 +/- 0.34	1.01 +/- 0.29	1.05	0.813	0.48 (0.07-0.89)	-	-
COG4	component of oligomeric golgi complex 4	Cytoplasm	transporter	-	0.83 +/- 0.04	0.84 +/- 0.04	0.98	0.625	0.38 (0-0.86)	-	-
COL10A1	collagen type X alpha 1 chain	Extracellular Space	Other	Yes	1.23 +/- 0.24	1.29 +/- 0.38	0.96	0.875	0.5 (0.01-0.99)	-	-
COL17A1	collagen type XVII alpha 1 chain	Extracellular Space	Other	Yes	0.67 +/- 0.12	0.7 +/- 0.05	0.97	0.625	0.44 (0-0.96)	-	-
COL18A1	collagen type XVIII alpha 1 chain	Extracellular Space	Other	Yes	1.29 +/- 0.28	1.44 +/- 0.31	0.9	0.125	0.28 (0-0.63)	-	Yes
COL1A1	collagen type I alpha 1 chain	Extracellular Space	Other	Yes	1.47 +/- 0.11	1.67 +/- 0.17	0.88	0.125	0.06 (0-0.24)	-	-
COL22A1	collagen type XXII alpha 1 chain	Extracellular Space	Other	Yes	1.47 +/- 0.29	1.49 +/- 0.04	0.99	0.875	0.25 (0-0.74)	-	-
COL2A1	collagen type II alpha 1 chain	Extracellular Space	Other	Yes	1.25 +/- 0.31	1.17 +/- 0.23	1.07	0.813	0.6 (0.19-1)	-	-
COL3A1	collagen type III alpha 1 chain	Extracellular Space	Other	Yes	0.98 +/- 0.25	0.93 +/- 0.16	1.06	0.438	0.72 (0.32-1)	-	-
COL4A2	collagen type IV alpha 2 chain	Extracellular Space	Other	Yes	1.59 +/- 0.66	1.75 +/- 0.47	0.91	0.875	0.31 (0-0.79)	-	Yes
COL4A3	collagen type IV alpha 3 chain	Extracellular Space	Other	Yes	1.39 +/- 0.18	1.36 +/- 0.25	1.02	0.875	0.69 (0.21-1)	-	Yes
COL5A3	collagen type V alpha 3 chain	Extracellular Space	Other	Yes	1.05 +/- 0.23	1.11 +/- 0.18	0.94	0.625	0.36 (0-0.75)	Yes	-
COL6A3	collagen type VI alpha 3 chain	Extracellular Space	Other	Yes	1.27 +/- 0.24	1.3 +/- 0.35	0.97	0.813	0.52 (0.07-0.97)	-	-
COL6A5	collagen type VI alpha 5 chain	Extracellular Space	Other	Yes	1.4 +/- 0.16	1.43 +/- 0.32	0.98	1	0.56 (0.04-1)	-	-
COL6A6	collagen type VI alpha 6 chain	Extracellular Space	Other	Yes	1.05 +/- 0.18	0.99 +/- 0.21	1.07	0.625	0.64 (0.23-1)	-	-
COL7A1	collagen type VII alpha 1 chain	Extracellular Space	Other	Yes	1.32 +/- 0.09	1.31 +/- 0.07	1	1	0.5 (0.01-0.99)	-	-
COLEC11	collectin subfamily member 11	Extracellular Space	Other	Yes	1.19 +/- 0.38	1.15 +/- 0.22	1.04	0.625	0.44 (0.01-0.87)	-	-
COLEC12	collectin subfamily member 12	Plasma Membrane	transmembrane receptor	-	1.02 +/- 0.25	0.97 +/- 0.13	1.06	1	0.6 (0.19-1)	Yes	-
COMMD3	COMM domain containing 3	Extracellular Space	Other	-	1.09 +/- 0.1	1.08 +/- 0.18	1.01	0.875	0.56 (0.08-1)	-	-
COMP	cartilage oligomeric matrix protein	Extracellular Space	Other	Yes	1.23 +/- 0.32	1.17 +/- 0.22	1.05	0.625	0.64 (0.23-1)	-	-
COTL1	coactosin like F-actin binding protein 1	Cytoplasm	Other	-	1.37 +/- 0.32	1.49 +/- 0.15	0.92	0.375	0.38 (0-0.86)	-	-
CP	ceruloplasmin	Extracellular Space	enzyme	Yes	1.42 +/- 0.56	1.2 +/- 0.18	1.18	0.438	0.64 (0.23-1)	-	-
CPA3	carboxypeptidase A3	Extracellular Space	peptidase	Yes	0.87 +/- 0.07	0.99 +/- 0.04	0.88	0.125	0.06 (0-0.24)	-	Yes
CPB2	carboxypeptidase B2	Extracellular Space	peptidase	Yes	1.25 +/- 0.32	1.32 +/- 0.32	0.95	0.063	0.32 (0-0.7)	-	-
CPD	carboxypeptidase D	Extracellular Space	peptidase	-	1.58 +/- 0.53	1.7 +/- 0.49	0.93	0.625	0.4 (0-0.81)	-	-
CPEB1	cytoplasmic polyadenylation element binding protein 1	Cytoplasm	translation regulator	-	1.07 +/- 0.3	1.16 +/- 0.24	0.92	0.438	0.44 (0.01-0.87)	-	-
CPN1	carboxypeptidase N subunit 1	Extracellular Space	peptidase	Yes	1.34 +/- 0.27	1.37 +/- 0.33	0.98	0.813	0.44 (0.01-0.87)	-	-
CPN2	carboxypeptidase N subunit 2	Extracellular Space	peptidase	Yes	1.19 +/- 0.31	1.26 +/- 0.34	0.94	0.313	0.28 (0-0.63)	Yes	-
CPNE1	copine 1	Nucleus	transporter	-	1.52 +/- 0.19	1.72 +/- 0.32	0.88	0.625	0.19 (0-0.57)	-	-
CPQ	carboxypeptidase Q	Extracellular Space	peptidase	Yes	1.54 +/- 0.6	1.94 +/- 0.74	0.79	0.313	0.32 (0-0.72)	-	Yes
CPT2	carnitine palmitoyltransferase 2	Cytoplasm	enzyme	-	1.78 +/- 0.55	1.62 +/- 0.56	1.1	0.813	0.64 (0.2-1)	-	Yes
CRACDL	CRACD like	Other	Other	-	0.85 +/- 0.09	0.84 +/- 0.09	1.01	1	0.63 (0.14-1)	-	-
CRB1	crumbs cell polarity complex component 1	Plasma Membrane	Other	Yes	1.59 +/- 0.47	1.57 +/- 0.46	1.02	1	0.36 (0-0.8)	-	-
CRISP3	cysteine rich secretory protein 3	Extracellular Space	Other	Yes	1.27 +/- 0.41	1.33 +/- 0.5	0.95	0.625	0.4 (0-0.83)	-	-
CRNKL1	crooked neck pre-mRNA splicing factor 1	Nucleus	Other	-	0.96 +/- 0.17	1.15 +/- 0.25	0.84	0.125	0.19 (0-0.52)	-	-
CRP	C-reactive protein	Extracellular Space	Other	Yes	1.58 +/- 1.44	0.85 +/- 0.42	1.85	0.125	0.64 (0.25-1)	-	-
CRTAC1	cartilage acidic protein 1	Extracellular Space	Other	Yes	1.15 +/- 0.22	1.15 +/- 0.35	1	0.625	0.6 (0.19-1)	-	-
CSF1R	colony stimulating factor 1 receptor	Plasma Membrane	kinase	Yes	1.57 +/- 0.38	1.47 +/- 0.36	1.07	0.625	0.48 (0.05-0.91)	-	-
CSNK1G3	casein kinase 1 gamma 3	Cytoplasm	kinase	-	1.03 +/- 0.12	1.03 +/- 0.04	1	1	0.5 (0-1)	Yes	-
CSPG4	chondroitin sulfate proteoglycan 4	Plasma Membrane	Other	-	1.49 +/- 0.5	1.56 +/- 0.53	0.95	0.813	0.52 (0.07-0.97)	-	-
CST3	cystatin C	Extracellular Space	Other	Yes	1.41 +/- 0.37	1.39 +/- 0.55	1.01	0.813	0.64 (0.2-1)	-	-
CSTF1	cleavage stimulation factor subunit 1	Nucleus	Other	-	0.84 +/- 0.23	1 +/- 0.15	0.85	0.25	0.25 (0-0.65)	-	-
CSTF2T	cleavage stimulation factor subunit 2 tau variant	Nucleus	Other	-	1.21 +/- 0.24	1.26 +/- 0.37	0.96	0.875	0.5 (0.01-0.99)	-	-
CTDP1	CTD phosphatase subunit 1	Nucleus	phosphatase	-	1.27 +/- 0.2	1.09 +/- 0.08	1.17	0.25	0.88 (0.59-1)	-	-
CTH	cystathionine gamma-lyase	Cytoplasm	enzyme	-	0.79 +/- 0.08	0.91 +/- 0.02	0.86	0.125	0 (0-0)	-	-
CTNND1	catenin delta 1	Nucleus	Other	-	1.41 +/- 0.23	1.23 +/- 0.15	1.15	0.375	0.81 (0.43-1)	-	-
CTNND2	catenin delta 2	Plasma Membrane	Other	-	1.19 +/- 0.24	1.28 +/- 0.17	0.93	0.625	0.31 (0-0.75)	Yes	Yes
CTSD	cathepsin D	Cytoplasm	peptidase	Yes	1.95 +/- 0.7	1.6 +/- 0.44	1.22	0.313	0.64 (0.23-1)	-	-
CTSE	cathepsin E	Cytoplasm	peptidase	Yes	1.33 +/- 0.24	1.37 +/- 0.23	0.98	1	0.5 (0.01-0.99)	-	-
CTSF	cathepsin F	Cytoplasm	peptidase	Yes	1.39 +/- 0.38	1.7 +/- 0.52	0.82	0.313	0.32 (0-0.73)	-	-
CUBN	cubilin	Plasma Membrane	transmembrane receptor	Yes	1.39 +/- 0.21	1.31 +/- 0.16	1.06	0.625	0.63 (0.14-1)	-	-
CUL4B	cullin 4B	Nucleus	Other	-	1.03 +/- 0.13	1.03 +/- 0.12	1	1	0.5 (0.01-0.99)	-	-
CUL9	cullin 9	Cytoplasm	Other	-	1.27 +/- 0.51	1.05 +/- 0.22	1.22	0.313	0.68 (0.3-1)	-	-
CWC22	CWC22 spliceosome associated protein homolog	Nucleus	Other	-	1.75 +/- 0.22	1.89 +/- 0.22	0.92	0.625	0.25 (0-0.65)	-	-
CWC25	CWC25 spliceosome associated protein homolog	Nucleus	Other	-	1.05 +/- 0.16	1.01 +/- 0.04	1.04	0.625	0.63 (0.14-1)	-	-
CWF19L2	CWF19 like cell cycle control factor 2	Other	Other	-	1.29 +/- 0.33	0.98 +/- 0.04	1.32	0.25	0.75 (0.26-1)	-	-
CYLC1	cylicin 1	Cytoplasm	Other	-	1.33 +/- 0.12	1.35 +/- 0.1	0.99	0.875	0.56 (0.04-1)	-	-
CYP2A6	cytochrome P450 family 2 subfamily A member 6	Cytoplasm	enzyme	Yes	1.42 +/- 0.24	1.58 +/- 0.32	0.9	0.125	0.31 (0-0.75)	-	-
CYP2W1	cytochrome P450 family 2 subfamily W member 1	Cytoplasm	enzyme	Yes	1.07 +/- 0.18	1.24 +/- 0.29	0.86	0.125	0.2 (0-0.59)	-	-
D2HGDH	D-2-hydroxyglutarate dehydrogenase	Cytoplasm	enzyme	Yes	1.02 +/- 0.16	1.01 +/- 0.07	1.01	0.875	0.63 (0.14-1)	-	-
DAG1	dystroglycan 1	Plasma Membrane	transmembrane receptor	Yes	1.27 +/- 0.28	1.44 +/- 0.7	0.89	1	0.64 (0.23-1)	-	-
DAZAP2	DAZ associated protein 2	Nucleus	Other	-	1.19 +/- 0.09	1.14 +/- 0.1	1.04	0.625	0.69 (0.25-1)	-	-
DBH	dopamine beta-hydroxylase	Cytoplasm	enzyme	Yes	1.59 +/- 0.52	1.51 +/- 0.51	1.05	0.813	0.52 (0.11-0.93)	-	-
DBN1	drebrin 1	Cytoplasm	Other	-	0.93 +/- 0.07	0.95 +/- 0.07	0.99	0.875	0.5 (0.01-0.99)	-	-
DBNL	drebrin like	Cytoplasm	Other	-	1.16 +/- 0.07	1.04 +/- 0.05	1.12	0.125	1 (1-1)	Yes	-
DCAF8L1	DDB1 and CUL4 associated factor 8 like 1	Other	Other	-	0.61 +/- 0.08	0.71 +/- 0.15	0.87	0.25	0.31 (0-0.75)	-	-
DCD	dermcidin	Extracellular Space	Other	Yes	0.91 +/- 0.07	1.02 +/- 0.15	0.9	0.125	0.19 (0-0.52)	-	-
DCDC2B	doublecortin domain containing 2B	Other	Other	-	1.02 +/- 0.29	0.92 +/- 0.14	1.12	0.625	0.64 (0.2-1)	-	-
DCHS1	dachsous cadherin-related 1	Plasma Membrane	Other	-	1.59 +/- 0.51	1.32 +/- 0.16	1.21	0.625	0.6 (0.19-1)	-	-
DCHS2	dachsous cadherin-related 2	Extracellular Space	Other	-	1.03 +/- 0.24	0.97 +/- 0.17	1.06	0.313	0.72 (0.32-1)	-	-
DCST2	DC-STAMP domain containing 2	Other	Other	-	1.04 +/- 0.16	0.87 +/- 0.06	1.19	0.25	0.81 (0.43-1)	-	-
DCSTAMP	dendrocyte expressed seven transmembrane protein	Plasma Membrane	Other	-	0.95 +/- 0.08	0.9 +/- 0.07	1.05	0.625	0.56 (0.08-1)	-	-
DDB1	damage specific DNA binding protein 1	Nucleus	Other	-	0.86 +/- 0.13	0.91 +/- 0.11	0.94	0.625	0.38 (0-0.86)	-	-
DDN	dendrin	Cytoplasm	transcription regulator	-	0.91 +/- 0.06	0.98 +/- 0.04	0.93	0.125	0.13 (0-0.41)	Yes	-
DDX19A	DEAD-box helicase 19A	Nucleus	enzyme	-	1.52 +/- 0.81	1.07 +/- 0.07	1.42	0.625	0.69 (0.25-1)	-	-
DDX49	DEAD-box helicase 49	Nucleus	enzyme	-	1.73 +/- 0.52	1.62 +/- 0.13	1.07	0.875	0.56 (0.08-1)	-	-
DDX50	DExD-box helicase 50	Nucleus	enzyme	-	1.04 +/- 0.1	1.29 +/- 0.21	0.81	0.125	0.13 (0-0.41)	-	-
DDX52	DExD-box helicase 52	Nucleus	enzyme	-	1.04 +/- 0.14	0.94 +/- 0.07	1.1	0.625	0.75 (0.35-1)	-	-
DECR1	2,4-dienoyl-CoA reductase 1	Cytoplasm	enzyme	-	1.11 +/- 0.23	1.08 +/- 0.17	1.03	0.625	0.52 (0.11-0.93)	-	-
DEDD2	death effector domain containing 2	Nucleus	Other	-	1.21 +/- 0.18	1.03 +/- 0.13	1.18	0.188	0.8 (0.47-1)	-	-
DENND4C	DENN domain containing 4C	Cytoplasm	Other	-	0.98 +/- 0.06	1.06 +/- 0.02	0.92	0.25	0.06 (0-0.24)	-	-
DERL3	derlin 3	Cytoplasm	Other	-	1.04 +/- 0.22	0.95 +/- 0.09	1.1	0.625	0.63 (0.14-1)	-	-
DHX36	DEAH-box helicase 36	Cytoplasm	enzyme	-	1.23 +/- 0.41	1.03 +/- 0.18	1.19	0.313	0.6 (0.19-1)	-	-
DHX58	DExH-box helicase 58	Cytoplasm	enzyme	-	1.36 +/- 0.44	1.19 +/- 0.23	1.14	0.625	0.64 (0.2-1)	-	-
DIAPH1	diaphanous related formin 1	Plasma Membrane	Other	-	0.6 +/- 0.01	0.61 +/- 0.08	0.99	0.875	0.25 (0-0.74)	-	-
DIO3	iodothyronine deiodinase 3	Plasma Membrane	enzyme	-	1.55 +/- 0.68	1.37 +/- 0.4	1.13	0.625	0.56 (0.04-1)	-	-
DIS3	DIS3 homolog, exosome endoribonuclease and 3'-5' exoribonuclease	Nucleus	enzyme	-	1.34 +/- 0.4	1.24 +/- 0.28	1.08	0.625	0.64 (0.2-1)	-	-
DISC1	DISC1 scaffold protein	Cytoplasm	Other	-	1.68 +/- 0.06	1.63 +/- 0.21	1.03	0.875	0.44 (0-0.92)	-	-
DISP1	dispatched RND transporter family member 1	Plasma Membrane	transporter	-	0.97 +/- 0.08	1.02 +/- 0.04	0.95	0.125	0.31 (0-0.75)	Yes	-
DKC1	dyskerin pseudouridine synthase 1	Nucleus	enzyme	-	1.12 +/- 0.1	1.05 +/- 0.05	1.07	0.375	0.69 (0.25-1)	-	-
DMRTA1	DMRT like family A1	Nucleus	transcription regulator	-	1.15 +/- 0.41	1.25 +/- 0.19	0.92	1	0.44 (0-0.96)	-	-
DMRTB1	DMRT like family B with proline rich C-terminal 1	Nucleus	transcription regulator	-	0.83 +/- 0.07	0.97 +/- 0.11	0.85	0.25	0.13 (0-0.41)	-	-
DNAH10	dynein axonemal heavy chain 10	Cytoplasm	Other	-	1.25 +/- 0.52	1.5 +/- 0.49	0.83	0.313	0.4 (0-0.83)	-	-
DNAH11	dynein axonemal heavy chain 11	Cytoplasm	enzyme	-	1.98 +/- 0.29	2.37 +/- 0.21	0.83	0.125	0 (0-0)	-	-
DNAH12	dynein axonemal heavy chain 12	Cytoplasm	Other	-	1.32 +/- 0.44	1.36 +/- 0.35	0.97	0.625	0.32 (0-0.73)	-	-
DNAH17	dynein axonemal heavy chain 17	Cytoplasm	Other	-	1.15 +/- 0.19	1.27 +/- 0.28	0.91	0.313	0.28 (0-0.68)	-	-
DNAH2	dynein axonemal heavy chain 2	Cytoplasm	Other	-	1.59 +/- 0.27	1.56 +/- 0.19	1.02	1	0.56 (0.08-1)	-	Yes
DNAH8	dynein axonemal heavy chain 8	Cytoplasm	enzyme	-	0.86 +/- 0.17	1.26 +/- 0.31	0.68	0.125	0.13 (0-0.41)	-	Yes
DNAJC18	DnaJ heat shock protein family (Hsp40) member C18	Other	enzyme	-	1.37 +/- 0.11	1.46 +/- 0.06	0.94	0.125	0.13 (0-0.41)	-	-
DNM2	dynamin 2	Plasma Membrane	enzyme	-	0.96 +/- 0.03	0.94 +/- 0.04	1.03	0.625	0.81 (0.43-1)	-	-
DOCK4	dedicator of cytokinesis 4	Plasma Membrane	Other	-	0.95 +/- 0.09	1.14 +/- 0.1	0.84	0.125	0.06 (0-0.24)	-	-
DOCK8	dedicator of cytokinesis 8	Cytoplasm	Other	-	1.11 +/- 0.14	0.94 +/- 0.2	1.18	0.375	0.81 (0.43-1)	Yes	Yes
DOK5	docking protein 5	Plasma Membrane	Other	-	0.82 +/- 0.1	0.86 +/- 0.07	0.96	0.625	0.5 (0.01-0.99)	-	-
DOT1L	DOT1 like histone lysine methyltransferase	Nucleus	phosphatase	-	1.7 +/- 0.47	1.84 +/- 0.53	0.92	0.625	0.36 (0-0.75)	-	-
DPEP2	dipeptidase 2	Plasma Membrane	peptidase	-	1.23 +/- 0.1	1.34 +/- 0.09	0.92	0.375	0.13 (0-0.41)	-	-
DPP4	dipeptidyl peptidase 4	Plasma Membrane	peptidase	Yes	1.38 +/- 0.14	1.4 +/- 0.08	0.98	0.875	0.44 (0-0.96)	-	-
DRGX	dorsal root ganglia homeobox	Nucleus	transcription regulator	-	0.67 +/- 0.2	0.53 +/- 0.05	1.26	0.25	0.75 (0.35-1)	-	-
DSC1	desmocollin 1	Plasma Membrane	Other	-	1.16 +/- 0.23	1.12 +/- 0.34	1.03	0.625	0.68 (0.27-1)	-	-
DSG2	desmoglein 2	Plasma Membrane	Other	-	1.15 +/- 0.3	1.22 +/- 0.29	0.94	0.438	0.4 (0-0.81)	-	-
DST	dystonin	Plasma Membrane	Other	-	1.33 +/- 0.07	1.4 +/- 0.07	0.95	0.625	0.38 (0-0.86)	-	Yes
DTD1	D-aminoacyl-tRNA deacylase 1	Cytoplasm	enzyme	-	0.97 +/- 0.25	0.92 +/- 0.03	1.05	0.625	0.5 (0-1)	-	-
DTX3L	deltex E3 ubiquitin ligase 3L	Cytoplasm	enzyme	-	1.49 +/- 0.21	1.55 +/- 0.35	0.96	1	0.5 (0.01-0.99)	-	-
DUOX1	dual oxidase 1	Plasma Membrane	enzyme	-	1.75 +/- 0.65	2.16 +/- 0.76	0.81	0.125	0.32 (0-0.7)	-	-
DUSP28	dual specificity phosphatase 28	Other	enzyme	-	1.32 +/- 0.09	1.45 +/- 0.09	0.91	0.25	0.13 (0-0.41)	-	-
DYNC1H1	dynein cytoplasmic 1 heavy chain 1	Cytoplasm	peptidase	-	0.85 +/- 0.07	0.79 +/- 0.11	1.08	0.25	0.69 (0.21-1)	-	Yes
DYNC1I1	dynein cytoplasmic 1 intermediate chain 1	Cytoplasm	Other	-	0.99 +/- 0.05	0.97 +/- 0.07	1.01	0.875	0.5 (0.01-0.99)	-	Yes
DYNC1LI2	dynein cytoplasmic 1 light intermediate chain 2	Cytoplasm	Other	-	0.99 +/- 0.27	1.06 +/- 0.26	0.93	0.313	0.4 (0-0.81)	-	-
DYNC2H1	dynein cytoplasmic 2 heavy chain 1	Cytoplasm	Other	-	1.1 +/- 0.18	1.14 +/- 0.27	0.96	0.625	0.44 (0-0.92)	-	-
DYNC2I1	Dynein 2 Intermediate Chain 1	Extracellular Space	Other	-	1.14 +/- 0.26	0.99 +/- 0.09	1.15	0.875	0.69 (0.25-1)	-	-
E4F1	E4F transcription factor 1	Nucleus	transcription regulator	-	0.99 +/- 0.06	1.01 +/- 0.03	0.98	0.875	0.5 (0.01-0.99)	-	-
EBF3	EBF transcription factor 3	Nucleus	transcription regulator	-	1.21 +/- 0.3	1.14 +/- 0.19	1.06	0.813	0.56 (0.13-0.99)	-	Yes
EBF4	EBF family member 4	Nucleus	transcription regulator	-	1.08 +/- 0.19	0.93 +/- 0.1	1.17	0.25	0.69 (0.21-1)	-	-
ECHDC1	ethylmalonyl-CoA decarboxylase 1	Cytoplasm	enzyme	-	1.7 +/- 1.01	1.74 +/- 0.63	0.98	1	0.48 (0.03-0.93)	-	-
ECM1	extracellular matrix protein 1	Extracellular Space	transporter	Yes	1.33 +/- 0.34	1.31 +/- 0.28	1.01	0.813	0.56 (0.13-0.99)	-	-
ECPAS	Ecm29 proteasome adaptor and scaffold	Cytoplasm	Other	-	1.1 +/- 0.18	1 +/- 0.06	1.09	0.875	0.63 (0.14-1)	-	-
EEF1B2	eukaryotic translation elongation factor 1 beta 2	Cytoplasm	translation regulator	-	1.02 +/- 0.09	0.99 +/- 0.06	1.03	0.625	0.63 (0.14-1)	-	-
EFEMP1	EGF containing fibulin extracellular matrix protein 1	Extracellular Space	enzyme	Yes	1.53 +/- 0.42	1.4 +/- 0.33	1.09	0.438	0.6 (0.19-1)	-	-
EFNB3	ephrin B3	Plasma Membrane	kinase	-	1.31 +/- 0.35	1.22 +/- 0.26	1.07	0.313	0.68 (0.27-1)	-	-
EFTUD2	elongation factor Tu GTP binding domain containing 2	Nucleus	enzyme	-	1.49 +/- 0.35	1.44 +/- 0.35	1.04	0.625	0.6 (0.19-1)	-	-
EGFL7	EGF like domain multiple 7	Extracellular Space	Other	Yes	1.22 +/- 0.14	1.13 +/- 0.07	1.08	0.625	0.75 (0.35-1)	Yes	-
EHBP1L1	EH domain binding protein 1 like 1	Other	Other	-	0.98 +/- 0.24	1.09 +/- 0.16	0.9	0.625	0.25 (0-0.74)	-	-
EHD1	EH domain containing 1	Cytoplasm	Other	-	1.2 +/- 0.19	1.05 +/- 0.08	1.14	0.375	0.75 (0.26-1)	-	-
EHMT2	euchromatic histone lysine methyltransferase 2	Nucleus	transcription regulator	Yes	1.16 +/- 0.08	1.24 +/- 0.12	0.94	0.375	0.31 (0-0.75)	-	-
EIF2B4	eukaryotic translation initiation factor 2B subunit delta	Cytoplasm	Other	-	1.22 +/- 0.34	1.21 +/- 0.28	1.01	1	0.48 (0.03-0.93)	-	-
EIF4ENIF1	eukaryotic translation initiation factor 4E nuclear import factor 1	Cytoplasm	translation regulator	-	0.83 +/- 0.07	0.73 +/- 0.07	1.14	0.25	0.81 (0.48-1)	Yes	Yes
EIF4G1	eukaryotic translation initiation factor 4 gamma 1	Cytoplasm	translation regulator	-	1.51 +/- 0.42	1.42 +/- 0.34	1.06	0.313	0.68 (0.28-1)	-	-
ELF2	E74 like ETS transcription factor 2	Nucleus	transcription regulator	-	1.3 +/- 0.75	1.5 +/- 0.5	0.87	1	0.44 (0.01-0.87)	-	-
ELL	elongation factor for RNA polymerase II	Nucleus	transcription regulator	-	1.42 +/- 0.38	1.42 +/- 0.38	1	0.625	0.4 (0-0.83)	-	-
ELOA2	elongin A2	Nucleus	transcription regulator	-	1.2 +/- 0.29	1.02 +/- 0.09	1.18	0.625	0.69 (0.25-1)	-	-
EMC10	ER membrane protein complex subunit 10	Cytoplasm	Other	Yes	0.93 +/- 0.07	0.98 +/- 0.08	0.95	0.625	0.38 (0-0.86)	-	-
EMILIN2	elastin microfibril interfacer 2	Extracellular Space	Other	Yes	1 +/- 0.23	1.08 +/- 0.17	0.93	0.875	0.44 (0-0.92)	-	-
EMSY	EMSY transcriptional repressor, BRCA2 interacting	Nucleus	Other	-	1.4 +/- 0.3	1.63 +/- 0.25	0.86	0.125	0.19 (0-0.57)	-	-
ENDOV	endonuclease V	Cytoplasm	enzyme	-	0.69 +/- 0.07	0.71 +/- 0.06	0.97	0.375	0.38 (0-0.86)	-	Yes
ENGASE	endo-beta-N-acetylglucosaminidase	Cytoplasm	enzyme	-	0.72 +/- 0.5	0.38 +/- 0.03	1.9	0.25	0.88 (0.59-1)	-	-
ENO2	enolase 2	Cytoplasm	enzyme	-	1.3 +/- 0.36	1.06 +/- 0.24	1.23	0.063	0.84 (0.52-1)	-	-
ENOX1	ecto-NOX disulfide-thiol exchanger 1	Plasma Membrane	Other	Yes	1.05 +/- 0.13	1.07 +/- 0.11	0.99	1	0.44 (0-0.96)	Yes	Yes
ENPP2	ectonucleotide pyrophosphatase/phosphodiesterase 2	Plasma Membrane	enzyme	Yes	1.45 +/- 0.39	1.42 +/- 0.36	1.02	1	0.52 (0.07-0.97)	-	-
ENTPD4	ectonucleoside triphosphate diphosphohydrolase 4	Cytoplasm	enzyme	-	1.55 +/- 0.37	1.48 +/- 0.41	1.05	0.813	0.56 (0.13-0.99)	-	-
ENTPD6	ectonucleoside triphosphate diphosphohydrolase 6	Cytoplasm	enzyme	Yes	1.37 +/- 0.54	1.07 +/- 0.19	1.29	0.625	0.81 (0.43-1)	-	-
EP400	E1A binding protein p400	Nucleus	Other	-	1.48 +/- 0.44	1.22 +/- 0.19	1.21	0.188	0.72 (0.32-1)	-	-
EPHB1	EPH receptor B1	Plasma Membrane	kinase	-	1.77 +/- 0.17	1.76 +/- 0.16	1.01	1	0.63 (0.18-1)	-	Yes
EPHB2	EPH receptor B2	Plasma Membrane	kinase	Yes	1.11 +/- 0.13	1.07 +/- 0.05	1.04	0.625	0.5 (0-1)	-	Yes
EPM2AIP1	EPM2A interacting protein 1	Cytoplasm	Other	-	1.15 +/- 0.18	1.16 +/- 0.14	0.99	0.875	0.44 (0-0.92)	-	-
EPOR	erythropoietin receptor	Plasma Membrane	transmembrane receptor	Yes	0.85 +/- 0.08	0.78 +/- 0.09	1.09	0.625	0.75 (0.35-1)	-	-
ERAP1	endoplasmic reticulum aminopeptidase 1	Extracellular Space	peptidase	Yes	1.6 +/- 0.17	1.52 +/- 0.11	1.05	1	0.69 (0.25-1)	-	-
ERAP2	endoplasmic reticulum aminopeptidase 2	Cytoplasm	peptidase	Yes	1.64 +/- 0.34	1.28 +/- 0.21	1.28	0.25	0.81 (0.48-1)	-	-
ERBB3	erb-b2 receptor tyrosine kinase 3	Plasma Membrane	kinase	Yes	1.01 +/- 0.09	1.02 +/- 0.08	0.99	1	0.44 (0-0.92)	-	Yes
ERBB4	erb-b2 receptor tyrosine kinase 4	Plasma Membrane	kinase	-	1.28 +/- 0.64	1.18 +/- 0.41	1.09	0.813	0.52 (0.09-0.95)	Yes	-
ERI3	ERI1 exoribonuclease family member 3	Plasma Membrane	Other	-	1.02 +/- 0.23	1 +/- 0.17	1.02	0.813	0.68 (0.27-1)	-	Yes
ERN2	endoplasmic reticulum to nucleus signaling 2	Cytoplasm	kinase	Yes	0.76 +/- 0.16	1.22 +/- 0.3	0.62	0.125	0 (0-0)	-	-
ERVK-5	endogenous retrovirus group K member 5	Other	Other	-	1.46 +/- 0.09	1.39 +/- 0.08	1.05	0.25	0.69 (0.25-1)	-	-
ERVK-7	Endogenous Retrovirus Group K Member 7	Other	Other	-	0.85 +/- 0.07	1.19 +/- 0.24	0.71	0.125	0 (0-0)	-	-
ESAM	endothelial cell adhesion molecule	Plasma Membrane	Other	-	1.61 +/- 0.42	1.86 +/- 0.27	0.87	0.125	0.25 (0-0.65)	-	-
ESPN	espin	Cytoplasm	Other	-	1.21 +/- 0.17	1.13 +/- 0.16	1.07	0.875	0.63 (0.14-1)	-	-
ESX1	ESX homeobox 1	Nucleus	transcription regulator	-	1.88 +/- 0.96	1.75 +/- 0.6	1.08	0.813	0.56 (0.13-0.99)	-	-
ESYT1	extended synaptotagmin 1	Cytoplasm	Other	-	1.46 +/- 0.2	1.42 +/- 0.33	1.03	1	0.52 (0.11-0.93)	-	-
EVA1B	eva-1 homolog B	Other	Other	-	0.94 +/- 0.06	0.88 +/- 0.14	1.07	0.625	0.75 (0.26-1)	-	-
EVX1	even-skipped homeobox 1	Nucleus	transcription regulator	-	0.95 +/- 0.16	1 +/- 0.02	0.95	0.875	0.25 (0-0.74)	-	-
EXD2	exonuclease 3'-5' domain containing 2	Cytoplasm	enzyme	-	0.98 +/- 0.24	0.97 +/- 0.22	1.01	0.813	0.52 (0.11-0.93)	-	-
EXOC3	exocyst complex component 3	Plasma Membrane	transporter	-	1.32 +/- 0.12	1.3 +/- 0.15	1.02	0.875	0.44 (0-0.96)	-	-
EXT1	exostosin glycosyltransferase 1	Cytoplasm	enzyme	-	1.19 +/- 0.29	1.25 +/- 0.3	0.95	0.625	0.4 (0-0.83)	-	-
F10	coagulation factor X	Extracellular Space	peptidase	Yes	1.48 +/- 0.32	1.49 +/- 0.35	1	0.813	0.52 (0.11-0.93)	-	-
F11	coagulation factor XI	Extracellular Space	peptidase	Yes	1.16 +/- 0.31	1.32 +/- 0.29	0.88	0.125	0.28 (0-0.63)	-	-
F12	coagulation factor XII	Extracellular Space	peptidase	Yes	1.54 +/- 0.44	1.77 +/- 0.73	0.87	1	0.36 (0-0.77)	-	-
F13A1	coagulation factor XIII A chain	Extracellular Space	enzyme	Yes	1.64 +/- 0.43	1.42 +/- 0.28	1.16	0.063	0.76 (0.41-1)	-	-
F13B	coagulation factor XIII B chain	Extracellular Space	enzyme	Yes	1.59 +/- 0.54	1.59 +/- 0.48	1	1	0.48 (0.07-0.89)	-	-
F2	coagulation factor II, thrombin	Extracellular Space	peptidase	Yes	1.34 +/- 0.28	1.56 +/- 0.29	0.86	0.125	0.24 (0-0.59)	-	-
F5	coagulation factor V	Extracellular Space	Other	Yes	1.23 +/- 0.23	1.28 +/- 0.35	0.96	0.438	0.28 (0-0.68)	-	-
F7	coagulation factor VII	Plasma Membrane	peptidase	Yes	2.44 +/- 0.47	2.67 +/- 0.72	0.91	0.813	0.32 (0-0.72)	-	-
F9	coagulation factor IX	Extracellular Space	peptidase	Yes	1.4 +/- 0.34	1.54 +/- 0.45	0.91	0.813	0.4 (0-0.81)	-	-
FAH	fumarylacetoacetate hydrolase	Cytoplasm	enzyme	-	2.12 +/- 1.04	2.01 +/- 0.91	1.06	1	0.48 (0.05-0.91)	Yes	-
FAM122A	family with sequence similarity 122A	Extracellular Space	Other	-	0.96 +/- 0.4	1 +/- 0.49	0.95	1	0.52 (0.11-0.93)	-	-
FAM126A	family with sequence similarity 126 member A	Cytoplasm	Other	-	0.93 +/- 0.07	0.82 +/- 0.21	1.14	0.375	0.75 (0.26-1)	-	-
FAM149A	family with sequence similarity 149 member A	Other	Other	-	1.11 +/- 0.14	0.94 +/- 0.2	1.18	0.375	0.81 (0.43-1)	-	-
FAM157C	family with sequence similarity 157 member C	Other	Other	-	1.28 +/- 0.35	1.37 +/- 0.36	0.93	0.813	0.44 (0.01-0.87)	-	-
FAM181B	family with sequence similarity 181 member B	Other	Other	-	0.88 +/- 0.05	0.93 +/- 0.06	0.95	0.625	0.19 (0-0.57)	-	Yes
FAM186B	family with sequence similarity 186 member B	Other	Other	-	1.55 +/- 0.78	1.42 +/- 0.32	1.09	0.875	0.56 (0.04-1)	Yes	Yes
FAM193B	family with sequence similarity 193 member B	Nucleus	Other	-	2.17 +/- 0.89	2.28 +/- 1.06	0.95	0.625	0.5 (0.01-0.99)	-	-
FAM205A	family with sequence similarity 205 member A	Nucleus	Other	-	0.69 +/- 0.03	0.72 +/- 0.08	0.96	0.625	0.31 (0-0.79)	-	-
FAM20A	FAM20A golgi associated secretory pathway pseudokinase	Extracellular Space	Other	Yes	1.14 +/- 0.2	0.9 +/- 0.06	1.26	0.125	0.88 (0.59-1)	-	-
FAM217A	family with sequence similarity 217 member A	Extracellular Space	Other	-	1.73 +/- 0.24	1.8 +/- 0.2	0.96	0.625	0.44 (0-0.92)	-	-
FAM227A	family with sequence similarity 227 member A	Other	Other	-	0.72 +/- 0.14	0.74 +/- 0.07	0.97	0.875	0.5 (0.01-0.99)	-	-
FAM83C	family with sequence similarity 83 member C	Other	Other	-	1.26 +/- 0.41	1.17 +/- 0.26	1.08	0.438	0.8 (0.41-1)	-	-
FAM83G	family with sequence similarity 83 member G	Other	Other	-	1.02 +/- 0.13	1.04 +/- 0.18	0.98	0.875	0.5 (0.01-0.99)	-	-
FAM83H	family with sequence similarity 83 member H	Cytoplasm	Other	-	1.05 +/- 0.16	0.98 +/- 0.07	1.07	0.625	0.69 (0.25-1)	-	-
FANCA	FA complementation group A	Nucleus	Other	-	0.94 +/- 0.18	0.93 +/- 0.13	1.01	1	0.6 (0.17-1)	-	-
FANCD2	FA complementation group D2	Nucleus	Other	-	1.42 +/- 0.24	1.61 +/- 0.15	0.88	0.375	0.19 (0-0.57)	-	-
FAP	fibroblast activation protein alpha	Cytoplasm	peptidase	Yes	1.38 +/- 0.62	1.32 +/- 0.31	1.04	1	0.44 (0.01-0.87)	-	-
FAT1	FAT atypical cadherin 1	Plasma Membrane	Other	Yes	1.38 +/- 0.32	1.27 +/- 0.3	1.09	0.313	0.6 (0.19-1)	-	Yes
FAT2	FAT atypical cadherin 2	Plasma Membrane	Other	-	1.27 +/- 0.28	1.34 +/- 0.37	0.95	0.188	0.32 (0-0.73)	-	-
FAT4	FAT atypical cadherin 4	Cytoplasm	Other	-	1.86 +/- 1.54	1.09 +/- 0.2	1.7	0.063	0.72 (0.37-1)	-	Yes
FBL	fibrillarin	Nucleus	enzyme	-	1.25 +/- 0.45	1.2 +/- 0.13	1.05	0.875	0.44 (0-0.96)	-	-
FBLN1	fibulin 1	Extracellular Space	Other	Yes	1.27 +/- 0.36	1.21 +/- 0.28	1.04	0.813	0.56 (0.13-0.99)	-	-
FBLN2	fibulin 2	Extracellular Space	Other	Yes	0.99 +/- 0.13	0.9 +/- 0.07	1.1	0.25	0.69 (0.25-1)	-	-
FBXL12	F-box and leucine rich repeat protein 12	Cytoplasm	Other	-	1.06 +/- 0.16	1.26 +/- 0.36	0.84	0.25	0.31 (0-0.79)	-	-
FBXL20	F-box and leucine rich repeat protein 20	Cytoplasm	Other	-	0.91 +/- 0.11	0.97 +/- 0.03	0.94	0.625	0.25 (0-0.74)	-	-
FBXL4	F-box and leucine rich repeat protein 4	Nucleus	Other	-	0.93 +/- 0.5	0.79 +/- 0.16	1.17	0.625	0.5 (0.01-0.99)	-	Yes
FBXO25	F-box protein 25	Nucleus	enzyme	-	0.9 +/- 0.09	0.91 +/- 0.07	0.99	1	0.5 (0.01-0.99)	-	-
FBXO42	F-box protein 42	Other	Other	-	0.96 +/- 0.43	0.92 +/- 0.16	1.05	0.875	0.5 (0-1)	Yes	-
FBXO44	F-box protein 44	Cytoplasm	enzyme	-	1.04 +/- 0.34	1.23 +/- 0.47	0.85	0.188	0.32 (0-0.7)	-	-
FCGBP	Fc fragment of IgG binding protein	Extracellular Space	Other	-	1.45 +/- 0.38	1.35 +/- 0.34	1.07	0.125	0.6 (0.19-1)	-	-
FCGR2A	Fc fragment of IgG receptor IIa	Plasma Membrane	transmembrane receptor	-	1.14 +/- 0.05	1.13 +/- 0.05	1.01	0.875	0.56 (0.08-1)	-	-
FCGR3A	IgG Fc Receptor III-2	Plasma Membrane	Other	Yes	1.46 +/- 0.34	1.28 +/- 0.31	1.14	0.313	0.64 (0.23-1)	-	-
FCGR3B	Fc fragment of IgG receptor IIIa	Plasma Membrane	transmembrane receptor	Yes	1.61 +/- 0.39	1.18 +/- 0.27	1.37	0.125	0.84 (0.52-1)	-	-
FCGRT	Fc fragment of IgG receptor and transporter	Plasma Membrane	transmembrane receptor	-	1.12 +/- 0.14	1.2 +/- 0.21	0.93	0.125	0.31 (0-0.75)	-	-
FCHSD1	FCH and double SH3 domains 1	Other	Other	-	1.77 +/- 0.43	1.59 +/- 0.32	1.12	0.125	0.64 (0.23-1)	-	-
FCHSD2	FCH and double SH3 domains 2	Plasma Membrane	Other	-	1.55 +/- 0.53	1.78 +/- 0.7	0.87	0.313	0.32 (0-0.7)	-	Yes
FCN3	ficolin 3	Extracellular Space	Other	Yes	2.13 +/- 0.62	2.09 +/- 0.67	1.02	0.813	0.48 (0.05-0.91)	-	-
FDXACB1	ferredoxin-fold anticodon binding domain containing 1	Other	Other	-	1.11 +/- 0.12	1.14 +/- 0.19	0.98	0.625	0.38 (0-0.86)	-	-
FER1L4	fer-1 like family member 4 (pseudogene)	Other	Other	-	1.6 +/- 0.67	1.81 +/- 0.55	0.88	1	0.48 (0.05-0.91)	-	-
FER1L5	fer-1 like family member 5	Other	Other	-	1.07 +/- 0.32	1.1 +/- 0.46	0.97	0.875	0.5 (0.01-0.99)	-	-
FERMT3	fermitin family member 3	Cytoplasm	enzyme	-	1.29 +/- 0.3	1.4 +/- 0.22	0.92	0.438	0.36 (0-0.77)	-	-
FETUB	fetuin B	Extracellular Space	Other	Yes	0.93 +/- 0.25	1.05 +/- 0.21	0.88	0.188	0.32 (0-0.7)	-	-
FEZ2	fasciculation and elongation protein zeta 2	Cytoplasm	Other	-	1.36 +/- 0.33	1.37 +/- 0.23	1	1	0.64 (0.23-1)	-	-
FGA	fibrinogen alpha chain	Extracellular Space	Other	Yes	1.01 +/- 0.29	1.08 +/- 0.2	0.94	0.188	0.28 (0-0.63)	-	-
FGB	fibrinogen beta chain	Extracellular Space	Other	Yes	1.14 +/- 0.3	1.13 +/- 0.21	1.01	0.625	0.52 (0.11-0.93)	-	-
FGF22	fibroblast growth factor 22	Extracellular Space	growth factor	Yes	2.08 +/- 1.09	1.34 +/- 0.15	1.55	0.375	0.81 (0.48-1)	-	-
FGG	fibrinogen gamma chain	Extracellular Space	Other	Yes	1.1 +/- 0.38	1.22 +/- 0.25	0.9	0.313	0.44 (0.01-0.87)	-	-
FHL2	four and a half LIM domains 2	Nucleus	transcription regulator	-	1.47 +/- 0.22	1.29 +/- 0.17	1.14	0.313	0.6 (0.19-1)	-	-
FHOD1	formin homology 2 domain containing 1	Cytoplasm	Other	-	2.3 +/- 1.64	2.38 +/- 1.29	0.97	1	0.48 (0.05-0.91)	-	-
FIBCD1	fibrinogen C domain containing 1	Other	Other	-	1.89 +/- 0.38	1.85 +/- 0.45	1.03	0.625	0.52 (0.11-0.93)	-	-
FLG	filaggrin	Cytoplasm	Other	-	1.42 +/- 0.35	1.61 +/- 0.3	0.88	0.063	0.2 (0-0.53)	-	-
FLNA	filamin A	Cytoplasm	Other	-	1.68 +/- 0.83	1.39 +/- 0.23	1.2	0.875	0.56 (0.08-1)	-	-
FLNB	filamin B	Cytoplasm	Other	-	1.36 +/- 0.47	1.52 +/- 0.49	0.89	0.313	0.36 (0-0.75)	-	-
FMNL1	formin like 1	Cytoplasm	Other	-	1.07 +/- 0.12	1.22 +/- 0.16	0.88	0.25	0.25 (0-0.65)	-	-
FN1	fibronectin 1	Extracellular Space	enzyme	Yes	1.64 +/- 0.86	1.88 +/- 0.85	0.87	0.813	0.4 (0-0.81)	-	Yes
FNIP2	folliculin interacting protein 2	Cytoplasm	Other	-	2.12 +/- 1.64	1.17 +/- 0.13	1.82	0.125	0.81 (0.48-1)	-	-
FOLH1	folate hydrolase 1	Plasma Membrane	peptidase	-	1.1 +/- 0.41	1 +/- 0.2	1.11	0.625	0.63 (0.14-1)	Yes	-
FOXC2	forkhead box C2	Nucleus	transcription regulator	-	0.98 +/- 0.13	1.08 +/- 0.09	0.91	0.375	0.25 (0-0.65)	-	-
FOXD2	forkhead box D2	Nucleus	transcription regulator	-	1.01 +/- 0.26	0.99 +/- 0.12	1.02	0.813	0.48 (0.07-0.89)	Yes	-
FOXL2NB	FOXL2 neighbor	Other	Other	-	1.22 +/- 0.17	1.11 +/- 0.08	1.1	0.25	0.63 (0.14-1)	-	-
FOXP1	forkhead box P1	Nucleus	transcription regulator	-	0.87 +/- 0.06	0.86 +/- 0.07	1.02	0.875	0.56 (0.04-1)	Yes	-
FOXP2	forkhead box P2	Nucleus	transcription regulator	-	1.06 +/- 0.15	0.9 +/- 0.07	1.18	0.125	0.81 (0.43-1)	Yes	-
FOXRED2	FAD dependent oxidoreductase domain containing 2	Cytoplasm	Other	Yes	1.24 +/- 0.19	1.08 +/- 0.04	1.16	0.25	0.94 (0.76-1)	-	-
FSTL1	follistatin like 1	Extracellular Space	Other	Yes	1.06 +/- 0.19	1.04 +/- 0.13	1.02	0.625	0.63 (0.14-1)	-	-
FTCD	formimidoyltransferase cyclodeaminase	Cytoplasm	enzyme	-	1.27 +/- 0.11	1.13 +/- 0.06	1.13	0.25	0.88 (0.59-1)	-	-
FTO	FTO alpha-ketoglutarate dependent dioxygenase	Nucleus	enzyme	-	1.18 +/- 0.21	1.34 +/- 0.31	0.88	0.625	0.38 (0-0.86)	-	Yes
FUCA1	alpha-L-fucosidase 1	Cytoplasm	enzyme	Yes	1.36 +/- 0.44	1.51 +/- 0.11	0.9	0.625	0.25 (0-0.74)	-	-
FUCA2	alpha-L-fucosidase 2	Extracellular Space	enzyme	Yes	1.51 +/- 0.47	1.62 +/- 0.18	0.93	0.625	0.31 (0-0.79)	-	-
FURIN	furin, paired basic amino acid cleaving enzyme	Cytoplasm	peptidase	Yes	1.01 +/- 0.11	0.84 +/- 0.06	1.2	0.125	1 (1-1)	-	-
FUZ	fuzzy planar cell polarity protein	Plasma Membrane	Other	-	1.08 +/- 0.25	1.12 +/- 0.35	0.97	0.625	0.44 (0.01-0.87)	-	-
FZD6	frizzled class receptor 6	Plasma Membrane	G-protein coupled receptor	-	1.09 +/- 0.29	1.06 +/- 0.22	1.03	0.813	0.64 (0.23-1)	-	-
G6PD	glucose-6-phosphate dehydrogenase	Cytoplasm	enzyme	-	1 +/- 0.18	0.94 +/- 0.07	1.06	0.875	0.56 (0.04-1)	-	-
GABRA4	gamma-aminobutyric acid type A receptor subunit alpha4	Plasma Membrane	ion channel	-	0.62 +/- 0.11	0.61 +/- 0.07	1.01	1	0.5 (0.01-0.99)	-	-
GABRA6	gamma-aminobutyric acid type A receptor subunit alpha6	Plasma Membrane	ion channel	-	1.32 +/- 0.54	1.04 +/- 0.08	1.27	0.625	0.63 (0.14-1)	-	-
GABRG3	gamma-aminobutyric acid type A receptor subunit gamma3	Plasma Membrane	ion channel	-	1.85 +/- 0.29	1.83 +/- 0.4	1.01	0.875	0.56 (0.08-1)	-	-
GADD45B	growth arrest and DNA damage inducible beta	Cytoplasm	Other	-	1.15 +/- 0.24	1.19 +/- 0.28	0.97	0.438	0.4 (0-0.81)	-	Yes
GALNS	galactosamine (N-acetyl)-6-sulfatase	Cytoplasm	enzyme	Yes	3.28 +/- 5.19	1.11 +/- 0.27	2.96	1	0.52 (0.11-0.93)	Yes	-
GALNT5	polypeptide N-acetylgalactosaminyltransferase 5	Cytoplasm	enzyme	-	1.21 +/- 0.18	1.26 +/- 0.06	0.96	0.625	0.31 (0-0.79)	-	Yes
GANAB	glucosidase II alpha subunit	Cytoplasm	enzyme	Yes	2.09 +/- 0.43	2.29 +/- 0.1	0.91	0.625	0.44 (0-0.96)	-	-
GAREM2	GRB2 associated regulator of MAPK1 subtype 2	Cytoplasm	Other	-	1.12 +/- 0.25	1.09 +/- 0.17	1.03	0.813	0.56 (0.13-0.99)	-	-
GART	phosphoribosylglycinamide formyltransferase, phosphoribosylglycinamide synthetase, phosphoribosylaminoimidazole synthetase	Cytoplasm	enzyme	-	0.92 +/- 0.19	1.43 +/- 0.35	0.65	0.125	0.06 (0-0.24)	-	-
GATA5	GATA binding protein 5	Nucleus	transcription regulator	-	0.97 +/- 0.04	0.92 +/- 0.08	1.06	0.625	0.69 (0.25-1)	-	-
GATA6	GATA binding protein 6	Nucleus	transcription regulator	-	1.02 +/- 0.33	0.86 +/- 0.16	1.19	0.313	0.76 (0.37-1)	-	-
GATM	glycine amidinotransferase	Cytoplasm	enzyme	-	1.29 +/- 0.27	1.33 +/- 0.27	0.97	0.188	0.32 (0-0.73)	Yes	-
GC	GC vitamin D binding protein	Extracellular Space	transporter	Yes	1.28 +/- 0.39	1.28 +/- 0.4	1	1	0.36 (0-0.8)	-	-
GCC1	GRIP and coiled-coil domain containing 1	Cytoplasm	Other	-	2.43 +/- 0.24	2.43 +/- 0.15	1	0.875	0.56 (0.04-1)	-	-
GCN1	GCN1 activator of EIF2AK4	Cytoplasm	translation regulator	-	0.59 +/- 0.07	0.56 +/- 0.09	1.04	0.875	0.63 (0.14-1)	-	-
GCNT2	glucosaminyl (N-acetyl) transferase 2 (I blood group)	Cytoplasm	enzyme	-	1.42 +/- 0.15	1.44 +/- 0.12	0.99	1	0.38 (0-0.86)	-	-
GDF5-AS1	GDF5 antisense RNA 1	Other	Other	-	0.97 +/- 0.08	0.99 +/- 0.05	0.98	1	0.44 (0-0.92)	-	-
GDF7	growth differentiation factor 7	Extracellular Space	growth factor	Yes	1 +/- 0.13	1.07 +/- 0.08	0.94	0.625	0.38 (0-0.82)	-	-
GDI2	GDP dissociation inhibitor 2	Cytoplasm	Other	-	1.12 +/- 0.1	1.02 +/- 0.07	1.1	0.25	0.88 (0.59-1)	-	Yes
GFI1B	growth factor independent 1B transcriptional repressor	Nucleus	transcription regulator	-	0.95 +/- 0.08	0.82 +/- 0.06	1.16	0.25	0.88 (0.59-1)	-	-
GFY	golgi associated olfactory signaling regulator	Cytoplasm	Other	-	1.17 +/- 0.13	1.15 +/- 0.1	1.02	0.875	0.44 (0-0.96)	-	-
GGH	gamma-glutamyl hydrolase	Cytoplasm	peptidase	Yes	1.21 +/- 0.23	1.4 +/- 0.51	0.86	0.625	0.4 (0-0.81)	Yes	-
GHITM	growth hormone inducible transmembrane protein	Cytoplasm	Other	-	0.75 +/- 0.05	0.68 +/- 0.02	1.1	0.125	0.94 (0.76-1)	-	-
GIGYF1	GRB10 interacting GYF protein 1	Extracellular Space	Other	-	1.62 +/- 0.41	1.69 +/- 0.43	0.96	1	0.4 (0-0.81)	-	-
GIMAP8	GTPase, IMAP family member 8	Other	Other	-	1.22 +/- 0.27	1.66 +/- 0.67	0.73	0.25	0.25 (0-0.74)	-	-
GIMD1	GIMAP family P-loop NTPase domain containing 1	Other	Other	-	1.1 +/- 0.3	1.05 +/- 0.21	1.05	0.875	0.56 (0.08-1)	-	-
GIN1	gypsy retrotransposon integrase 1	Other	Other	-	0.73 +/- 0.18	0.99 +/- 0.06	0.74	0.125	0 (0-0)	-	-
GINS4	GINS complex subunit 4	Nucleus	Other	-	1.33 +/- 0.24	1.31 +/- 0.15	1.01	1	0.5 (0.01-0.99)	-	-
GLS	glutaminase	Cytoplasm	enzyme	Yes	1.38 +/- 1.24	0.6 +/- 0.05	2.29	0.25	0.75 (0.26-1)	-	Yes
GLYATL1	glycine-N-acyltransferase like 1	Other	enzyme	-	1.61 +/- 0.75	1.24 +/- 0.24	1.3	0.625	0.5 (0-1)	-	-
GMPR2	guanosine monophosphate reductase 2	Cytoplasm	enzyme	-	1.12 +/- 0.36	1.03 +/- 0.21	1.08	0.625	0.52 (0.09-0.95)	-	-
GNB4	G protein subunit beta 4	Plasma Membrane	enzyme	-	1.43 +/- 0.3	1.22 +/- 0.03	1.17	0.125	0.88 (0.59-1)	-	-
GNL2	G protein nucleolar 2	Nucleus	enzyme	-	1.32 +/- 0.26	1.24 +/- 0.3	1.06	0.875	0.75 (0.35-1)	-	-
GNPTG	N-acetylglucosamine-1-phosphate transferase subunit gamma	Cytoplasm	enzyme	Yes	1.62 +/- 0.56	1.58 +/- 0.46	1.03	0.625	0.52 (0.11-0.93)	-	-
GOLGB1	golgin B1	Cytoplasm	Other	-	1.22 +/- 0.41	1.3 +/- 0.6	0.94	0.875	0.5 (0.01-0.99)	-	-
GP1BA	glycoprotein Ib platelet subunit alpha	Plasma Membrane	transmembrane receptor	-	1.52 +/- 0.53	1.5 +/- 0.48	1.01	0.625	0.6 (0.19-1)	-	-
GP5	glycoprotein V platelet	Plasma Membrane	Other	-	1.35 +/- 0.38	1.21 +/- 0.27	1.12	0.313	0.72 (0.32-1)	-	-
GPATCH1	G-patch domain containing 1	Extracellular Space	Other	-	0.9 +/- 0.13	1.02 +/- 0.13	0.88	0.625	0.25 (0-0.65)	-	-
GPBAR1	G protein-coupled bile acid receptor 1	Plasma Membrane	G-protein coupled receptor	-	1.6 +/- 0.25	1.58 +/- 0.11	1.01	0.875	0.63 (0.14-1)	-	-
GPHN	gephyrin	Plasma Membrane	enzyme	-	0.86 +/- 0.12	0.89 +/- 0.11	0.97	0.875	0.31 (0-0.75)	Yes	Yes
GPI	glucose-6-phosphate isomerase	Extracellular Space	enzyme	Yes	1.05 +/- 0.31	1.03 +/- 0.23	1.02	0.875	0.44 (0-0.92)	-	-
GPLD1	glycosylphosphatidylinositol specific phospholipase D1	Cytoplasm	enzyme	Yes	1.25 +/- 0.39	1.42 +/- 0.41	0.88	0.063	0.24 (0-0.59)	-	-
GPNMB	glycoprotein nmb	Plasma Membrane	enzyme	Yes	1.52 +/- 0.8	1.92 +/- 0.29	0.79	0.625	0.44 (0-0.96)	Yes	-
GPR107	G protein-coupled receptor 107	Plasma Membrane	G-protein coupled receptor	-	0.89 +/- 0.03	0.84 +/- 0.03	1.06	0.125	0.88 (0.59-1)	-	-
GPR149	G protein-coupled receptor 149	Plasma Membrane	G-protein coupled receptor	-	1.18 +/- 0.17	0.95 +/- 0.07	1.24	0.125	0.88 (0.59-1)	-	-
GPR37	G protein-coupled receptor 37	Plasma Membrane	G-protein coupled receptor	-	1.52 +/- 0.31	1.52 +/- 0.15	1	1	0.6 (0.19-1)	-	-
GPSM1	G protein signaling modulator 1	Cytoplasm	Other	-	1.42 +/- 0.07	1.4 +/- 0.08	1.02	0.875	0.63 (0.18-1)	-	-
GPT	glutamic--pyruvic transaminase	Cytoplasm	enzyme	-	1.09 +/- 0.06	1.08 +/- 0.03	1.01	1	0.5 (0.01-0.99)	-	-
GPX3	glutathione peroxidase 3	Extracellular Space	enzyme	Yes	1.41 +/- 0.53	1.46 +/- 0.33	0.96	1	0.44 (0.01-0.87)	-	-
GRIK3	glutamate ionotropic receptor kainate type subunit 3	Plasma Membrane	ion channel	-	1.05 +/- 0.27	1.12 +/- 0.12	0.94	0.375	0.44 (0-0.96)	-	Yes
GRIK4	glutamate ionotropic receptor kainate type subunit 4	Plasma Membrane	ion channel	-	0.88 +/- 0.18	0.84 +/- 0.1	1.04	0.875	0.5 (0.01-0.99)	-	-
GRIK5	glutamate ionotropic receptor kainate type subunit 5	Plasma Membrane	ion channel	-	1.21 +/- 0.27	1.21 +/- 0.22	1	0.813	0.48 (0.07-0.89)	-	-
GRIN3A	glutamate ionotropic receptor NMDA type subunit 3A	Plasma Membrane	ion channel	-	0.77 +/- 0.1	0.72 +/- 0.04	1.06	0.625	0.56 (0.08-1)	-	-
GRIPAP1	GRIP1 associated protein 1	Plasma Membrane	Other	-	1.51 +/- 0.35	1.5 +/- 0.34	1.01	0.813	0.48 (0.07-0.89)	-	-
GRK3	G protein-coupled receptor kinase 3	Cytoplasm	kinase	-	1 +/- 0.14	0.92 +/- 0.09	1.09	1	0.69 (0.25-1)	-	-
GRK6	G protein-coupled receptor kinase 6	Plasma Membrane	kinase	-	1.04 +/- 0.05	1.04 +/- 0.11	0.99	0.875	0.5 (0-1)	-	-
GRM2	glutamate metabotropic receptor 2	Plasma Membrane	G-protein coupled receptor	-	1.01 +/- 0.19	1.04 +/- 0.21	0.97	0.625	0.44 (0.03-0.85)	-	-
GSC2	goosecoid homeobox 2	Nucleus	transcription regulator	-	1.32 +/- 0.61	1.44 +/- 0.91	0.91	0.875	0.5 (0.01-0.99)	-	-
GSN	gelsolin	Extracellular Space	Other	Yes	1.21 +/- 0.22	1.22 +/- 0.23	1	0.813	0.52 (0.11-0.93)	-	-
GSR	glutathione-disulfide reductase	Cytoplasm	enzyme	-	1.33 +/- 0.3	1.18 +/- 0.18	1.13	0.313	0.72 (0.32-1)	-	Yes
GTF2B	general transcription factor IIB	Nucleus	transcription regulator	-	0.94 +/- 0.12	0.87 +/- 0.06	1.08	0.25	0.69 (0.21-1)	-	-
GUCY1B1	guanylate cyclase 1 soluble subunit beta 1	Cytoplasm	enzyme	-	4.51 +/- 2.34	4.88 +/- 1.21	0.92	0.813	0.48 (0.03-0.93)	-	-
GVINP1	GTPase, very large interferon inducible pseudogene 1	Other	Other	-	1.02 +/- 0.21	1.07 +/- 0.13	0.95	0.375	0.44 (0-0.92)	-	-
GZMB	granzyme B	Cytoplasm	peptidase	Yes	1.02 +/- 0.12	0.99 +/- 0.14	1.03	0.875	0.56 (0.04-1)	-	-
H4C7	H4 clustered histone 7	Nucleus	Other	-	2.03 +/- 0.38	1.64 +/- 0.38	1.24	0.375	0.75 (0.35-1)	-	-
H6PD	hexose-6-phosphate dehydrogenase/glucose 1-dehydrogenase	Cytoplasm	enzyme	Yes	1.23 +/- 0.42	1.39 +/- 0.39	0.88	0.625	0.44 (0.01-0.87)	-	Yes
HABP2	hyaluronan binding protein 2	Extracellular Space	peptidase	Yes	1.32 +/- 0.52	1.52 +/- 0.5	0.87	0.125	0.36 (0-0.75)	-	-
HACD1	3-hydroxyacyl-CoA dehydratase 1	Cytoplasm	enzyme	-	1.29 +/- 0.39	1.03 +/- 0.18	1.25	0.313	0.72 (0.32-1)	-	-
HAX1	HCLS1 associated protein X-1	Cytoplasm	Other	-	1.25 +/- 0.14	1.22 +/- 0.05	1.02	1	0.38 (0-0.86)	-	-
HBB	hemoglobin subunit beta	Cytoplasm	transporter	-	1.31 +/- 1.14	0.88 +/- 0.24	1.48	0.813	0.48 (0.03-0.93)	-	-
HCFC2	host cell factor C2	Nucleus	transcription regulator	-	1.85 +/- 0.44	1.4 +/- 0.11	1.32	0.25	0.94 (0.76-1)	-	-
HDAC4	histone deacetylase 4	Nucleus	transcription regulator	-	1.12 +/- 0.22	1.28 +/- 0.16	0.88	0.625	0.25 (0-0.65)	-	Yes
HDC	histidine decarboxylase	Cytoplasm	enzyme	-	1.59 +/- 0.15	1.82 +/- 0.19	0.87	0.125	0.13 (0-0.41)	-	-
HDGF	heparin binding growth factor	Extracellular Space	growth factor	-	1.36 +/- 0.23	1.48 +/- 0.18	0.92	0.625	0.25 (0-0.65)	-	-
HEATR4	HEAT repeat containing 4	Other	Other	-	1.05 +/- 0.25	1.09 +/- 0.23	0.97	1	0.48 (0.07-0.89)	-	-
HECTD3	HECT domain E3 ubiquitin protein ligase 3	Cytoplasm	enzyme	-	0.6 +/- 0.08	0.57 +/- 0.04	1.05	0.875	0.69 (0.21-1)	-	-
HERC2	HECT and RLD domain containing E3 ubiquitin protein ligase 2	Cytoplasm	enzyme	-	0.87 +/- 0.11	0.91 +/- 0.05	0.96	0.625	0.44 (0-0.96)	-	-
HERC6	HECT and RLD domain containing E3 ubiquitin protein ligase family member 6	Cytoplasm	enzyme	-	1.04 +/- 0.18	1.13 +/- 0.41	0.92	0.438	0.4 (0-0.81)	-	-
HGFAC	HGF activator	Extracellular Space	peptidase	Yes	1.22 +/- 0.22	1.28 +/- 0.28	0.95	0.313	0.4 (0-0.81)	-	-
HHAT	hedgehog acyltransferase	Cytoplasm	enzyme	-	1.28 +/- 0.34	1.43 +/- 0.54	0.9	0.313	0.4 (0-0.81)	Yes	Yes
HHLA3	HERV-H LTR-associating 3	Other	Other	-	1.1 +/- 0.09	0.99 +/- 0.13	1.11	0.625	0.75 (0.35-1)	-	-
HIF3A	hypoxia inducible factor 3 subunit alpha	Nucleus	transcription regulator	-	1.36 +/- 0.02	1.35 +/- 0.11	1.01	1	0.5 (0-1)	-	-
HMCN1	hemicentin 1	Extracellular Space	Other	Yes	1.33 +/- 0.32	1.58 +/- 0.4	0.84	0.063	0.16 (0-0.48)	-	-
HMCN2	hemicentin 2	Extracellular Space	Other	Yes	1.13 +/- 0.33	1.08 +/- 0.23	1.05	0.813	0.64 (0.23-1)	-	-
HMX1	H6 family homeobox 1	Nucleus	transcription regulator	-	1.03 +/- 0.07	0.95 +/- 0.04	1.09	0.625	0.81 (0.48-1)	-	-
HOMER3	homer scaffold protein 3	Plasma Membrane	Other	-	1.87 +/- 0.58	2.09 +/- 0.23	0.9	0.875	0.44 (0-0.96)	-	-
HOXB4	homeobox B4	Nucleus	transcription regulator	-	1.08 +/- 0.19	0.9 +/- 0.09	1.2	0.375	0.75 (0.26-1)	-	-
HPD	4-hydroxyphenylpyruvate dioxygenase	Cytoplasm	enzyme	-	1.65 +/- 0.2	1.81 +/- 0.18	0.91	0.625	0.19 (0-0.57)	-	-
HPR	haptoglobin-related protein	Extracellular Space	peptidase	Yes	1.8 +/- 0.79	1.73 +/- 0.79	1.04	1	0.6 (0.21-0.99)	-	-
HPX	hemopexin	Extracellular Space	transporter	Yes	1.16 +/- 0.25	1.27 +/- 0.32	0.92	0.625	0.28 (0-0.68)	-	-
HRG	histidine rich glycoprotein	Extracellular Space	Other	Yes	1.4 +/- 0.53	1.77 +/- 0.72	0.79	0.188	0.24 (0-0.59)	-	-
HS3ST6	heparan sulfate-glucosamine 3-sulfotransferase 6	Cytoplasm	enzyme	-	1.06 +/- 0.13	1.43 +/- 0.21	0.74	0.125	0 (0-0)	-	-
HSP90AB4P	heat shock protein 90 alpha family class B member 4, pseudogene	Other	Other	-	1.49 +/- 0.16	1.63 +/- 0.2	0.91	0.125	0.25 (0-0.65)	-	-
HSP90B1	heat shock protein 90 beta family member 1	Cytoplasm	Other	Yes	1.5 +/- 0.33	1.57 +/- 0.3	0.95	0.313	0.4 (0-0.81)	-	-
HSPA5	heat shock protein family A (Hsp70) member 5	Cytoplasm	enzyme	Yes	1.46 +/- 0.09	1.4 +/- 0.25	1.05	1	0.48 (0.07-0.89)	-	-
HSPA7	heat shock protein family A (Hsp70) member 7 (pseudogene)	Cytoplasm	Other	-	2.13 +/- 0.39	1.92 +/- 0.47	1.11	0.438	0.64 (0.23-1)	-	-
HSPB2-C11orf52	HSPB2-C11orf52 readthrough (NMD candidate)	Other	Other	-	1.01 +/- 0.09	1.04 +/- 0.23	0.98	1	0.5 (0.01-0.99)	-	-
HSPG2	heparan sulfate proteoglycan 2	Extracellular Space	enzyme	Yes	1.22 +/- 0.28	1.31 +/- 0.29	0.94	0.063	0.24 (0-0.59)	-	-
HSPH1	heat shock protein family H (Hsp110) member 1	Cytoplasm	Other	-	1.55 +/- 0.29	1.77 +/- 0.51	0.88	0.625	0.36 (0-0.77)	-	-
HUS1B	HUS1 checkpoint clamp component B	Other	Other	-	1.2 +/- 0.28	1.22 +/- 0.27	0.98	1	0.44 (0.01-0.87)	-	-
HUWE1	HECT, UBA and WWE domain containing E3 ubiquitin protein ligase 1	Nucleus	transcription regulator	-	2.17 +/- 1.21	1.4 +/- 0.12	1.55	0.125	1 (1-1)	-	-
HYDIN	HYDIN axonemal central pair apparatus protein	Cytoplasm	Other	-	1.33 +/- 0.35	1.26 +/- 0.38	1.06	1	0.6 (0.19-1)	-	-
HYOU1	hypoxia up-regulated 1	Cytoplasm	Other	Yes	1.18 +/- 0.34	1.24 +/- 0.34	0.95	0.188	0.36 (0-0.77)	-	-
IARS1	isoleucyl-tRNA synthetase 1	Cytoplasm	enzyme	-	0.98 +/- 0.32	1.33 +/- 0.39	0.73	0.063	0.16 (0-0.48)	-	-
ICAM1	intercellular adhesion molecule 1	Plasma Membrane	transmembrane receptor	-	1.77 +/- 0.42	1.6 +/- 0.38	1.11	0.625	0.48 (0.05-0.91)	-	-
ICAM2	intercellular adhesion molecule 2	Plasma Membrane	Other	-	1.23 +/- 0.23	1.18 +/- 0.19	1.05	0.125	0.6 (0.19-1)	-	-
ICOSLG	inducible T cell costimulator ligand	Plasma Membrane	Other	-	1.53 +/- 0.34	1.43 +/- 0.34	1.07	0.313	0.6 (0.19-1)	-	-
IFNAR1	interferon alpha and beta receptor subunit 1	Plasma Membrane	transmembrane receptor	-	0.85 +/- 0.27	1.13 +/- 0.16	0.76	0.125	0.13 (0-0.41)	-	-
IGFALS	insulin like growth factor binding protein acid labile subunit	Extracellular Space	Other	Yes	1.26 +/- 0.38	1.5 +/- 0.36	0.84	0.063	0.28 (0-0.63)	-	-
IGFBP2	insulin like growth factor binding protein 2	Extracellular Space	Other	Yes	1.56 +/- 0.44	1.89 +/- 0.63	0.82	0.188	0.28 (0-0.66)	-	-
IGFBP3	insulin like growth factor binding protein 3	Extracellular Space	Other	Yes	1.55 +/- 0.47	1.86 +/- 0.43	0.83	0.313	0.28 (0-0.66)	-	-
IGFBP6	insulin like growth factor binding protein 6	Extracellular Space	Other	Yes	1.26 +/- 0.39	1.26 +/- 0.44	1	1	0.6 (0.17-1)	-	-
IGFBP7	insulin like growth factor binding protein 7	Extracellular Space	transporter	Yes	1.16 +/- 0.18	1.2 +/- 0.3	0.97	0.875	0.56 (0.04-1)	-	-
IGHM	immunoglobulin heavy constant mu	Plasma Membrane	transmembrane receptor	-	2.32 +/- 0.84	1.96 +/- 0.57	1.19	0.188	0.68 (0.27-1)	-	-
IGSF21	immunoglobin superfamily member 21	Extracellular Space	Other	Yes	0.79 +/- 0.12	0.85 +/- 0.07	0.92	0.625	0.31 (0-0.75)	-	-
IK	IK cytokine	Extracellular Space	cytokine	-	1.08 +/- 0.24	0.95 +/- 0.05	1.14	0.375	0.63 (0.14-1)	-	-
IKZF2	IKAROS family zinc finger 2	Nucleus	transcription regulator	-	1.06 +/- 0.06	1.11 +/- 0.06	0.96	0.625	0.31 (0-0.75)	-	-
IL15RA	interleukin 15 receptor subunit alpha	Plasma Membrane	transmembrane receptor	Yes	0.79 +/- 0.11	0.89 +/- 0.06	0.88	0.25	0.19 (0-0.57)	-	-
IL1RAP	interleukin 1 receptor accessory protein	Plasma Membrane	transmembrane receptor	Yes	1.47 +/- 0.32	1.66 +/- 0.37	0.88	0.125	0.28 (0-0.68)	-	-
IL2RB	interleukin 2 receptor subunit beta	Plasma Membrane	transmembrane receptor	-	1.48 +/- 0.64	1.69 +/- 0.65	0.87	0.438	0.32 (0-0.7)	-	-
IL6	interleukin 6	Extracellular Space	cytokine	Yes	1.01 +/- 0.09	1.02 +/- 0.13	1	0.875	0.69 (0.21-1)	-	-
IL6ST	interleukin 6 signal transducer	Plasma Membrane	transmembrane receptor	Yes	1.47 +/- 0.48	1.66 +/- 0.46	0.89	0.438	0.36 (0-0.8)	-	-
IMMT	inner membrane mitochondrial protein	Cytoplasm	Other	-	1.35 +/- 0.14	1.28 +/- 0.32	1.06	0.875	0.75 (0.26-1)	Yes	-
INHBC	inhibin subunit beta C	Extracellular Space	growth factor	Yes	1.35 +/- 0.48	1.31 +/- 0.45	1.02	0.625	0.52 (0.09-0.95)	-	-
INO80	INO80 complex ATPase subunit	Nucleus	enzyme	-	1.09 +/- 0.07	1.11 +/- 0.11	0.98	0.625	0.44 (0-0.92)	-	-
INPP5F	inositol polyphosphate-5-phosphatase F	Plasma Membrane	phosphatase	-	0.82 +/- 0.05	0.97 +/- 0.17	0.84	0.25	0.13 (0-0.41)	-	-
INPPL1	inositol polyphosphate phosphatase like 1	Cytoplasm	phosphatase	-	1.99 +/- 0.71	2 +/- 1.17	0.99	0.625	0.6 (0.19-1)	-	-
INS-IGF2	INS-IGF2 readthrough	Other	Other	Yes	1.41 +/- 0.47	1.08 +/- 0.09	1.31	0.375	0.88 (0.59-1)	-	-
INSM2	INSM transcriptional repressor 2	Nucleus	transcription regulator	-	1.19 +/- 0.09	1.17 +/- 0.15	1.02	0.625	0.63 (0.14-1)	-	-
INTS1	integrator complex subunit 1	Nucleus	Other	-	1.55 +/- 0.65	1.05 +/- 0.08	1.48	0.25	0.94 (0.76-1)	-	-
INTS10	integrator complex subunit 10	Nucleus	Other	-	1.19 +/- 0.25	1.14 +/- 0.27	1.05	0.625	0.6 (0.19-1)	-	-
INTS11	integrator complex subunit 11	Nucleus	Other	-	1.19 +/- 0.27	1.45 +/- 0.36	0.82	0.063	0.28 (0-0.66)	-	-
INTS14	integrator complex subunit 14	Cytoplasm	Other	-	2.47 +/- 1.76	1.48 +/- 0.04	1.68	0.125	0.81 (0.43-1)	-	-
IQCE	IQ motif containing E	Cytoplasm	Other	-	0.92 +/- 0.1	0.87 +/- 0.05	1.05	0.625	0.69 (0.21-1)	-	-
IQCN	IQ motif containing N	Cytoplasm	Other	-	1.15 +/- 0.34	1.04 +/- 0.29	1.11	0.125	0.72 (0.37-1)	-	-
IQGAP3	IQ motif containing GTPase activating protein 3	Plasma Membrane	Other	-	1.05 +/- 0.16	0.99 +/- 0.07	1.07	1	0.63 (0.14-1)	Yes	-
IQSEC1	IQ motif and Sec7 domain ArfGEF 1	Cytoplasm	Other	-	0.98 +/- 0.26	0.99 +/- 0.12	0.99	0.813	0.52 (0.09-0.95)	-	-
IRAK1	interleukin 1 receptor associated kinase 1	Plasma Membrane	kinase	-	1.42 +/- 0.28	1.59 +/- 0.02	0.89	0.375	0.31 (0-0.79)	-	-
IRF2	interferon regulatory factor 2	Nucleus	transcription regulator	-	1.06 +/- 0.09	1.22 +/- 0.37	0.87	0.875	0.44 (0-0.92)	-	-
IRF2BP2	interferon regulatory factor 2 binding protein 2	Nucleus	transcription regulator	-	1.35 +/- 0.06	1.38 +/- 0.15	0.98	0.875	0.31 (0-0.79)	-	-
IRF2BPL	interferon regulatory factor 2 binding protein like	Nucleus	enzyme	-	0.94 +/- 0.07	0.97 +/- 0.09	0.97	0.625	0.38 (0-0.82)	-	-
IRX4	iroquois homeobox 4	Nucleus	transcription regulator	-	1.03 +/- 0.22	1.02 +/- 0.2	1.01	0.813	0.56 (0.13-0.99)	-	-
ISLR	immunoglobulin superfamily containing leucine rich repeat	Extracellular Space	Other	Yes	1.95 +/- 0.72	2.41 +/- 0.06	0.81	0.375	0.25 (0-0.74)	-	-
ISYNA1	inositol-3-phosphate synthase 1	Cytoplasm	enzyme	-	1.01 +/- 0.14	0.94 +/- 0.17	1.07	0.625	0.75 (0.26-1)	-	-
ITGAE	integrin subunit alpha E	Plasma Membrane	Other	-	0.91 +/- 0.09	0.96 +/- 0.05	0.95	0.625	0.31 (0-0.75)	-	-
ITGB1	integrin subunit beta 1	Plasma Membrane	transmembrane receptor	-	1.58 +/- 0.24	1.62 +/- 0.33	0.97	0.813	0.4 (0-0.83)	-	-
ITGB4	integrin subunit beta 4	Plasma Membrane	transmembrane receptor	-	0.97 +/- 0.26	0.94 +/- 0.16	1.04	0.813	0.64 (0.2-1)	-	-
ITGB7	integrin subunit beta 7	Plasma Membrane	transmembrane receptor	-	1.41 +/- 0.37	1.17 +/- 0.14	1.2	0.188	0.68 (0.27-1)	-	-
ITIH1	inter-alpha-trypsin inhibitor heavy chain 1	Extracellular Space	Other	Yes	1.23 +/- 0.27	1.31 +/- 0.3	0.94	0.063	0.32 (0-0.7)	-	-
ITIH2	inter-alpha-trypsin inhibitor heavy chain 2	Extracellular Space	Other	Yes	1.3 +/- 0.26	1.38 +/- 0.32	0.95	0.125	0.36 (0-0.77)	-	-
ITIH3	inter-alpha-trypsin inhibitor heavy chain 3	Extracellular Space	Other	Yes	1.11 +/- 0.35	1.16 +/- 0.34	0.96	1	0.48 (0.07-0.89)	-	-
ITIH4	inter-alpha-trypsin inhibitor heavy chain 4	Extracellular Space	Other	Yes	1.21 +/- 0.34	1.37 +/- 0.33	0.89	0.313	0.32 (0-0.73)	-	-
ITPR1	inositol 1,4,5-trisphosphate receptor type 1	Cytoplasm	ion channel	-	1.47 +/- 0.65	1.3 +/- 0.16	1.13	0.625	0.5 (0.01-0.99)	-	-
ITSN2	intersectin 2	Cytoplasm	Other	-	1.44 +/- 0.4	1.04 +/- 0.08	1.38	0.125	0.88 (0.59-1)	-	-
JADE3	jade family PHD finger 3	Nucleus	Other	-	0.74 +/- 0.14	0.67 +/- 0.08	1.1	0.625	0.69 (0.25-1)	-	-
JARID2	jumonji and AT-rich interaction domain containing 2	Nucleus	transcription regulator	-	0.53 +/- 0.04	0.54 +/- 0.01	0.98	0.625	0.38 (0-0.86)	Yes	-
JRK	Jrk helix-turn-helix protein	Nucleus	Other	-	0.93 +/- 0.1	0.82 +/- 0.05	1.14	0.375	0.88 (0.59-1)	-	-
KANK1	KN motif and ankyrin repeat domains 1	Nucleus	transcription regulator	-	1.26 +/- 0.55	1.09 +/- 0.28	1.16	0.813	0.6 (0.17-1)	Yes	-
KANK3	KN motif and ankyrin repeat domains 3	Cytoplasm	Other	-	1.53 +/- 0.45	1.59 +/- 0.52	0.97	0.625	0.48 (0.07-0.89)	-	-
KATNIP	KIAA0556	Extracellular Space	Other	-	1.45 +/- 0.59	1.86 +/- 0.32	0.78	0.25	0.25 (0-0.65)	-	-
KBTBD11	kelch repeat and BTB domain containing 11	Other	Other	-	0.88 +/- 0.07	0.81 +/- 0.04	1.09	0.125	0.81 (0.43-1)	-	-
KCND2	potassium voltage-gated channel subfamily D member 2	Plasma Membrane	ion channel	-	2.11 +/- 0.76	2.03 +/- 0.39	1.04	1	0.6 (0.19-1)	Yes	-
KCNH3	potassium voltage-gated channel subfamily H member 3	Plasma Membrane	ion channel	-	0.95 +/- 0.16	1 +/- 0.02	0.95	0.875	0.25 (0-0.74)	-	-
KCNJ12	potassium inwardly rectifying channel subfamily J member 12	Plasma Membrane	ion channel	-	1.17 +/- 0.18	1.24 +/- 0.24	0.94	0.438	0.36 (0-0.77)	-	-
KCNJ8	potassium inwardly rectifying channel subfamily J member 8	Plasma Membrane	ion channel	-	0.77 +/- 0.16	0.9 +/- 0.09	0.86	0.25	0.25 (0-0.65)	-	-
KCNK4	potassium two pore domain channel subfamily K member 4	Plasma Membrane	ion channel	-	2.01 +/- 0.09	2.65 +/- 0.22	0.76	0.125	0 (0-0)	-	-
KCP	kielin cysteine rich BMP regulator	Extracellular Space	Other	Yes	1.28 +/- 0.19	1.25 +/- 0.08	1.03	1	0.5 (0.01-0.99)	-	-
KCTD2	potassium channel tetramerization domain containing 2	Other	ion channel	-	1.37 +/- 0.33	1.18 +/- 0.16	1.16	0.313	0.6 (0.19-1)	-	-
KDM5B	lysine demethylase 5B	Nucleus	transcription regulator	-	1.13 +/- 0.17	1.07 +/- 0.12	1.05	0.125	0.64 (0.23-1)	-	-
KDM6A	lysine demethylase 6A	Nucleus	enzyme	Yes	0.93 +/- 0.26	0.96 +/- 0.08	0.97	0.875	0.38 (0-0.86)	-	-
KDM6B	lysine demethylase 6B	Extracellular Space	enzyme	-	1.41 +/- 0.31	1.37 +/- 0.28	1.03	1	0.56 (0.13-0.99)	-	-
KHDC1	KH domain containing 1	Other	Other	-	1.05 +/- 0.12	0.95 +/- 0.09	1.1	0.375	0.81 (0.43-1)	-	-
KIAA0319L	KIAA0319 like	Cytoplasm	Other	-	1.04 +/- 0.13	1.12 +/- 0.08	0.93	0.625	0.31 (0-0.75)	-	-
KIAA0586	KIAA0586	Cytoplasm	Other	-	1.07 +/- 0.06	1.14 +/- 0.26	0.94	0.625	0.28 (0-0.68)	-	-
KIAA0753	KIAA0753	Cytoplasm	Other	-	1.3 +/- 0.42	1.46 +/- 0.41	0.89	0.438	0.36 (0-0.75)	-	-
KIAA1109	KIAA1109	Other	Other	-	0.97 +/- 0.07	0.92 +/- 0.02	1.06	0.125	0.75 (0.35-1)	-	-
KIAA1549L	KIAA1549 like	Cytoplasm	Other	-	0.99 +/- 0.15	0.87 +/- 0.11	1.14	0.625	0.81 (0.43-1)	-	-
KIAA1841	KIAA1841	Other	Other	-	0.9 +/- 0.17	1.02 +/- 0.01	0.88	0.375	0.25 (0-0.74)	-	-
KIDINS220	kinase D interacting substrate 220	Nucleus	transcription regulator	-	1.44 +/- 0.45	1.35 +/- 0.3	1.07	0.625	0.56 (0.13-0.99)	Yes	-
KIF16B	kinesin family member 16B	Cytoplasm	enzyme	-	0.65 +/- 0.15	0.74 +/- 0.04	0.88	0.375	0.25 (0-0.74)	-	-
KIF1A	kinesin family member 1A	Cytoplasm	Other	-	1.56 +/- 0.3	1.43 +/- 0.26	1.1	0.188	0.72 (0.37-1)	-	-
KIF1B	kinesin family member 1B	Cytoplasm	transporter	-	1.26 +/- 0.35	1.3 +/- 0.35	0.97	0.438	0.4 (0-0.81)	Yes	-
KIF27	kinesin family member 27	Cytoplasm	Other	-	1.45 +/- 0.86	0.95 +/- 0.02	1.53	0.25	0.75 (0.26-1)	-	-
KIF5C	kinesin family member 5C	Cytoplasm	enzyme	-	1.73 +/- 0.19	1.79 +/- 0.2	0.97	0.875	0.38 (0-0.82)	-	-
KIF7	kinesin family member 7	Extracellular Space	Other	-	1.29 +/- 0.26	1.24 +/- 0.21	1.04	0.625	0.6 (0.17-1)	-	-
KIFC3	kinesin family member C3	Cytoplasm	enzyme	-	1.38 +/- 0.27	1.46 +/- 0.39	0.94	0.813	0.4 (0-0.81)	-	Yes
KIN	Kin17 DNA and RNA binding protein	Nucleus	Other	-	1.37 +/- 0.36	1.43 +/- 0.36	0.96	0.438	0.44 (0.03-0.85)	-	-
KIR3DL1	killer cell immunoglobulin like receptor, three Ig domains and long cytoplasmic tail 1	Plasma Membrane	transmembrane receptor	-	1.03 +/- 0.16	0.92 +/- 0.09	1.11	0.375	0.75 (0.35-1)	-	-
KISS1R	KISS1 receptor	Plasma Membrane	G-protein coupled receptor	-	0.86 +/- 0.1	1 +/- 0.07	0.87	0.25	0.06 (0-0.24)	-	-
KLC3	kinesin light chain 3	Cytoplasm	Other	-	1.29 +/- 0.12	1.25 +/- 0.11	1.03	0.875	0.56 (0.08-1)	-	-
KLF16	Kruppel like factor 16	Nucleus	transcription regulator	-	1.46 +/- 0.33	1.35 +/- 0.28	1.08	0.438	0.64 (0.23-1)	-	-
KLHDC10	kelch domain containing 10	Nucleus	Other	-	1.54 +/- 0.93	1.03 +/- 0.06	1.49	0.625	0.63 (0.14-1)	-	Yes
KLKB1	kallikrein B1	Extracellular Space	peptidase	Yes	1.38 +/- 0.33	1.4 +/- 0.23	0.99	1	0.48 (0.03-0.93)	-	-
KNDC1	kinase non-catalytic C-lobe domain containing 1	Plasma Membrane	Other	Yes	1.66 +/- 0.39	1.61 +/- 0.39	1.03	0.875	0.56 (0.08-1)	-	-
KNG1	kininogen 1	Extracellular Space	Other	Yes	1.28 +/- 0.42	1.33 +/- 0.35	0.96	1	0.52 (0.09-0.95)	-	-
KNL1	kinetochore scaffold 1	Nucleus	Other	-	1.43 +/- 0.18	1.37 +/- 0.21	1.04	0.875	0.63 (0.14-1)	-	-
KNTC1	kinetochore associated 1	Nucleus	Other	-	1.32 +/- 0.11	1.34 +/- 0.1	0.99	0.875	0.5 (0.01-0.99)	-	-
KRIT1	KRIT1 ankyrin repeat containing	Plasma Membrane	Other	-	1.09 +/- 0.35	0.95 +/- 0.18	1.15	0.625	0.63 (0.14-1)	-	-
KRT1	keratin 1	Cytoplasm	Other	-	0.93 +/- 0.25	1.06 +/- 0.35	0.88	0.625	0.36 (0-0.75)	-	-
KRT10	keratin 10	Cytoplasm	Other	Yes	0.99 +/- 0.41	0.95 +/- 0.22	1.05	1	0.52 (0.07-0.97)	-	-
KRT13	keratin 13	Cytoplasm	Other	-	1.04 +/- 0.08	1.1 +/- 0.13	0.95	0.625	0.44 (0-0.92)	-	Yes
KRT15	keratin 15	Cytoplasm	Other	-	0.89 +/- 0.11	0.9 +/- 0.15	1	1	0.52 (0.09-0.95)	-	Yes
KRT2	keratin 2	Cytoplasm	Other	-	0.99 +/- 0.48	1.03 +/- 0.26	0.96	0.813	0.36 (0-0.77)	-	-
KRT24	keratin 24	Cytoplasm	Other	-	1 +/- 0.03	0.99 +/- 0.11	1.01	0.875	0.56 (0.04-1)	-	-
KRT4	keratin 4	Cytoplasm	Other	-	0.98 +/- 0.17	0.94 +/- 0.11	1.04	0.625	0.6 (0.17-1)	-	-
KRT5	keratin 5	Cytoplasm	Other	-	0.8 +/- 0.04	0.97 +/- 0.23	0.83	0.625	0.38 (0-0.86)	-	Yes
KRT72	keratin 72	Cytoplasm	Other	-	0.93 +/- 0.11	0.97 +/- 0.26	0.95	1	0.56 (0.13-0.99)	-	-
KRT84	keratin 84	Cytoplasm	Other	-	0.9 +/- 0.03	1.05 +/- 0.06	0.86	0.125	0 (0-0)	-	-
KRT9	keratin 9	Cytoplasm	Other	-	0.83 +/- 0.32	0.94 +/- 0.26	0.88	0.625	0.36 (0-0.77)	-	-
KTN1	kinectin 1	Plasma Membrane	transmembrane receptor	-	1.15 +/- 0.14	1.55 +/- 0.29	0.74	0.125	0.06 (0-0.24)	-	-
L3MBTL2	L3MBTL histone methyl-lysine binding protein 2	Nucleus	transcription regulator	-	0.85 +/- 0.25	0.97 +/- 0.09	0.88	0.625	0.44 (0-0.96)	-	-
LAG3	lymphocyte activating 3	Plasma Membrane	transmembrane receptor	Yes	1.46 +/- 0.21	1.38 +/- 0.06	1.05	0.625	0.5 (0-1)	-	-
LAGE3	L antigen family member 3	Nucleus	Other	-	1.23 +/- 0.51	1.07 +/- 0.24	1.15	0.813	0.56 (0.13-0.99)	-	-
LAMA5	laminin subunit alpha 5	Extracellular Space	Other	Yes	1.39 +/- 0.21	1.58 +/- 0.32	0.88	0.313	0.28 (0-0.68)	-	-
LAMB2	laminin subunit beta 2	Extracellular Space	enzyme	Yes	1.47 +/- 0.23	1.24 +/- 0.1	1.18	0.25	0.81 (0.48-1)	-	Yes
LAMB3	laminin subunit beta 3	Extracellular Space	transporter	Yes	1.17 +/- 0.34	1.19 +/- 0.36	0.98	0.813	0.36 (0-0.8)	-	-
LAMP1	lysosomal associated membrane protein 1	Plasma Membrane	Other	-	1.41 +/- 0.55	1.52 +/- 0.44	0.92	0.625	0.48 (0.03-0.93)	-	-
LAMP2	lysosomal associated membrane protein 2	Plasma Membrane	enzyme	-	1.49 +/- 0.35	1.42 +/- 0.36	1.05	0.813	0.56 (0.15-0.97)	-	-
LANCL3	LanC like 3	Other	Other	-	0.85 +/- 0.11	0.85 +/- 0.05	1	1	0.44 (0-0.96)	-	-
LATS1	large tumor suppressor kinase 1	Nucleus	kinase	-	1.24 +/- 0.17	1.16 +/- 0.09	1.08	0.625	0.56 (0.08-1)	-	-
LAX1	lymphocyte transmembrane adaptor 1	Cytoplasm	Other	-	1.67 +/- 0.73	1.71 +/- 0.58	0.97	0.813	0.52 (0.07-0.97)	-	-
LBP	lipopolysaccharide binding protein	Plasma Membrane	transporter	Yes	1.97 +/- 0.53	1.85 +/- 0.63	1.06	0.438	0.52 (0.11-0.93)	-	-
LCA5L	lebercilin LCA5 like	Extracellular Space	Other	-	1.12 +/- 0.11	1.07 +/- 0.19	1.05	0.625	0.56 (0.08-1)	-	-
LCN2	lipocalin 2	Extracellular Space	transporter	Yes	1.34 +/- 0.43	1.35 +/- 0.49	0.99	1	0.48 (0.07-0.89)	-	-
LCP1	lymphocyte cytosolic protein 1	Cytoplasm	Other	-	1.3 +/- 0.27	1.21 +/- 0.29	1.07	0.188	0.72 (0.37-1)	-	-
LDHA	lactate dehydrogenase A	Cytoplasm	enzyme	-	1.38 +/- 0.36	1.39 +/- 0.41	0.99	0.813	0.52 (0.11-0.93)	-	-
LDHB	lactate dehydrogenase B	Cytoplasm	enzyme	-	1.47 +/- 0.31	1.42 +/- 0.33	1.04	0.813	0.6 (0.19-1)	-	-
LECT2	leukocyte cell derived chemotaxin 2	Extracellular Space	Other	Yes	1.64 +/- 0.46	1.64 +/- 0.45	1	0.813	0.44 (0.01-0.87)	-	-
LEPR	leptin receptor	Plasma Membrane	transmembrane receptor	Yes	0.85 +/- 0.09	0.75 +/- 0.04	1.13	0.125	0.88 (0.59-1)	-	-
LGALS2	galectin 2	Cytoplasm	Other	-	0.76 +/- 0.07	0.74 +/- 0.03	1.03	0.875	0.69 (0.21-1)	-	-
LGALS3BP	galectin 3 binding protein	Plasma Membrane	transmembrane receptor	Yes	1.32 +/- 0.31	1.15 +/- 0.25	1.15	0.125	0.8 (0.47-1)	-	-
LILRA3	leukocyte immunoglobulin like receptor A3	Extracellular Space	Other	-	1.49 +/- 0.64	1.24 +/- 0.37	1.19	0.438	0.68 (0.27-1)	-	-
LIMK2	LIM domain kinase 2	Cytoplasm	kinase	-	1.29 +/- 0.16	1.42 +/- 0.03	0.91	0.25	0.25 (0-0.74)	-	Yes
LIMS2	LIM zinc finger domain containing 2	Cytoplasm	Other	-	1.13 +/- 0.25	1.1 +/- 0.13	1.03	0.625	0.56 (0.13-0.99)	-	-
LINC00473	long intergenic non-protein coding RNA 473	Other	Other	-	1.37 +/- 0.2	1.19 +/- 0.14	1.15	0.25	0.81 (0.43-1)	-	-
LINC01547	long intergenic non-protein coding RNA 1547	Cytoplasm	Other	-	1 +/- 0.17	0.88 +/- 0.04	1.14	0.25	0.81 (0.43-1)	-	-
LMNA	lamin A/C	Nucleus	Other	-	1.26 +/- 0.14	1.14 +/- 0.05	1.1	0.375	0.69 (0.25-1)	-	Yes
LOC400499	putative uncharacterized protein LOC400499	Other	Other	-	1.42 +/- 0.69	1.05 +/- 0.13	1.35	0.375	0.63 (0.14-1)	-	-
LONRF1	LON peptidase N-terminal domain and ring finger 1	Cytoplasm	Other	-	1.23 +/- 0.14	1.04 +/- 0.04	1.18	0.125	0.94 (0.76-1)	-	-
LONRF3	LON peptidase N-terminal domain and ring finger 3	Other	Other	-	1.6 +/- 0.43	1.65 +/- 0.37	0.96	1	0.44 (0.01-0.87)	-	-
LOXHD1	lipoxygenase homology domains 1	Extracellular Space	Other	-	1.02 +/- 0.12	0.99 +/- 0.12	1.02	1	0.56 (0.15-0.97)	-	-
LPA	lipoprotein(a)	Extracellular Space	Other	Yes	0.94 +/- 0.39	1.03 +/- 0.28	0.92	1	0.4 (0-0.83)	-	-
LPCAT2	lysophosphatidylcholine acyltransferase 2	Cytoplasm	enzyme	-	1.13 +/- 0.2	0.97 +/- 0.04	1.16	0.375	0.75 (0.26-1)	-	Yes
LRG1	leucine rich alpha-2-glycoprotein 1	Extracellular Space	Other	Yes	1.22 +/- 0.34	1.32 +/- 0.47	0.93	1	0.48 (0.07-0.89)	-	-
LRIG3	leucine rich repeats and immunoglobulin like domains 3	Extracellular Space	Other	-	1.22 +/- 0.43	1.28 +/- 0.34	0.96	0.625	0.52 (0.09-0.95)	-	Yes
LRP1	LDL receptor related protein 1	Plasma Membrane	transmembrane receptor	Yes	1.45 +/- 0.24	1.59 +/- 0.4	0.91	0.188	0.2 (0-0.59)	Yes	-
LRP5L	LDL receptor related protein 5 like	Other	Other	-	1.11 +/- 0.23	1.06 +/- 0.13	1.05	0.875	0.44 (0-0.96)	-	-
LRR1	leucine rich repeat protein 1	Cytoplasm	enzyme	-	1.65 +/- 0.54	2.31 +/- 0.98	0.72	0.125	0.2 (0-0.59)	-	-
LRRC49	leucine rich repeat containing 49	Cytoplasm	Other	-	1.19 +/- 0.14	1.13 +/- 0.18	1.06	0.25	0.56 (0.08-1)	-	-
LRRC7	leucine rich repeat containing 7	Plasma Membrane	Other	-	0.92 +/- 0.03	0.9 +/- 0.06	1.02	0.625	0.56 (0.08-1)	-	-
LRRC73	leucine rich repeat containing 73	Other	Other	-	1.12 +/- 0.09	1.01 +/- 0.09	1.11	0.375	0.81 (0.48-1)	-	-
LRRFIP1	LRR binding FLII interacting protein 1	Cytoplasm	transcription regulator	-	0.83 +/- 0.09	0.87 +/- 0.08	0.95	0.125	0.25 (0-0.65)	-	-
LRRIQ3	leucine rich repeats and IQ motif containing 3	Other	Other	-	1 +/- 0.1	1.05 +/- 0.11	0.95	0.625	0.38 (0-0.86)	-	-
LTBP4	latent transforming growth factor beta binding protein 4	Extracellular Space	growth factor	Yes	1.38 +/- 0.27	1.22 +/- 0.23	1.14	0.063	0.68 (0.3-1)	-	-
LTF	lactotransferrin	Extracellular Space	peptidase	Yes	1.5 +/- 0.65	1.04 +/- 0.14	1.44	0.125	0.88 (0.59-1)	-	-
LTK	leukocyte receptor tyrosine kinase	Plasma Membrane	kinase	-	1.31 +/- 0.27	1.27 +/- 0.18	1.03	0.813	0.52 (0.07-0.97)	-	-
LTN1	listerin E3 ubiquitin protein ligase 1	Nucleus	enzyme	-	1 +/- 0.13	1.12 +/- 0.07	0.9	0.375	0.19 (0-0.52)	-	Yes
LUM	lumican	Extracellular Space	Other	Yes	1.29 +/- 0.28	1.28 +/- 0.33	1	1	0.4 (0-0.83)	-	-
LURAP1	leucine rich adaptor protein 1	Cytoplasm	Other	-	1.06 +/- 0.12	1 +/- 0.04	1.07	0.875	0.69 (0.25-1)	-	-
LYVE1	lymphatic vessel endothelial hyaluronan receptor 1	Plasma Membrane	transmembrane receptor	-	1.81 +/- 0.54	2.03 +/- 0.42	0.89	0.375	0.38 (0-0.86)	Yes	-
LYZ	lysozyme	Extracellular Space	enzyme	Yes	1.38 +/- 0.47	1.49 +/- 0.53	0.93	0.438	0.48 (0.07-0.89)	-	-
MACF1	microtubule actin crosslinking factor 1	Cytoplasm	enzyme	-	1.25 +/- 0.49	1.37 +/- 0.45	0.92	0.438	0.44 (0.03-0.85)	-	Yes
MAD2L2	mitotic arrest deficient 2 like 2	Nucleus	enzyme	-	0.73 +/- 0.17	0.63 +/- 0.07	1.16	0.625	0.63 (0.14-1)	-	-
MAFA	MAF bZIP transcription factor A	Nucleus	transcription regulator	-	1.25 +/- 0.28	1.18 +/- 0.16	1.06	0.875	0.75 (0.26-1)	-	-
MAGED4	MAGE family member D4B	Other	Other	-	1.31 +/- 0.53	0.9 +/- 0.01	1.47	0.125	1 (1-1)	-	-
MAML1	mastermind like transcriptional coactivator 1	Nucleus	transcription regulator	-	1.78 +/- 0.41	2.07 +/- 1.64	0.86	0.625	0.8 (0.41-1)	-	-
MAN1A1	mannosidase alpha class 1A member 1	Cytoplasm	enzyme	-	1.64 +/- 0.56	1.47 +/- 0.45	1.12	0.313	0.72 (0.37-1)	Yes	Yes
MAN1C1	mannosidase alpha class 1C member 1	Cytoplasm	enzyme	-	1.55 +/- 0.38	1.54 +/- 0.37	1	1	0.48 (0.07-0.89)	-	Yes
MAN2A1	mannosidase alpha class 2A member 1	Cytoplasm	enzyme	-	1.62 +/- 0.37	1.8 +/- 0.1	0.9	0.875	0.31 (0-0.79)	-	Yes
MAN2A2	mannosidase alpha class 2A member 2	Cytoplasm	enzyme	-	1.16 +/- 0.05	1.17 +/- 0.07	0.99	0.875	0.38 (0-0.86)	-	-
MAN2C1	mannosidase alpha class 2C member 1	Cytoplasm	enzyme	-	1.1 +/- 0.13	1.06 +/- 0.1	1.04	0.875	0.63 (0.18-1)	-	-
MAP10	microtubule associated protein 10	Extracellular Space	Other	-	1.32 +/- 0.27	1.43 +/- 0.23	0.93	0.625	0.38 (0-0.82)	-	-
MAP1A	microtubule associated protein 1A	Cytoplasm	Other	-	1.11 +/- 0.14	1.07 +/- 0.05	1.03	0.625	0.5 (0-1)	-	-
MAP2K1	mitogen-activated protein kinase kinase 1	Cytoplasm	kinase	-	0.99 +/- 0.04	0.99 +/- 0.05	1	1	0.44 (0-0.96)	-	-
MAP3K5	mitogen-activated protein kinase kinase kinase 5	Cytoplasm	kinase	-	1.26 +/- 0.24	1.39 +/- 0.42	0.91	0.625	0.44 (0-0.96)	-	-
MAP3K8	mitogen-activated protein kinase kinase kinase 8	Cytoplasm	kinase	-	1.44 +/- 0.32	1.57 +/- 0.02	0.92	0.625	0.5 (0-1)	-	-
MAPK4	mitogen-activated protein kinase 4	Cytoplasm	kinase	-	1.18 +/- 0.13	1.09 +/- 0.08	1.09	0.375	0.81 (0.48-1)	-	-
MAPKBP1	mitogen-activated protein kinase binding protein 1	Cytoplasm	Other	-	1.87 +/- 0.4	1.6 +/- 0.32	1.17	0.063	0.76 (0.41-1)	-	-
MARCO	macrophage receptor with collagenous structure	Plasma Membrane	transmembrane receptor	-	1.19 +/- 0.38	1.37 +/- 0.39	0.86	0.313	0.36 (0-0.8)	-	Yes
MASP1	mannan binding lectin serine peptidase 1	Extracellular Space	peptidase	Yes	1.49 +/- 0.27	1.48 +/- 0.4	1.01	1	0.44 (0.01-0.87)	-	-
MASP2	mannan binding lectin serine peptidase 2	Extracellular Space	peptidase	Yes	1.39 +/- 0.27	1.55 +/- 0.38	0.9	0.125	0.24 (0-0.63)	-	-
MB	myoglobin	Cytoplasm	transporter	-	1.54 +/- 0.44	2.06 +/- 0.73	0.75	0.25	0.25 (0-0.65)	-	Yes
MBD5	methyl-CpG binding domain protein 5	Nucleus	Other	-	1.13 +/- 0.07	1.12 +/- 0.04	1.01	0.625	0.5 (0.01-0.99)	-	-
MBL2	mannose binding lectin 2	Extracellular Space	Other	Yes	1.65 +/- 0.54	2.01 +/- 1.21	0.82	0.813	0.36 (0-0.77)	-	-
MCAM	melanoma cell adhesion molecule	Plasma Membrane	Other	-	1.22 +/- 0.33	1.24 +/- 0.32	0.98	0.813	0.48 (0.03-0.93)	-	-
MCM3	minichromosome maintenance complex component 3	Nucleus	enzyme	-	1.17 +/- 0.17	1.1 +/- 0.05	1.07	1	0.63 (0.14-1)	-	-
MCM4	minichromosome maintenance complex component 4	Nucleus	enzyme	-	0.9 +/- 0.19	1.09 +/- 0.19	0.82	0.625	0.25 (0-0.65)	-	-
MCM7	minichromosome maintenance complex component 7	Nucleus	enzyme	-	0.91 +/- 0.1	0.88 +/- 0.08	1.04	0.875	0.63 (0.18-1)	-	-
MED1	mediator complex subunit 1	Nucleus	transcription regulator	-	3.65 +/- 0.76	3.44 +/- 0.51	1.06	0.813	0.56 (0.13-0.99)	-	Yes
MED15	mediator complex subunit 15	Nucleus	transcription regulator	-	1.27 +/- 0.36	1.24 +/- 0.3	1.02	0.813	0.56 (0.13-0.99)	-	-
MED23	mediator complex subunit 23	Nucleus	transcription regulator	-	0.99 +/- 0.07	1 +/- 0.15	0.99	1	0.56 (0.04-1)	-	-
MEOX1	mesenchyme homeobox 1	Nucleus	transcription regulator	-	1.31 +/- 0.29	1.06 +/- 0.15	1.24	0.25	0.75 (0.35-1)	-	-
METRNL	meteorin like, glial cell differentiation regulator	Cytoplasm	Other	Yes	1.25 +/- 0.19	1.22 +/- 0.25	1.03	0.438	0.52 (0.11-0.93)	-	-
METTL18	methyltransferase like 18	Other	Other	-	1.15 +/- 0.24	1.1 +/- 0.2	1.05	1	0.6 (0.19-1)	-	-
METTL25	methyltransferase like 25	Extracellular Space	Other	-	1.95 +/- 0.32	1.86 +/- 0.1	1.05	0.875	0.5 (0.01-0.99)	-	-
MFSD13A	major facilitator superfamily domain containing 13A	Other	Other	-	1.13 +/- 0.25	0.99 +/- 0.09	1.14	0.125	0.75 (0.35-1)	-	-
MFSD6	major facilitator superfamily domain containing 6	Plasma Membrane	transmembrane receptor	-	1.49 +/- 0.43	1.54 +/- 0.39	0.97	0.625	0.44 (0.03-0.85)	-	-
MGAT5B	alpha-1,6-mannosylglycoprotein 6-beta-N-acetylglucosaminyltransferase B	Cytoplasm	enzyme	-	0.98 +/- 0.34	0.95 +/- 0.26	1.03	1	0.56 (0.13-0.99)	-	Yes
MINPP1	multiple inositol-polyphosphate phosphatase 1	Cytoplasm	phosphatase	Yes	1.49 +/- 0.63	1.51 +/- 0.44	0.99	0.625	0.44 (0.01-0.87)	-	-
MIPOL1	mirror-image polydactyly 1	Nucleus	Other	-	1.14 +/- 0.23	1.32 +/- 0.33	0.86	0.25	0.38 (0-0.86)	-	-
MKRN1	makorin ring finger protein 1	Cytoplasm	enzyme	-	0.96 +/- 0.32	1.01 +/- 0.24	0.96	0.438	0.48 (0.07-0.89)	-	Yes
MLKL	mixed lineage kinase domain like pseudokinase	Cytoplasm	kinase	-	1.2 +/- 0.12	1.31 +/- 0.24	0.92	0.625	0.38 (0-0.86)	-	-
MLLT1	MLLT1 super elongation complex subunit	Nucleus	transcription regulator	-	0.95 +/- 0.06	1.01 +/- 0.07	0.94	0.25	0.25 (0-0.65)	-	-
MLLT6	MLLT6, PHD finger containing	Nucleus	transcription regulator	-	1.13 +/- 0.24	1.06 +/- 0.08	1.06	0.875	0.5 (0.01-0.99)	-	Yes
MLPH	melanophilin	Cytoplasm	Other	-	1.41 +/- 0.28	1.26 +/- 0.05	1.12	0.625	0.69 (0.21-1)	-	-
MMAB	metabolism of cobalamin associated B	Cytoplasm	enzyme	-	0.73 +/- 0.07	0.75 +/- 0.05	0.97	0.875	0.38 (0-0.86)	-	-
MMP24OS	MMP24 opposite strand	Other	Other	-	0.88 +/- 0.09	0.88 +/- 0.06	1	1	0.44 (0-0.96)	-	-
MMP28	matrix metallopeptidase 28	Extracellular Space	peptidase	Yes	1.2 +/- 0.22	1.19 +/- 0.34	1	1	0.56 (0.08-1)	-	-
MMP9	matrix metallopeptidase 9	Extracellular Space	peptidase	Yes	1.59 +/- 0.58	1.12 +/- 0.3	1.42	0.063	0.76 (0.41-1)	-	-
MMRN2	multimerin 2	Extracellular Space	Other	Yes	1.79 +/- 0.68	2.02 +/- 0.55	0.89	0.625	0.4 (0-0.81)	-	-
MMTAG2	Multiple myeloma tumor-associated protein 2	Extracellular Space	Other	-	1 +/- 0.32	0.95 +/- 0.23	1.05	0.625	0.64 (0.23-1)	-	-
MORC4	MORC family CW-type zinc finger 4	Nucleus	Other	-	1.02 +/- 0.2	0.91 +/- 0.01	1.12	0.625	0.5 (0-1)	-	-
MORF4L1	mortality factor 4 like 1	Nucleus	Other	-	0.91 +/- 0.1	0.92 +/- 0.09	0.99	1	0.56 (0.08-1)	Yes	-
MPC2	mitochondrial pyruvate carrier 2	Plasma Membrane	Other	-	1.62 +/- 0.07	1.48 +/- 0.17	1.09	0.125	0.88 (0.59-1)	-	-
MPG	N-methylpurine DNA glycosylase	Nucleus	enzyme	-	0.91 +/- 0.2	0.96 +/- 0.3	0.94	0.625	0.44 (0-0.92)	-	-
MPHOSPH9	M-phase phosphoprotein 9	Cytoplasm	Other	-	1.03 +/- 0.42	0.71 +/- 0.1	1.45	0.625	0.75 (0.35-1)	-	-
MPO	myeloperoxidase	Cytoplasm	enzyme	Yes	2.01 +/- 1.05	1.72 +/- 0.56	1.16	0.813	0.52 (0.07-0.97)	-	-
MPPE1	metallophosphoesterase 1	Cytoplasm	enzyme	-	1.18 +/- 0.32	1.16 +/- 0.27	1.02	1	0.52 (0.09-0.95)	-	-
MPRIP	myosin phosphatase Rho interacting protein	Cytoplasm	Other	-	1.18 +/- 0.33	1.13 +/- 0.25	1.04	0.625	0.68 (0.27-1)	-	-
MRI1	methylthioribose-1-phosphate isomerase 1	Cytoplasm	translation regulator	-	1.16 +/- 0.33	1.31 +/- 0.39	0.89	0.313	0.28 (0-0.68)	-	-
MROH2A	maestro heat like repeat family member 2A	Other	Other	-	1.02 +/- 0.07	1.22 +/- 0.13	0.84	0.125	0 (0-0)	-	-
MRPL34	mitochondrial ribosomal protein L34	Cytoplasm	Other	-	1.09 +/- 0.23	1.15 +/- 0.35	0.95	0.625	0.4 (0-0.81)	-	-
MRPS11	mitochondrial ribosomal protein S11	Cytoplasm	Other	-	0.73 +/- 0.24	0.81 +/- 0.07	0.9	0.875	0.5 (0-1)	-	-
MRPS5	mitochondrial ribosomal protein S5	Cytoplasm	Other	-	0.89 +/- 0.12	0.9 +/- 0.11	0.99	1	0.5 (0.01-0.99)	-	-
MS4A15	membrane spanning 4-domains A15	Other	Other	-	1.28 +/- 0.32	1.3 +/- 0.33	0.98	0.375	0.38 (0-0.86)	-	-
MST1	macrophage stimulating 1	Extracellular Space	growth factor	Yes	1.32 +/- 0.33	1.34 +/- 0.27	0.99	0.625	0.4 (0-0.81)	-	-
MTBP	MDM2 binding protein	Cytoplasm	Other	-	1.36 +/- 0.26	1.75 +/- 0.11	0.78	0.125	0 (0-0)	-	-
MTCH2	mitochondrial carrier 2	Cytoplasm	Other	-	0.88 +/- 0.17	1.17 +/- 0.27	0.75	0.25	0.13 (0-0.41)	-	-
MTERF2	mitochondrial transcription termination factor 2	Cytoplasm	transcription regulator	-	1.09 +/- 0.06	1.04 +/- 0.07	1.05	0.625	0.63 (0.14-1)	-	-
MTHFR	methylenetetrahydrofolate reductase	Cytoplasm	enzyme	-	1.54 +/- 0.1	1.61 +/- 0.15	0.96	0.625	0.31 (0-0.79)	-	-
MTMR1	myotubularin related protein 1	Cytoplasm	phosphatase	-	0.9 +/- 0.1	0.88 +/- 0.11	1.03	0.875	0.56 (0.08-1)	-	-
MTOR	mechanistic target of rapamycin kinase	Nucleus	kinase	-	1.34 +/- 0.31	1.55 +/- 0.14	0.86	0.625	0.38 (0-0.86)	-	-
MTTP	microsomal triglyceride transfer protein	Cytoplasm	transporter	Yes	1.4 +/- 0.26	1.31 +/- 0.2	1.07	0.438	0.68 (0.27-1)	-	Yes
MUC19	mucin 19, oligomeric	Cytoplasm	Other	Yes	1.12 +/- 0.35	1.07 +/- 0.13	1.04	1	0.56 (0.13-0.99)	-	-
MUC20	mucin 20, cell surface associated	Plasma Membrane	Other	Yes	1.21 +/- 0.1	1.42 +/- 0.16	0.85	0.125	0.13 (0-0.41)	-	-
MUC5B	mucin 5B, oligomeric mucus/gel-forming	Extracellular Space	peptidase	Yes	1.01 +/- 0.19	1.28 +/- 0.49	0.79	0.063	0.28 (0-0.63)	-	-
MUTYH	mutY DNA glycosylase	Nucleus	enzyme	-	0.94 +/- 0.05	0.95 +/- 0.09	0.99	1	0.38 (0-0.86)	-	-
MVB12A	multivesicular body subunit 12A	Cytoplasm	Other	-	1.07 +/- 0.21	0.93 +/- 0.04	1.15	0.25	0.88 (0.59-1)	-	-
MVB12B	multivesicular body subunit 12B	Cytoplasm	Other	-	2.16 +/- 0.7	2.32 +/- 0.8	0.93	0.813	0.44 (0.01-0.87)	-	-
MXD3	MAX dimerization protein 3	Nucleus	transcription regulator	-	1.46 +/- 0.07	1.4 +/- 0.03	1.04	0.125	0.75 (0.35-1)	-	-
MYD88	MYD88 innate immune signal transduction adaptor	Plasma Membrane	Other	-	1.55 +/- 0.18	1.4 +/- 0.12	1.11	0.313	0.76 (0.41-1)	-	-
MYH8	myosin heavy chain 8	Cytoplasm	enzyme	-	1.06 +/- 0.1	1.16 +/- 0.21	0.91	0.625	0.25 (0-0.74)	-	-
MYH9	myosin heavy chain 9	Cytoplasm	enzyme	-	1.41 +/- 0.29	1.14 +/- 0.11	1.24	0.25	0.81 (0.43-1)	-	Yes
MYO15A	myosin XVA	Cytoplasm	Other	-	1.58 +/- 0.18	1.82 +/- 0.13	0.87	0.125	0.13 (0-0.41)	-	-
MYO18A	myosin XVIIIA	Cytoplasm	Other	-	1.41 +/- 0.31	1.4 +/- 0.34	1.01	0.813	0.56 (0.15-0.97)	-	Yes
MYO18B	myosin XVIIIB	Cytoplasm	Other	-	1.32 +/- 0.37	1.27 +/- 0.33	1.03	0.813	0.52 (0.09-0.95)	-	-
MYO3A	myosin IIIA	Cytoplasm	kinase	-	0.99 +/- 0.17	0.87 +/- 0.03	1.13	0.375	0.88 (0.59-1)	-	Yes
MYO6	myosin VI	Cytoplasm	Other	-	1.47 +/- 0.21	1.65 +/- 0.2	0.89	0.625	0.31 (0-0.75)	-	-
MYO7A	myosin VIIA	Cytoplasm	enzyme	-	0.89 +/- 0.41	1.44 +/- 0.61	0.62	0.625	0.25 (0-0.65)	-	-
MYO7B	myosin VIIB	Cytoplasm	peptidase	-	1.27 +/- 0.41	1.32 +/- 0.53	0.96	0.813	0.52 (0.11-0.93)	-	-
N4BP2L2	NEDD4 binding protein 2 like 2	Nucleus	transcription regulator	-	0.99 +/- 0.09	1.04 +/- 0.15	0.95	0.875	0.38 (0-0.86)	-	-
NACA	nascent polypeptide associated complex subunit alpha	Cytoplasm	transcription regulator	-	1.7 +/- 0.38	1.78 +/- 0.41	0.96	0.875	0.44 (0-0.92)	-	-
NACC2	NACC family member 2	Nucleus	transcription regulator	-	0.86 +/- 0.09	0.9 +/- 0.01	0.96	0.625	0.5 (0-1)	-	Yes
NAGLU	N-acetyl-alpha-glucosaminidase	Cytoplasm	enzyme	Yes	1.52 +/- 0.37	1.56 +/- 0.42	0.97	1	0.36 (0-0.77)	-	-
NAGPA	N-acetylglucosamine-1-phosphodiester alpha-N-acetylglucosaminidase	Cytoplasm	enzyme	-	1.13 +/- 0.11	1.13 +/- 0.09	1.01	1	0.5 (0.01-0.99)	-	-
NAV2	neuron navigator 2	Nucleus	enzyme	-	0.86 +/- 0.23	0.91 +/- 0.17	0.95	0.813	0.48 (0.07-0.89)	-	Yes
NBEA	neurobeachin	Cytoplasm	Other	-	1.08 +/- 0.23	1.03 +/- 0.06	1.05	0.625	0.5 (0-1)	Yes	-
NBEAL2	neurobeachin like 2	Cytoplasm	Other	-	1.26 +/- 0.39	1.39 +/- 0.37	0.91	0.438	0.36 (0-0.75)	-	-
NBPF12	Neuroblastoma Breakpoint Family Member 12	Other	Other	-	1.08 +/- 0.07	0.97 +/- 0.07	1.11	0.125	0.81 (0.43-1)	-	-
NBPF3	NBPF member 3	Other	Other	-	0.78 +/- 0.22	0.94 +/- 0.21	0.83	0.063	0.24 (0-0.59)	-	-
NBPF6	NBPF member 6	Other	Other	-	0.85 +/- 0.25	0.76 +/- 0.11	1.12	0.625	0.68 (0.28-1)	-	-
NCAM1	neural cell adhesion molecule 1	Plasma Membrane	Other	Yes	1.25 +/- 0.31	1.38 +/- 0.36	0.91	0.188	0.4 (0-0.81)	-	-
NCF4	neutrophil cytosolic factor 4	Cytoplasm	enzyme	-	1.05 +/- 0.34	0.96 +/- 0.19	1.09	0.438	0.6 (0.19-1)	-	-
NCK2	NCK adaptor protein 2	Cytoplasm	kinase	-	0.86 +/- 0.14	0.94 +/- 0.17	0.92	0.313	0.32 (0-0.7)	Yes	-
NCOA3	nuclear receptor coactivator 3	Nucleus	transcription regulator	-	1.27 +/- 0.35	1.62 +/- 0.1	0.79	0.125	0.19 (0-0.57)	-	-
NCOA5	nuclear receptor coactivator 5	Nucleus	Other	-	1.23 +/- 0.33	1.17 +/- 0.33	1.05	0.625	0.6 (0.19-1)	-	-
NDUFAB1	NADH:ubiquinone oxidoreductase subunit AB1	Cytoplasm	enzyme	-	0.81 +/- 0.34	1.1 +/- 0.1	0.74	0.25	0.31 (0-0.79)	-	Yes
NEDD4L	NEDD4 like E3 ubiquitin protein ligase	Cytoplasm	enzyme	-	1.07 +/- 0.32	1.03 +/- 0.21	1.04	0.813	0.56 (0.13-0.99)	-	-
NEFM	neurofilament medium	Plasma Membrane	Other	-	1.19 +/- 0.22	1 +/- 0.08	1.19	0.375	0.81 (0.43-1)	-	-
NELFB	negative elongation factor complex member B	Nucleus	Other	-	1.04 +/- 0.07	0.99 +/- 0.06	1.04	0.625	0.69 (0.25-1)	-	-
NEO1	neogenin 1	Plasma Membrane	transcription regulator	-	1.47 +/- 0.31	1.43 +/- 0.31	1.03	1	0.56 (0.15-0.97)	-	-
NET1	neuroepithelial cell transforming 1	Nucleus	Other	-	1.24 +/- 0.55	1.06 +/- 0.12	1.17	0.875	0.5 (0.01-0.99)	-	-
NEU2	neuraminidase 2	Cytoplasm	enzyme	-	1.04 +/- 0.4	1.11 +/- 0.56	0.94	0.875	0.5 (0.01-0.99)	Yes	-
NEURL1	neuralized E3 ubiquitin protein ligase 1	Cytoplasm	enzyme	-	0.95 +/- 0.03	0.96 +/- 0.05	0.98	0.625	0.25 (0-0.74)	-	Yes
NEURL1B	neuralized E3 ubiquitin protein ligase 1B	Other	enzyme	-	1.61 +/- 0.33	1.56 +/- 0.32	1.03	0.438	0.56 (0.15-0.97)	-	-
NEXMIF	neurite extension and migration factor	Nucleus	enzyme	-	0.99 +/- 0.1	0.97 +/- 0.02	1.02	0.875	0.75 (0.26-1)	-	-
NF1	neurofibromin 1	Cytoplasm	Other	-	1.24 +/- 0.25	1.6 +/- 0.1	0.78	0.125	0 (0-0)	-	Yes
NFASC	neurofascin	Plasma Membrane	Other	-	3.02 +/- 0.26	2.87 +/- 0.45	1.05	0.625	0.63 (0.14-1)	-	-
NFATC4	nuclear factor of activated T cells 4	Nucleus	transcription regulator	-	1.17 +/- 0.33	1.13 +/- 0.33	1.04	0.625	0.6 (0.19-1)	-	-
NFIX	nuclear factor I X	Nucleus	transcription regulator	-	0.92 +/- 0.12	0.84 +/- 0.04	1.1	0.625	0.63 (0.14-1)	Yes	Yes
NFKB2	nuclear factor kappa B subunit 2	Nucleus	transcription regulator	-	0.98 +/- 0.31	0.9 +/- 0.18	1.08	0.625	0.64 (0.23-1)	-	-
NIP7	nucleolar pre-rRNA processing protein NIP7	Nucleus	Other	-	1.66 +/- 0.2	1.51 +/- 0.11	1.1	0.625	0.75 (0.35-1)	-	-
NKX6-2	NK6 homeobox 2	Nucleus	transcription regulator	-	0.94 +/- 0.04	0.88 +/- 0.05	1.07	0.125	0.94 (0.76-1)	-	-
NLGN1	neuroligin 1	Plasma Membrane	enzyme	-	1.08 +/- 0.23	0.99 +/- 0.08	1.09	0.875	0.56 (0.08-1)	Yes	Yes
NLRP11	NLR family pyrin domain containing 11	Extracellular Space	Other	-	1.03 +/- 0.08	1.13 +/- 0.07	0.92	0.125	0.13 (0-0.41)	-	-
NLRP9	NLR family pyrin domain containing 9	Cytoplasm	Other	-	1.06 +/- 0.07	0.92 +/- 0.04	1.16	0.125	1 (1-1)	-	-
NOA1	nitric oxide associated 1	Cytoplasm	Other	Yes	1.03 +/- 0.13	1.08 +/- 0.06	0.95	0.125	0.38 (0-0.82)	-	-
NOC4L	nucleolar complex associated 4 homolog	Nucleus	Other	-	0.85 +/- 0.14	0.91 +/- 0.11	0.93	0.625	0.38 (0-0.86)	-	-
NOD2	nucleotide binding oligomerization domain containing 2	Cytoplasm	Other	-	0.79 +/- 0.11	0.89 +/- 0.06	0.88	0.25	0.19 (0-0.57)	-	-
NOL4L	nucleolar protein 4 like	Other	Other	-	1.52 +/- 0.34	1.34 +/- 0.25	1.13	0.188	0.56 (0.13-0.99)	-	-
NOL8	nucleolar protein 8	Nucleus	Other	-	0.74 +/- 0.18	0.92 +/- 0.1	0.81	0.125	0.13 (0-0.41)	-	-
NOS3	nitric oxide synthase 3	Cytoplasm	enzyme	-	1.02 +/- 0.17	1 +/- 0.07	1.02	0.875	0.5 (0-1)	-	-
NPAT	nuclear protein, coactivator of histone transcription	Nucleus	transcription regulator	-	0.85 +/- 0.18	0.94 +/- 0.12	0.9	0.625	0.25 (0-0.65)	-	-
NPIPA5	Nuclear Pore Complex Interacting Protein Family Member A5	Nucleus	Other	-	1.15 +/- 0.41	1.25 +/- 0.19	0.92	1	0.44 (0-0.96)	-	-
NPR1	natriuretic peptide receptor 1	Plasma Membrane	enzyme	-	0.73 +/- 0.17	0.63 +/- 0.07	1.16	0.625	0.63 (0.14-1)	-	-
NR4A1	nuclear receptor subfamily 4 group A member 1	Nucleus	ligand-dependent nuclear receptor	-	2.22 +/- 0.42	2.23 +/- 0.58	1	1	0.44 (0.01-0.87)	Yes	-
NRM	nurim	Nucleus	Other	-	1.41 +/- 0.44	1.52 +/- 0.42	0.93	0.438	0.4 (0-0.81)	-	-
NRP1	neuropilin 1	Plasma Membrane	transmembrane receptor	Yes	1.26 +/- 0.38	1.38 +/- 0.32	0.92	0.438	0.48 (0.03-0.93)	-	-
NRP2	neuropilin 2	Plasma Membrane	kinase	Yes	1.2 +/- 0.13	1.22 +/- 0.13	0.99	0.875	0.5 (0.01-0.99)	-	-
NRXN2	neurexin 2	Plasma Membrane	transporter	-	1.23 +/- 0.32	0.97 +/- 0.08	1.27	0.25	0.69 (0.21-1)	-	-
NRXN3	neurexin 3	Plasma Membrane	transporter	-	1.24 +/- 0.28	1.06 +/- 0.09	1.17	0.625	0.69 (0.25-1)	-	Yes
NSD1	nuclear receptor binding SET domain protein 1	Nucleus	transcription regulator	-	1.18 +/- 0.16	1.34 +/- 0.09	0.88	0.25	0.19 (0-0.57)	-	-
NSD2	nuclear receptor binding SET domain protein 2	Nucleus	enzyme	-	1.03 +/- 0.1	0.98 +/- 0.1	1.04	0.375	0.56 (0.08-1)	-	-
NSDHL	NAD(P) dependent steroid dehydrogenase-like	Cytoplasm	enzyme	-	1.14 +/- 0.17	1.23 +/- 0.21	0.92	0.25	0.38 (0-0.82)	-	-
NTAQ1	N-terminal glutamine amidase 1	Cytoplasm	enzyme	-	0.92 +/- 0.09	0.99 +/- 0.08	0.94	0.125	0.31 (0-0.75)	-	-
NUDT16L1	nudix hydrolase 16 like 1	Cytoplasm	Other	-	0.93 +/- 0.1	0.82 +/- 0.05	1.14	0.375	0.88 (0.59-1)	-	-
NUDT5	nudix hydrolase 5	Cytoplasm	phosphatase	-	0.76 +/- 0.09	0.81 +/- 0.05	0.95	0.625	0.31 (0-0.79)	-	-
NUP153	nucleoporin 153	Nucleus	Other	-	0.61 +/- 0.05	0.64 +/- 0.08	0.96	1	0.38 (0-0.86)	-	-
NUP214	nucleoporin 214	Nucleus	transporter	-	0.77 +/- 0.22	0.82 +/- 0.1	0.93	0.438	0.52 (0.11-0.93)	-	-
NUP35	nucleoporin 35	Nucleus	transporter	-	1.19 +/- 0.29	1.25 +/- 0.21	0.95	0.625	0.4 (0-0.81)	-	-
NUP50	nucleoporin 50	Nucleus	transporter	-	1.25 +/- 0.4	0.91 +/- 0.05	1.38	0.25	0.81 (0.43-1)	-	-
NUP88	nucleoporin 88	Nucleus	transporter	-	0.87 +/- 0.17	0.9 +/- 0.19	0.97	0.813	0.4 (0-0.81)	-	-
NXPE2	neurexophilin and PC-esterase domain family member 2	Other	Other	-	1.22 +/- 0.43	0.96 +/- 0.2	1.28	0.25	0.69 (0.25-1)	-	-
NXT2	nuclear transport factor 2 like export factor 2	Nucleus	transporter	-	1.85 +/- 0.7	2.01 +/- 0.34	0.92	0.625	0.38 (0-0.86)	-	-
OAF	out at first homolog	Cytoplasm	Other	Yes	1.4 +/- 0.09	1.43 +/- 0.23	0.99	0.875	0.38 (0-0.86)	-	-
OCRL	OCRL inositol polyphosphate-5-phosphatase	Cytoplasm	phosphatase	-	0.62 +/- 0.19	0.64 +/- 0.15	0.96	0.625	0.44 (0-0.92)	-	-
OGN	osteoglycin	Extracellular Space	growth factor	Yes	1.77 +/- 0.41	1.89 +/- 0.5	0.94	0.813	0.36 (0-0.77)	-	-
OLFM1	olfactomedin 1	Cytoplasm	Other	Yes	1.3 +/- 0.42	1.28 +/- 0.31	1.02	1	0.6 (0.17-1)	-	Yes
OLFML2A	olfactomedin like 2A	Extracellular Space	Other	Yes	0.9 +/- 0.05	0.83 +/- 0.02	1.08	0.125	1 (1-1)	-	-
OLFML2B	olfactomedin like 2B	Extracellular Space	Other	Yes	1.57 +/- 0.65	1.17 +/- 0.21	1.34	0.313	0.6 (0.17-1)	-	-
OPLAH	5-oxoprolinase, ATP-hydrolysing	Cytoplasm	enzyme	-	1.26 +/- 0.4	1.16 +/- 0.31	1.09	0.625	0.6 (0.21-0.99)	-	-
OR10S1	olfactory receptor family 10 subfamily S member 1	Plasma Membrane	G-protein coupled receptor	-	1.28 +/- 0.32	1.3 +/- 0.33	0.98	0.375	0.38 (0-0.86)	-	-
OR2T10	olfactory receptor family 2 subfamily T member 10	Plasma Membrane	Other	-	1.02 +/- 0.21	0.88 +/- 0.11	1.15	0.625	0.75 (0.35-1)	-	-
OR51F1	olfactory receptor family 51 subfamily F member 1 (gene/pseudogene)	Plasma Membrane	G-protein coupled receptor	-	0.68 +/- 0.14	0.71 +/- 0.1	0.97	0.875	0.44 (0-0.92)	-	-
OR7E24	olfactory receptor family 7 subfamily E member 24	Plasma Membrane	G-protein coupled receptor	-	0.89 +/- 0.28	0.92 +/- 0.2	0.97	0.875	0.44 (0-0.96)	-	-
ORM1	orosomucoid 1	Extracellular Space	Other	Yes	2.57 +/- 0.72	2.57 +/- 0.31	1	1	0.44 (0-0.96)	-	-
OSBPL11	oxysterol binding protein like 11	Cytoplasm	Other	-	0.88 +/- 0.09	0.88 +/- 0.06	1	1	0.44 (0-0.96)	Yes	-
OSCAR	osteoclast associated Ig-like receptor	Plasma Membrane	Other	Yes	1.45 +/- 0.45	1.65 +/- 0.72	0.88	0.625	0.44 (0.03-0.85)	-	-
OSMR	oncostatin M receptor	Plasma Membrane	transmembrane receptor	Yes	2.76 +/- 0.25	2.61 +/- 0.11	1.05	0.25	0.75 (0.35-1)	-	-
OTUD1	OTU deubiquitinase 1	Other	peptidase	-	1.8 +/- 0.2	1.81 +/- 0.07	0.99	0.875	0.56 (0.04-1)	-	-
OTX2	orthodenticle homeobox 2	Nucleus	transcription regulator	-	1.18 +/- 0.53	0.96 +/- 0.07	1.22	0.875	0.5 (0.01-0.99)	-	-
OXLD1	oxidoreductase like domain containing 1	Cytoplasm	Other	-	0.82 +/- 0.07	0.91 +/- 0.07	0.91	0.125	0.19 (0-0.57)	-	-
OXNAD1	oxidoreductase NAD binding domain containing 1	Cytoplasm	transporter	Yes	1.55 +/- 0.26	1.45 +/- 0.15	1.07	0.625	0.75 (0.35-1)	-	-
OXR1	oxidation resistance 1	Cytoplasm	enzyme	-	1.13 +/- 0.09	1.22 +/- 0.11	0.92	0.25	0.38 (0-0.86)	-	Yes
P2RY11	purinergic receptor P2Y11	Plasma Membrane	G-protein coupled receptor	-	0.86 +/- 0.1	0.89 +/- 0.07	0.96	0.625	0.44 (0-0.92)	-	-
P3H2	prolyl 3-hydroxylase 2	Cytoplasm	enzyme	Yes	1.21 +/- 0.14	1.24 +/- 0.09	0.98	0.625	0.31 (0-0.79)	-	-
P4HB	prolyl 4-hydroxylase subunit beta	Cytoplasm	enzyme	Yes	1.35 +/- 0.25	1.48 +/- 0.17	0.91	0.625	0.25 (0-0.65)	-	-
PACS2	phosphofurin acidic cluster sorting protein 2	Cytoplasm	Other	-	0.82 +/- 0.05	0.79 +/- 0.08	1.03	0.375	0.63 (0.14-1)	-	-
PALLD	palladin, cytoskeletal associated protein	Plasma Membrane	Other	-	0.99 +/- 0.17	1.03 +/- 0.03	0.96	0.625	0.5 (0-1)	-	Yes
PALM2AKAP2	PALM2 and AKAP2 fusion	Plasma Membrane	Other	-	0.73 +/- 0.06	0.75 +/- 0.05	0.98	0.875	0.44 (0-0.92)	-	-
PALM3	paralemmin 3	Other	Other	-	0.94 +/- 0.09	0.88 +/- 0.08	1.07	0.375	0.63 (0.14-1)	-	-
PALMD	palmdelphin	Cytoplasm	Other	-	1.17 +/- 0.23	1.03 +/- 0.13	1.14	0.625	0.63 (0.18-1)	Yes	-
PAPLN	papilin, proteoglycan like sulfated glycoprotein	Extracellular Space	Other	Yes	1.22 +/- 0.17	1.17 +/- 0.14	1.04	0.125	0.68 (0.3-1)	-	-
PARS2	prolyl-tRNA synthetase 2, mitochondrial	Cytoplasm	enzyme	-	0.93 +/- 0.03	0.95 +/- 0.06	0.98	0.875	0.5 (0.01-0.99)	-	-
PARVB	parvin beta	Cytoplasm	Other	-	0.58 +/- 0.22	0.64 +/- 0.21	0.91	0.875	0.38 (0-0.86)	-	-
PAX1	paired box 1	Nucleus	transcription regulator	-	1.35 +/- 0.35	1.23 +/- 0.27	1.1	0.313	0.68 (0.27-1)	Yes	-
PCLO	piccolo presynaptic cytomatrix protein	Cytoplasm	transporter	-	1.11 +/- 0.05	1.09 +/- 0.09	1.01	0.875	0.5 (0.01-0.99)	-	Yes
PCNT	pericentrin	Cytoplasm	Other	-	1.05 +/- 0.26	1.07 +/- 0.27	0.98	0.625	0.44 (0.03-0.85)	-	-
PCNX2	pecanex 2	Other	Other	-	0.84 +/- 0.35	0.67 +/- 0.06	1.26	0.625	0.63 (0.14-1)	-	-
PCOLCE	procollagen C-endopeptidase enhancer	Extracellular Space	Other	Yes	1.61 +/- 0.37	1.49 +/- 0.46	1.08	0.438	0.68 (0.27-1)	-	-
PCSK9	proprotein convertase subtilisin/kexin type 9	Extracellular Space	peptidase	Yes	1.95 +/- 0.5	1.73 +/- 0.43	1.13	0.625	0.56 (0.13-0.99)	-	Yes
PCYOX1	prenylcysteine oxidase 1	Cytoplasm	enzyme	Yes	1.46 +/- 0.2	1.72 +/- 0.31	0.85	0.375	0.25 (0-0.65)	-	-
PCYOX1L	prenylcysteine oxidase 1 like	Other	Other	Yes	1.21 +/- 0.18	1.39 +/- 0.33	0.87	0.375	0.31 (0-0.75)	-	-
PDE10A	phosphodiesterase 10A	Cytoplasm	enzyme	-	0.96 +/- 0.31	0.92 +/- 0.22	1.04	0.813	0.56 (0.13-0.99)	-	Yes
PDE1C	phosphodiesterase 1C	Cytoplasm	enzyme	-	1.08 +/- 0.25	1.17 +/- 0.26	0.93	0.188	0.32 (0-0.7)	-	Yes
PDE3A	phosphodiesterase 3A	Cytoplasm	enzyme	-	1.27 +/- 0.37	1.49 +/- 0.4	0.85	0.313	0.32 (0-0.7)	Yes	Yes
PDE3B	phosphodiesterase 3B	Cytoplasm	enzyme	-	0.93 +/- 0.2	0.96 +/- 0.17	0.97	0.438	0.4 (0-0.81)	-	-
PDE8B	phosphodiesterase 8B	Cytoplasm	enzyme	-	0.81 +/- 0.1	0.82 +/- 0.08	0.98	0.875	0.5 (0.01-0.99)	-	-
PDIA6	protein disulfide isomerase family A member 6	Cytoplasm	enzyme	Yes	1.16 +/- 0.12	1.04 +/- 0.02	1.11	0.25	0.75 (0.26-1)	-	Yes
PDLIM7	PDZ and LIM domain 7	Cytoplasm	Other	-	1.51 +/- 1.26	0.75 +/- 0.03	2.02	0.25	0.94 (0.76-1)	-	Yes
PDPN	podoplanin	Plasma Membrane	Other	-	1.78 +/- 0.13	1.9 +/- 0.11	0.94	0.375	0.19 (0-0.57)	-	-
PEBP4	phosphatidylethanolamine binding protein 4	Cytoplasm	Other	Yes	0.96 +/- 0.15	1 +/- 0.08	0.96	1	0.44 (0-0.92)	-	-
PEPD	peptidase D	Cytoplasm	peptidase	-	1.49 +/- 0.48	1.48 +/- 0.4	1.01	0.813	0.52 (0.07-0.97)	-	Yes
PER1	period circadian regulator 1	Nucleus	transcription regulator	-	1.53 +/- 0.36	1.36 +/- 0.25	1.13	0.438	0.64 (0.25-1)	Yes	-
PER3	period circadian regulator 3	Nucleus	Other	-	1.1 +/- 0.28	1.22 +/- 0.31	0.9	0.438	0.32 (0-0.7)	-	-
PF4	platelet factor 4	Extracellular Space	cytokine	Yes	0.48 +/- 0.09	0.43 +/- 0.05	1.1	0.875	0.75 (0.26-1)	-	-
PFAS	phosphoribosylformylglycinamidine synthase	Cytoplasm	enzyme	-	1.97 +/- 0.37	1.75 +/- 0.37	1.12	0.375	0.69 (0.25-1)	-	-
PFDN5	prefoldin subunit 5	Nucleus	transcription regulator	-	1.19 +/- 0.49	1.38 +/- 0.43	0.86	0.438	0.36 (0-0.77)	Yes	-
PFKM	phosphofructokinase, muscle	Cytoplasm	kinase	-	1.12 +/- 0.27	1.15 +/- 0.13	0.98	0.875	0.25 (0-0.74)	-	Yes
PFN1	profilin 1	Cytoplasm	Other	-	1.68 +/- 0.5	1.51 +/- 0.22	1.12	0.625	0.64 (0.2-1)	-	Yes
PGBD5	piggyBac transposable element derived 5	Nucleus	enzyme	-	0.96 +/- 0.06	1.03 +/- 0.1	0.94	0.375	0.25 (0-0.65)	Yes	Yes
PGK1	phosphoglycerate kinase 1	Cytoplasm	kinase	-	0.99 +/- 0.24	0.99 +/- 0.29	1	0.875	0.5 (0.01-0.99)	-	-
PGLYRP2	peptidoglycan recognition protein 2	Plasma Membrane	transmembrane receptor	Yes	1.67 +/- 0.44	1.45 +/- 0.39	1.15	0.063	0.64 (0.25-1)	-	-
PHF1	PHD finger protein 1	Nucleus	transcription regulator	-	0.9 +/- 0.05	1.01 +/- 0.09	0.88	0.125	0.13 (0-0.41)	-	-
PHF21A	PHD finger protein 21A	Nucleus	Other	-	1.49 +/- 0.35	1.57 +/- 0.41	0.94	0.438	0.36 (0-0.75)	Yes	-
PHF24	PHD finger protein 24	Other	Other	-	1.17 +/- 0.31	1.02 +/- 0.08	1.14	0.625	0.5 (0-1)	-	-
PHF3	PHD finger protein 3	Nucleus	Other	-	1.45 +/- 0.16	1.63 +/- 0.34	0.89	0.438	0.28 (0-0.68)	-	Yes
PHF6	PHD finger protein 6	Nucleus	transcription regulator	-	0.77 +/- 0.12	0.85 +/- 0.07	0.91	0.375	0.19 (0-0.52)	-	-
PHKA1	phosphorylase kinase regulatory subunit alpha 1	Cytoplasm	kinase	-	1.5 +/- 0.8	1.24 +/- 0.12	1.21	0.813	0.4 (0-0.88)	-	-
PHLDB3	pleckstrin homology like domain family B member 3	Other	Other	-	1.19 +/- 0.24	1.29 +/- 0.41	0.92	0.625	0.4 (0-0.81)	-	-
PI16	peptidase inhibitor 16	Extracellular Space	Other	Yes	1.18 +/- 0.15	1.3 +/- 0.35	0.91	0.813	0.4 (0-0.83)	-	-
PIAS4	protein inhibitor of activated STAT 4	Nucleus	transcription regulator	-	1.43 +/- 0.48	1.44 +/- 0.7	0.99	1	0.48 (0.07-0.89)	-	-
PIF1	PIF1 5'-to-3' DNA helicase	Nucleus	enzyme	-	1.14 +/- 0.39	1.43 +/- 0.42	0.8	0.063	0.28 (0-0.63)	-	-
PIGH	phosphatidylinositol glycan anchor biosynthesis class H	Cytoplasm	enzyme	-	0.87 +/- 0.09	0.89 +/- 0.06	0.97	0.875	0.44 (0-0.92)	-	-
PIGR	polymeric immunoglobulin receptor	Plasma Membrane	transporter	Yes	1.56 +/- 0.37	1.9 +/- 0.11	0.82	0.625	0.25 (0-0.65)	-	-
PIP4K2C	phosphatidylinositol-5-phosphate 4-kinase type 2 gamma	Cytoplasm	kinase	-	0.72 +/- 0.03	0.77 +/- 0.04	0.93	0.125	0.06 (0-0.24)	-	-
PITPNM2	phosphatidylinositol transfer protein membrane associated 2	Cytoplasm	enzyme	-	0.94 +/- 0.03	0.93 +/- 0.08	1.01	0.875	0.56 (0.08-1)	-	Yes
PKD1	polycystin 1, transient receptor potential channel interacting	Plasma Membrane	ion channel	-	0.95 +/- 0.19	1.03 +/- 0.23	0.92	0.063	0.28 (0-0.66)	-	-
PKD2L1	polycystin 2 like 1, transient receptor potential cation channel	Plasma Membrane	ion channel	-	0.99 +/- 0.1	0.89 +/- 0.03	1.11	0.25	0.81 (0.43-1)	-	-
PKP1	plakophilin 1	Plasma Membrane	Other	-	0.83 +/- 0.21	0.87 +/- 0.16	0.95	0.438	0.36 (0-0.77)	-	-
PLA2G4B	phospholipase A2 group IVB	Cytoplasm	enzyme	-	1.09 +/- 0.06	1.08 +/- 0.03	1.01	1	0.5 (0.01-0.99)	-	-
PLA2G7	phospholipase A2 group VII	Extracellular Space	enzyme	Yes	1.19 +/- 0.37	1.35 +/- 0.57	0.88	0.438	0.32 (0-0.73)	-	-
PLCG2	phospholipase C gamma 2	Cytoplasm	enzyme	-	0.88 +/- 0.04	0.94 +/- 0.12	0.94	0.625	0.31 (0-0.79)	-	-
PLCH2	phospholipase C eta 2	Cytoplasm	enzyme	-	1.26 +/- 0.3	1.4 +/- 0.33	0.9	0.125	0.32 (0-0.7)	-	-
PLD6	phospholipase D family member 6	Cytoplasm	enzyme	-	0.72 +/- 0.35	0.99 +/- 0.17	0.73	0.25	0.31 (0-0.75)	-	-
PLEC	plectin	Cytoplasm	Other	-	1.27 +/- 0.08	1.34 +/- 0.1	0.95	0.625	0.38 (0-0.86)	-	-
PLEK	pleckstrin	Cytoplasm	Other	-	1.5 +/- 0.57	1.34 +/- 0.13	1.12	0.875	0.44 (0-0.96)	-	-
PLEKHA1	pleckstrin homology domain containing A1	Cytoplasm	Other	-	1.44 +/- 0.57	1.1 +/- 0.14	1.32	0.625	0.69 (0.21-1)	Yes	-
PLEKHG2	pleckstrin homology and RhoGEF domain containing G2	Cytoplasm	Other	-	0.83 +/- 0.12	0.9 +/- 0.08	0.93	0.375	0.31 (0-0.79)	-	-
PLEKHG4	pleckstrin homology and RhoGEF domain containing G4	Other	Other	-	0.6 +/- 0.14	0.77 +/- 0.2	0.78	0.125	0.31 (0-0.75)	-	-
PLEKHJ1	pleckstrin homology domain containing J1	Other	Other	-	1.28 +/- 0.16	1.2 +/- 0.07	1.07	0.625	0.63 (0.14-1)	-	-
PLG	plasminogen	Extracellular Space	peptidase	Yes	1.28 +/- 0.27	1.26 +/- 0.28	1.01	1	0.4 (0-0.83)	-	-
PLIN3	perilipin 3	Cytoplasm	Other	-	1.11 +/- 0.11	1.03 +/- 0.15	1.08	0.625	0.63 (0.14-1)	-	-
PLS3	plastin 3	Cytoplasm	Other	-	1.27 +/- 0.34	1.37 +/- 0.38	0.93	1	0.4 (0-0.81)	-	-
PLTP	phospholipid transfer protein	Extracellular Space	enzyme	Yes	1.43 +/- 0.19	1.51 +/- 0.31	0.95	0.375	0.38 (0-0.86)	-	-
PLXNA3	plexin A3	Plasma Membrane	transmembrane receptor	-	1.09 +/- 0.06	1.08 +/- 0.03	1.01	1	0.5 (0.01-0.99)	-	-
PLXND1	plexin D1	Plasma Membrane	transmembrane receptor	-	1.09 +/- 0.37	1.08 +/- 0.3	1.01	1	0.52 (0.11-0.93)	-	-
PM20D1	peptidase M20 domain containing 1	Cytoplasm	peptidase	Yes	0.88 +/- 0.08	0.91 +/- 0.03	0.97	0.625	0.25 (0-0.74)	-	-
PML	promyelocytic leukemia	Nucleus	transcription regulator	-	1.48 +/- 0.69	1.28 +/- 0.24	1.16	0.813	0.56 (0.13-0.99)	Yes	-
PMS2	PMS1 homolog 2, mismatch repair system component	Nucleus	enzyme	-	0.97 +/- 0.13	1.02 +/- 0.07	0.95	0.625	0.31 (0-0.79)	-	-
PNP	purine nucleoside phosphorylase	Nucleus	enzyme	-	1.81 +/- 0.58	1.72 +/- 0.16	1.05	0.875	0.56 (0.04-1)	-	-
POLA1	DNA polymerase alpha 1, catalytic subunit	Nucleus	enzyme	-	0.96 +/- 0.25	0.95 +/- 0.14	1.02	0.625	0.68 (0.27-1)	-	-
POLE	DNA polymerase epsilon, catalytic subunit	Nucleus	enzyme	-	1.15 +/- 0.18	1.23 +/- 0.14	0.94	0.625	0.31 (0-0.75)	-	-
POLQ	DNA polymerase theta	Nucleus	enzyme	-	0.79 +/- 0.14	1.16 +/- 0.25	0.68	0.125	0.06 (0-0.24)	-	-
POLR1B	RNA polymerase I subunit B	Nucleus	enzyme	-	3.63 +/- 0.53	4.17 +/- 0.83	0.87	0.125	0.25 (0-0.65)	-	-
POLR3A	RNA polymerase III subunit A	Nucleus	enzyme	-	1.16 +/- 0.14	1.09 +/- 0.01	1.06	0.625	0.5 (0-1)	-	-
POLRMT	RNA polymerase mitochondrial	Cytoplasm	enzyme	-	0.59 +/- 0.05	0.64 +/- 0.02	0.93	0.25	0.19 (0-0.57)	-	-
POM121	POM121 transmembrane nucleoporin	Nucleus	Other	-	1.23 +/- 0.04	1.37 +/- 0.45	0.9	0.875	0.5 (0.01-0.99)	-	-
PON1	paraoxonase 1	Extracellular Space	phosphatase	Yes	1.05 +/- 0.18	1.19 +/- 0.19	0.89	0.188	0.28 (0-0.63)	-	-
POSTN	periostin	Extracellular Space	Other	Yes	1.29 +/- 0.22	1.32 +/- 0.42	0.97	1	0.44 (0.01-0.87)	Yes	-
POTEF	POTE Ankyrin Domain Family Member F	Extracellular Space	Other	-	1.27 +/- 0.1	1.08 +/- 0.08	1.18	0.25	0.94 (0.76-1)	-	-
POTEJ	POTE ankyrin domain family member J	Extracellular Space	Other	-	1.36 +/- 0.23	1.32 +/- 0.13	1.03	0.813	0.56 (0.13-0.99)	-	-
POU3F1	POU class 3 homeobox 1	Nucleus	transcription regulator	-	1.14 +/- 0.06	1.13 +/- 0.13	1.01	1	0.56 (0.04-1)	Yes	Yes
POU5F2	POU domain class 5, transcription factor 2	Nucleus	transcription regulator	-	1.22 +/- 0.25	1.49 +/- 0.44	0.82	0.125	0.25 (0-0.65)	-	-
PPBP	pro-platelet basic protein	Extracellular Space	cytokine	Yes	1.75 +/- 0.71	1.14 +/- 0.46	1.54	0.313	0.76 (0.41-1)	-	-
PPFIBP1	PPFIA binding protein 1	Plasma Membrane	Other	-	1.4 +/- 0.22	1.58 +/- 0.08	0.89	0.25	0.31 (0-0.79)	-	Yes
PPIA	peptidylprolyl isomerase A	Cytoplasm	enzyme	Yes	1.38 +/- 0.64	1.12 +/- 0.17	1.23	0.813	0.56 (0.1-1)	-	-
PPIB	peptidylprolyl isomerase B	Cytoplasm	enzyme	Yes	1.67 +/- 0.36	1.27 +/- 0.35	1.31	0.125	0.88 (0.59-1)	-	-
PPIC	peptidylprolyl isomerase C	Cytoplasm	enzyme	Yes	1.28 +/- 0.49	1.5 +/- 0.62	0.86	0.313	0.4 (0-0.81)	Yes	-
PPM1K	protein phosphatase, Mg2+/Mn2+ dependent 1K	Cytoplasm	phosphatase	-	1 +/- 0.5	0.92 +/- 0.21	1.09	0.813	0.48 (0.07-0.89)	-	-
PPP1R10	protein phosphatase 1 regulatory subunit 10	Nucleus	Other	-	1.1 +/- 0.07	1.14 +/- 0.11	0.96	0.625	0.31 (0-0.75)	-	-
PPP1R15A	protein phosphatase 1 regulatory subunit 15A	Cytoplasm	Other	-	1.6 +/- 1.07	0.92 +/- 0.07	1.73	0.125	0.75 (0.35-1)	-	Yes
PPP1R16B	protein phosphatase 1 regulatory subunit 16B	Plasma Membrane	phosphatase	-	0.73 +/- 0.01	0.78 +/- 0.06	0.94	0.25	0.25 (0-0.74)	-	-
PPP1R18	protein phosphatase 1 regulatory subunit 18	Other	Other	-	1.65 +/- 0.91	1.17 +/- 0.16	1.41	0.25	0.69 (0.21-1)	-	-
PPP1R27	protein phosphatase 1 regulatory subunit 27	Nucleus	transcription regulator	-	1.08 +/- 0.2	1.05 +/- 0.05	1.03	0.875	0.38 (0-0.86)	-	-
PPP4R4	protein phosphatase 4 regulatory subunit 4	Cytoplasm	Other	-	1.18 +/- 0.11	1.17 +/- 0.22	1	0.875	0.63 (0.14-1)	-	-
PQBP1	polyglutamine binding protein 1	Nucleus	transcription regulator	-	1.12 +/- 0.09	1.01 +/- 0.09	1.11	0.375	0.81 (0.48-1)	-	-
PRAME	preferentially expressed antigen in melanoma	Nucleus	Other	-	1.12 +/- 0.29	1.02 +/- 0.15	1.1	0.188	0.8 (0.41-1)	-	-
PRAP1	proline rich acidic protein 1	Nucleus	Other	Yes	1.42 +/- 0.42	1.49 +/- 0.48	0.95	1	0.44 (0.01-0.87)	-	-
PRDX2	peroxiredoxin 2	Cytoplasm	enzyme	-	1.11 +/- 0.97	0.68 +/- 0.17	1.65	0.438	0.6 (0.21-0.99)	-	Yes
PRDX5	peroxiredoxin 5	Cytoplasm	enzyme	-	1.34 +/- 0.44	1.43 +/- 0.41	0.94	0.625	0.36 (0-0.75)	-	-
PRG2	proteoglycan 2, pro eosinophil major basic protein	Extracellular Space	Other	Yes	1.5 +/- 0.42	1.5 +/- 0.42	1.01	0.625	0.6 (0.19-1)	-	-
PRG4	proteoglycan 4	Extracellular Space	Other	Yes	1.37 +/- 0.32	1.36 +/- 0.42	1.01	0.813	0.48 (0.07-0.89)	-	-
PRICKLE4	prickle planar cell polarity protein 4	Other	Other	-	1.62 +/- 0.52	1.3 +/- 0.14	1.24	0.375	0.81 (0.48-1)	-	-
PRKAG3	protein kinase AMP-activated non-catalytic subunit gamma 3	Cytoplasm	Other	-	0.85 +/- 0.11	0.96 +/- 0.05	0.88	0.125	0.13 (0-0.41)	-	-
PRKCSH	protein kinase C substrate 80K-H	Cytoplasm	enzyme	Yes	0.89 +/- 0.24	0.98 +/- 0.03	0.91	0.625	0.31 (0-0.79)	-	-
PROC	protein C, inactivator of coagulation factors Va and VIIIa	Extracellular Space	peptidase	Yes	1.63 +/- 0.55	2.05 +/- 0.56	0.79	0.125	0.24 (0-0.59)	-	-
PROCR	protein C receptor	Plasma Membrane	Other	-	1.41 +/- 0.46	1.55 +/- 0.45	0.91	0.813	0.44 (0.01-0.87)	-	-
PRORSD1P	prolyl-tRNA synthetase associated domain containing 1, pseudogene	Other	Other	-	0.75 +/- 0.14	1.11 +/- 0.24	0.68	0.125	0.06 (0-0.24)	-	-
PROS1	protein S	Extracellular Space	Other	Yes	1.37 +/- 0.23	1.41 +/- 0.32	0.97	0.813	0.48 (0.07-0.89)	-	Yes
PROZ	protein Z, vitamin K dependent plasma glycoprotein	Extracellular Space	peptidase	Yes	1.53 +/- 0.4	1.1 +/- 0.21	1.39	0.063	0.88 (0.66-1)	-	-
PRPF8	pre-mRNA processing factor 8	Nucleus	Other	-	1.07 +/- 0.28	1.02 +/- 0.19	1.05	0.813	0.48 (0.03-0.93)	-	-
PRR11	proline rich 11	Other	Other	-	1.21 +/- 0.17	1.13 +/- 0.16	1.07	0.875	0.63 (0.14-1)	-	-
PRR16	proline rich 16	Other	Other	-	1.68 +/- 0.47	2.3 +/- 0.66	0.73	0.125	0.24 (0-0.59)	-	-
PRR30	proline rich 30	Other	Other	-	0.93 +/- 0.15	0.88 +/- 0.1	1.05	0.625	0.63 (0.14-1)	-	-
PRRC2A	proline rich coiled-coil 2A	Cytoplasm	Other	-	1.14 +/- 0.33	1.12 +/- 0.25	1.02	1	0.56 (0.13-0.99)	-	-
PRRC2C	proline rich coiled-coil 2C	Cytoplasm	Other	-	2.04 +/- 0.28	1.85 +/- 0.37	1.1	0.188	0.6 (0.21-0.99)	-	-
PRSS23	serine protease 23	Extracellular Space	peptidase	Yes	1.08 +/- 0.1	1.05 +/- 0.1	1.03	1	0.69 (0.25-1)	-	-
PRTN3	proteinase 3	Extracellular Space	peptidase	Yes	0.7 +/- 0.17	0.8 +/- 0.12	0.88	0.625	0.25 (0-0.65)	-	-
PRX	periaxin	Nucleus	Other	-	1.66 +/- 1.19	0.97 +/- 0.08	1.72	0.25	0.75 (0.35-1)	-	-
PSD2	pleckstrin and Sec7 domain containing 2	Plasma Membrane	Other	-	1.5 +/- 0.26	1.51 +/- 0.12	1	1	0.5 (0-1)	-	-
PSMA2	proteasome 20S subunit alpha 2	Cytoplasm	peptidase	-	1.43 +/- 0.69	1.09 +/- 0.21	1.31	0.313	0.68 (0.28-1)	-	-
PSMB2	proteasome 20S subunit beta 2	Cytoplasm	peptidase	-	1.58 +/- 0.33	1.74 +/- 0.49	0.91	0.875	0.44 (0-0.92)	-	-
PSMD13	proteasome 26S subunit, non-ATPase 13	Cytoplasm	peptidase	-	1.42 +/- 0.2	1.59 +/- 0.38	0.89	0.375	0.38 (0-0.86)	-	-
PSME4	proteasome activator subunit 4	Cytoplasm	Other	-	1.4 +/- 0.36	1.32 +/- 0.21	1.06	0.875	0.5 (0.01-0.99)	-	Yes
PSMF1	proteasome inhibitor subunit 1	Cytoplasm	Other	-	1.51 +/- 0.2	1.49 +/- 0.13	1.01	0.875	0.56 (0.04-1)	-	-
PTCD3	pentatricopeptide repeat domain 3	Cytoplasm	Other	-	0.89 +/- 0.1	0.89 +/- 0.07	1	1	0.56 (0.08-1)	-	-
PTGDS	prostaglandin D2 synthase	Cytoplasm	enzyme	Yes	1.79 +/- 0.65	1.9 +/- 0.82	0.94	0.813	0.44 (0.01-0.87)	-	-
PTH2R	parathyroid hormone 2 receptor	Plasma Membrane	G-protein coupled receptor	-	1.01 +/- 0.12	0.96 +/- 0.06	1.05	0.375	0.69 (0.25-1)	-	-
PTPDC1	protein tyrosine phosphatase domain containing 1	Extracellular Space	phosphatase	-	1.09 +/- 0.32	1.24 +/- 0.1	0.87	0.375	0.38 (0-0.86)	-	-
PTPN14	protein tyrosine phosphatase non-receptor type 14	Cytoplasm	phosphatase	-	0.95 +/- 0.15	0.93 +/- 0.09	1.02	0.813	0.56 (0.13-0.99)	-	Yes
PTPN21	protein tyrosine phosphatase non-receptor type 21	Cytoplasm	phosphatase	-	1.19 +/- 0.29	0.99 +/- 0.07	1.2	0.625	0.63 (0.14-1)	-	-
PTPN4	protein tyrosine phosphatase non-receptor type 4	Cytoplasm	phosphatase	-	1.19 +/- 0.27	1.22 +/- 0.26	0.98	0.188	0.44 (0.03-0.85)	-	-
PTPRB	protein tyrosine phosphatase receptor type B	Plasma Membrane	phosphatase	-	0.6 +/- 0.14	0.77 +/- 0.2	0.78	0.125	0.31 (0-0.75)	-	-
PTPRE	protein tyrosine phosphatase receptor type E	Plasma Membrane	phosphatase	-	1.32 +/- 0.17	1.29 +/- 0.06	1.02	0.875	0.5 (0-1)	-	Yes
PTPRG	protein tyrosine phosphatase receptor type G	Plasma Membrane	phosphatase	-	1.23 +/- 0.4	1.35 +/- 0.4	0.91	0.813	0.52 (0.09-0.95)	-	-
PTPRJ	protein tyrosine phosphatase receptor type J	Plasma Membrane	phosphatase	Yes	1.41 +/- 0.34	1.33 +/- 0.33	1.05	0.438	0.56 (0.13-0.99)	-	-
PTX3	pentraxin 3	Extracellular Space	Other	Yes	1.03 +/- 0.06	1.06 +/- 0.1	0.97	0.875	0.56 (0.04-1)	-	Yes
PUF60	poly(U) binding splicing factor 60	Nucleus	Other	-	1.34 +/- 0.28	1.16 +/- 0.14	1.15	0.313	0.72 (0.32-1)	-	-
PUM2	pumilio RNA binding family member 2	Cytoplasm	Other	-	0.89 +/- 0.22	0.68 +/- 0.05	1.32	0.125	0.94 (0.76-1)	-	-
PURB	purine rich element binding protein B	Nucleus	transcription regulator	-	0.99 +/- 0.11	0.89 +/- 0.03	1.11	0.25	0.81 (0.48-1)	-	-
PVR	PVR cell adhesion molecule	Plasma Membrane	Other	Yes	1.45 +/- 0.53	1.15 +/- 0.27	1.26	0.188	0.68 (0.27-1)	-	Yes
PXDN	peroxidasin	Extracellular Space	enzyme	Yes	1.08 +/- 0.27	0.88 +/- 0.05	1.23	0.625	0.63 (0.14-1)	-	-
PZP	PZP alpha-2-macroglobulin like	Extracellular Space	Other	Yes	1.12 +/- 0.36	1.31 +/- 0.34	0.86	0.625	0.32 (0-0.73)	-	-
QARS1	glutaminyl-tRNA synthetase 1	Cytoplasm	enzyme	-	1.03 +/- 0.06	1.07 +/- 0.19	0.96	0.625	0.44 (0-0.96)	-	-
QPRT	quinolinate phosphoribosyltransferase	Cytoplasm	enzyme	Yes	0.9 +/- 0.41	0.73 +/- 0.11	1.23	0.438	0.68 (0.28-1)	-	-
QRICH1	glutamine rich 1	Nucleus	Other	-	0.94 +/- 0.21	1.08 +/- 0.22	0.87	0.125	0.32 (0-0.7)	-	-
QSOX1	quiescin sulfhydryl oxidase 1	Cytoplasm	enzyme	Yes	1.45 +/- 0.43	1.44 +/- 0.33	1.01	1	0.44 (0.01-0.87)	-	Yes
QTRT1	queuine tRNA-ribosyltransferase catalytic subunit 1	Cytoplasm	enzyme	-	1.26 +/- 0.06	1.2 +/- 0.09	1.05	0.625	0.75 (0.35-1)	-	-
RAB17	RAB17, member RAS oncogene family	Cytoplasm	enzyme	-	0.96 +/- 0.76	0.61 +/- 0.18	1.57	0.125	0.64 (0.25-1)	-	-
RAD54L2	RAD54 like 2	Nucleus	transcription regulator	-	1.07 +/- 0.16	1.18 +/- 0.21	0.91	0.313	0.36 (0-0.77)	-	-
RAF1	Raf-1 proto-oncogene, serine/threonine kinase	Cytoplasm	kinase	-	0.85 +/- 0.1	0.89 +/- 0.09	0.95	0.625	0.44 (0-0.92)	-	-
RALGAPA1	Ral GTPase activating protein catalytic subunit alpha 1	Cytoplasm	Other	-	1.11 +/- 0.24	1.23 +/- 0.4	0.91	0.625	0.5 (0.01-0.99)	Yes	-
RANBP3	RAN binding protein 3	Nucleus	Other	-	1.1 +/- 0.3	0.99 +/- 0.03	1.12	1	0.44 (0-0.96)	-	-
RAPGEF2	Rap guanine nucleotide exchange factor 2	Cytoplasm	Other	-	1.27 +/- 0.25	1.23 +/- 0.09	1.04	0.875	0.44 (0-0.96)	-	Yes
RAPGEF6	Rap guanine nucleotide exchange factor 6	Plasma Membrane	Other	-	2.07 +/- 1.19	1.51 +/- 0.29	1.37	0.313	0.6 (0.19-1)	-	-
RARRES2	retinoic acid receptor responder 2	Plasma Membrane	transmembrane receptor	Yes	1.74 +/- 0.44	1.63 +/- 0.36	1.07	0.438	0.56 (0.13-0.99)	-	-
RARS2	arginyl-tRNA synthetase 2, mitochondrial	Cytoplasm	enzyme	-	1.01 +/- 0.07	1.04 +/- 0.07	0.98	0.875	0.44 (0-0.92)	-	-
RB1CC1	RB1 inducible coiled-coil 1	Nucleus	Other	-	1.11 +/- 0.22	1.24 +/- 0.14	0.89	0.625	0.38 (0-0.86)	-	-
RBBP8	RB binding protein 8, endonuclease	Nucleus	enzyme	-	1.16 +/- 0.22	1.12 +/- 0.04	1.04	0.875	0.5 (0-1)	-	Yes
RBM15B	RNA binding motif protein 15B	Nucleus	Other	-	1.41 +/- 0.22	1.37 +/- 0.14	1.03	0.813	0.52 (0.11-0.93)	-	-
RBM42	RNA binding motif protein 42	Other	Other	-	0.95 +/- 0.11	0.91 +/- 0.08	1.04	0.625	0.63 (0.14-1)	-	-
RBM5	RNA binding motif protein 5	Nucleus	Other	-	0.83 +/- 0.12	0.84 +/- 0.05	0.99	0.875	0.38 (0-0.86)	-	-
RBP4	retinol binding protein 4	Extracellular Space	Other	Yes	1.47 +/- 0.59	2.13 +/- 1.07	0.69	0.063	0.24 (0-0.59)	-	-
RC3H2	ring finger and CCCH-type domains 2	Plasma Membrane	enzyme	-	0.92 +/- 0.31	0.91 +/- 0.19	1.01	0.813	0.52 (0.09-0.95)	-	-
REG1B	regenerating family member 1 beta	Extracellular Space	Other	Yes	0.73 +/- 0.31	0.86 +/- 0.12	0.85	0.625	0.44 (0-0.96)	-	-
REM1	RRAD and GEM like GTPase 1	Other	enzyme	-	0.8 +/- 0.24	0.9 +/- 0.11	0.89	0.625	0.38 (0-0.86)	-	-
RERE	arginine-glutamic acid dipeptide repeats	Nucleus	transcription regulator	-	1.26 +/- 0.43	1.04 +/- 0.06	1.21	0.875	0.56 (0.04-1)	-	Yes
REV1	REV1 DNA directed polymerase	Nucleus	enzyme	-	0.97 +/- 0.14	0.98 +/- 0.05	0.99	1	0.56 (0.04-1)	-	-
REV3L	REV3 like, DNA directed polymerase zeta catalytic subunit	Nucleus	enzyme	-	0.79 +/- 0.07	0.78 +/- 0.09	1.02	1	0.56 (0.08-1)	-	-
RFPL4AL1	Ret Finger Protein Like 4A Like 1	Nucleus	Other	-	1.03 +/- 0.14	1.23 +/- 0.13	0.84	0.25	0.13 (0-0.41)	-	-
RHAG	Rh associated glycoprotein	Plasma Membrane	peptidase	-	0.98 +/- 0.15	1.15 +/- 0.21	0.85	0.625	0.25 (0-0.65)	Yes	-
RHCE	Rh blood group D antigen	Plasma Membrane	transporter	-	1 +/- 0.42	1.07 +/- 0.46	0.94	0.625	0.48 (0.07-0.89)	-	-
RICTOR	RPTOR independent companion of MTOR complex 2	Cytoplasm	Other	-	1.12 +/- 0.45	0.93 +/- 0.19	1.21	0.438	0.68 (0.28-1)	-	-
RIMS1	regulating synaptic membrane exocytosis 1	Plasma Membrane	Other	-	1.25 +/- 0.39	0.96 +/- 0.05	1.3	0.625	0.56 (0.04-1)	-	Yes
RIPOR1	RHO family interacting cell polarization regulator 1	Cytoplasm	Other	-	1.37 +/- 0.28	1.49 +/- 0.34	0.92	0.063	0.24 (0-0.59)	-	-
RLN2	relaxin 2	Extracellular Space	Other	Yes	0.91 +/- 0.07	0.89 +/- 0.04	1.02	0.875	0.56 (0.08-1)	-	-
RNF133	ring finger protein 133	Cytoplasm	Other	-	1.2 +/- 0.16	1.03 +/- 0.05	1.16	0.125	0.94 (0.76-1)	-	-
RNF167	ring finger protein 167	Cytoplasm	enzyme	-	1.06 +/- 0.26	0.84 +/- 0.03	1.26	0.25	0.88 (0.59-1)	-	-
RNF212B	ring finger protein 212B	Other	Other	-	1.2 +/- 0.07	1.08 +/- 0.1	1.11	0.25	0.88 (0.59-1)	-	-
RNF213	ring finger protein 213	Cytoplasm	enzyme	-	1.57 +/- 0.14	1.91 +/- 0.16	0.83	0.125	0 (0-0)	-	-
RNPEP	arginyl aminopeptidase	Cytoplasm	peptidase	Yes	0.98 +/- 0.05	1.06 +/- 0.15	0.92	0.625	0.31 (0-0.79)	-	-
ROCK2	Rho associated coiled-coil containing protein kinase 2	Cytoplasm	kinase	-	1.18 +/- 0.31	1.21 +/- 0.22	0.98	0.813	0.48 (0.07-0.89)	-	-
RP1L1	RP1 like 1	Cytoplasm	Other	-	0.74 +/- 0.07	0.73 +/- 0.02	1.02	1	0.56 (0.08-1)	-	-
RPA3	replication protein A3	Nucleus	Other	-	0.57 +/- 0.05	0.54 +/- 0.02	1.06	0.375	0.75 (0.26-1)	-	-
RPAP1	RNA polymerase II associated protein 1	Other	Other	-	0.99 +/- 0.16	1.05 +/- 0.21	0.94	0.125	0.31 (0-0.75)	-	-
RPL10	ribosomal protein L10	Cytoplasm	translation regulator	-	1.55 +/- 0.22	1.69 +/- 0.4	0.91	0.375	0.38 (0-0.82)	-	-
RPL26	ribosomal protein L26	Cytoplasm	Other	-	1.3 +/- 0.22	1.73 +/- 0.21	0.75	0.125	0.06 (0-0.24)	-	-
RPL32	ribosomal protein L32	Cytoplasm	Other	-	1.62 +/- 0.4	1.73 +/- 0.52	0.94	0.813	0.36 (0-0.8)	-	-
RPLP2	ribosomal protein lateral stalk subunit P2	Cytoplasm	Other	Yes	0.82 +/- 0.04	0.89 +/- 0.06	0.92	0.25	0.19 (0-0.52)	-	-
RPRD2	regulation of nuclear pre-mRNA domain containing 2	Nucleus	Other	-	1.3 +/- 0.25	1.56 +/- 0.41	0.83	0.625	0.25 (0-0.65)	-	-
RPS29	ribosomal protein S29	Cytoplasm	Other	-	1.65 +/- 0.43	1.73 +/- 0.47	0.95	0.813	0.44 (0.01-0.87)	Yes	-
RPS6	ribosomal protein S6	Cytoplasm	Other	-	1.48 +/- 0.44	1.6 +/- 0.58	0.93	0.813	0.56 (0.13-0.99)	-	-
RPS6KC1	ribosomal protein S6 kinase C1	Cytoplasm	kinase	-	0.78 +/- 0.03	0.79 +/- 0.06	0.99	1	0.44 (0-0.92)	-	-
RPTOR	regulatory associated protein of MTOR complex 1	Cytoplasm	Other	-	2.36 +/- 0.91	1.78 +/- 0.31	1.33	0.063	0.8 (0.47-1)	-	Yes
RPUSD2	RNA pseudouridine synthase domain containing 2	Other	enzyme	-	1.09 +/- 0.06	1.08 +/- 0.03	1.01	1	0.5 (0.01-0.99)	-	-
RSPO3	R-spondin 3	Extracellular Space	kinase	Yes	0.81 +/- 0.26	1.07 +/- 0.1	0.75	0.125	0.19 (0-0.52)	-	Yes
RTCB	RNA 2',3'-cyclic phosphate and 5'-OH ligase	Cytoplasm	enzyme	-	1.12 +/- 0.37	1.07 +/- 0.13	1.05	1	0.38 (0-0.86)	-	-
RTF2	replication termination factor 2	Nucleus	Other	-	0.99 +/- 0.12	0.95 +/- 0.02	1.04	0.875	0.63 (0.14-1)	-	-
RTKN	rhotekin	Cytoplasm	Other	-	1.43 +/- 0.26	1.28 +/- 0.23	1.12	0.063	0.72 (0.37-1)	-	-
RTL9	retrotransposon Gag like 9	Other	Other	-	1.29 +/- 0.26	1.35 +/- 0.15	0.96	0.438	0.36 (0-0.77)	-	-
RTN4RL2	reticulon 4 receptor like 2	Plasma Membrane	Other	Yes	1.25 +/- 0.17	1.27 +/- 0.17	0.99	0.625	0.44 (0-0.92)	-	-
RUNX1	RUNX family transcription factor 1	Nucleus	transcription regulator	-	1.62 +/- 0.32	1.67 +/- 0.3	0.97	1	0.48 (0.07-0.89)	-	Yes
RUNX2	RUNX family transcription factor 2	Nucleus	transcription regulator	-	1.48 +/- 0.46	1.48 +/- 0.45	1	0.813	0.48 (0.07-0.89)	-	-
RUSC1-AS1	RUSC1 antisense RNA 1	Other	Other	-	0.94 +/- 0.09	0.95 +/- 0.03	0.99	0.875	0.31 (0-0.79)	-	-
RXFP1	relaxin family peptide receptor 1	Plasma Membrane	G-protein coupled receptor	-	1.52 +/- 0.29	1.69 +/- 0.3	0.9	0.625	0.38 (0-0.86)	-	Yes
S100A12	S100 calcium binding protein A12	Cytoplasm	Other	Yes	0.63 +/- 0.23	0.31 +/- 0.05	2.03	0.125	0.94 (0.76-1)	-	-
S100A8	S100 calcium binding protein A8	Cytoplasm	Other	Yes	0.56 +/- 0.18	0.52 +/- 0.15	1.09	0.313	0.72 (0.32-1)	-	-
S100A9	S100 calcium binding protein A9	Cytoplasm	Other	Yes	0.43 +/- 0.19	0.4 +/- 0.11	1.06	0.813	0.52 (0.07-0.97)	-	-
SAA2-SAA4	SAA2-SAA4 readthrough	Extracellular Space	transporter	-	1.63 +/- 0.45	2 +/- 0.64	0.82	0.375	0.31 (0-0.75)	-	-
SAC3D1	SAC3 domain containing 1	Cytoplasm	Other	-	0.76 +/- 0.15	0.91 +/- 0.08	0.83	0.125	0.13 (0-0.41)	-	-
SAGE1	sarcoma antigen 1	Nucleus	Other	-	1.18 +/- 0.15	1.08 +/- 0.13	1.09	0.375	0.63 (0.14-1)	-	-
SALL1	spalt like transcription factor 1	Nucleus	transcription regulator	-	1.2 +/- 0.2	1.15 +/- 0.2	1.05	0.875	0.56 (0.04-1)	-	Yes
SALL3	spalt like transcription factor 3	Nucleus	transcription regulator	-	1.6 +/- 1.01	1.13 +/- 0.15	1.42	0.625	0.52 (0.09-0.95)	-	Yes
SAMD4B	sterile alpha motif domain containing 4B	Cytoplasm	Other	-	1.08 +/- 0.02	1.02 +/- 0.01	1.06	0.125	1 (1-1)	-	-
SAR1A	secretion associated Ras related GTPase 1A	Cytoplasm	enzyme	-	1.4 +/- 0.44	1.35 +/- 0.4	1.04	0.875	0.56 (0.08-1)	-	-
SARDH	sarcosine dehydrogenase	Cytoplasm	enzyme	-	1.26 +/- 0.2	1.06 +/- 0.12	1.19	0.25	0.88 (0.59-1)	-	-
SART3	spliceosome associated factor 3, U4/U6 recycling protein	Nucleus	Other	-	1.24 +/- 0.31	1.51 +/- 0.35	0.83	0.25	0.25 (0-0.65)	-	-
SATB1	SATB homeobox 1	Nucleus	transcription regulator	-	1.16 +/- 0.23	1.22 +/- 0.08	0.95	0.875	0.5 (0.01-0.99)	Yes	-
SCARB2	scavenger receptor class B member 2	Plasma Membrane	transmembrane receptor	-	1.03 +/- 0.38	1.08 +/- 0.51	0.95	0.625	0.44 (0-0.92)	-	-
SCG2	secretogranin II	Extracellular Space	cytokine	Yes	1.51 +/- 1.26	0.75 +/- 0.03	2.02	0.25	0.94 (0.76-1)	Yes	-
SCG3	secretogranin III	Extracellular Space	Other	Yes	1.31 +/- 0.1	1.32 +/- 0.05	0.99	1	0.44 (0-0.96)	-	Yes
SCLT1	sodium channel and clathrin linker 1	Plasma Membrane	transporter	-	1.2 +/- 0.18	1.04 +/- 0.04	1.16	0.25	0.94 (0.76-1)	-	-
SCML4	Scm polycomb group protein like 4	Nucleus	Other	-	1.18 +/- 0.16	1.25 +/- 0.24	0.94	0.375	0.38 (0-0.86)	-	-
SCRIB	scribble planar cell polarity protein	Cytoplasm	Other	-	0.62 +/- 0.19	0.64 +/- 0.15	0.96	0.625	0.44 (0-0.92)	-	-
SDHC	succinate dehydrogenase complex subunit C	Cytoplasm	enzyme	-	0.81 +/- 0.19	0.89 +/- 0.04	0.92	0.625	0.5 (0-1)	-	-
SDR16C5	short chain dehydrogenase/reductase family 16C member 5	Cytoplasm	enzyme	-	1.18 +/- 0.11	0.96 +/- 0.08	1.24	0.125	1 (1-1)	Yes	-
SEC31B	SEC31 homolog B, COPII coat complex component	Cytoplasm	Other	-	1.11 +/- 0.36	0.89 +/- 0.09	1.24	0.375	0.81 (0.48-1)	-	-
SEL1L2	SEL1L2 adaptor subunit of ERAD E3 ligase	Other	Other	-	1.73 +/- 0.53	1.81 +/- 0.7	0.96	0.625	0.44 (0-0.92)	-	-
SELENBP1	selenium binding protein 1	Cytoplasm	Other	-	1.18 +/- 0.35	1.17 +/- 0.33	1.01	0.813	0.52 (0.11-0.93)	-	-
SELENOP	selenoprotein P	Extracellular Space	Other	Yes	1.49 +/- 0.46	1.52 +/- 0.38	0.98	0.625	0.32 (0-0.73)	-	-
SELL	selectin L	Plasma Membrane	transmembrane receptor	-	1.51 +/- 0.32	1.51 +/- 0.32	1	1	0.48 (0.05-0.91)	-	-
SEMA6A	semaphorin 6A	Plasma Membrane	transmembrane receptor	-	1.6 +/- 0.27	1.86 +/- 0.54	0.86	0.313	0.24 (0-0.63)	-	Yes
SEMA7A	semaphorin 7A (John Milton Hagen blood group)	Plasma Membrane	transmembrane receptor	-	1.12 +/- 0.27	1.15 +/- 0.13	0.98	0.875	0.25 (0-0.74)	-	-
SERPINA1	serpin family A member 1	Extracellular Space	Other	Yes	1.52 +/- 0.77	1.61 +/- 0.69	0.94	0.813	0.44 (0.01-0.87)	-	-
SERPINA10	serpin family A member 10	Extracellular Space	Other	Yes	1.36 +/- 0.39	1.31 +/- 0.33	1.04	0.625	0.6 (0.19-1)	-	-
SERPINA11	serpin family A member 11	Extracellular Space	Other	Yes	1.13 +/- 0.29	1.29 +/- 0.39	0.87	0.188	0.28 (0-0.68)	-	-
SERPINA3	serpin family A member 3	Extracellular Space	Other	Yes	1.18 +/- 0.32	1.23 +/- 0.35	0.95	0.625	0.36 (0-0.75)	-	-
SERPINA4	serpin family A member 4	Extracellular Space	Other	Yes	1.2 +/- 0.38	1.42 +/- 0.42	0.85	0.063	0.16 (0-0.48)	-	-
SERPINA5	serpin family A member 5	Extracellular Space	Other	Yes	2.15 +/- 0.5	2.14 +/- 0.6	1	0.813	0.48 (0.07-0.89)	-	-
SERPINA6	serpin family A member 6	Extracellular Space	Other	Yes	1.39 +/- 0.46	1.42 +/- 0.4	0.98	1	0.52 (0.07-0.97)	-	-
SERPINA7	serpin family A member 7	Extracellular Space	transporter	Yes	1.33 +/- 0.42	1.35 +/- 0.35	0.99	1	0.48 (0.07-0.89)	-	-
SERPINB8	serpin family B member 8	Cytoplasm	Other	-	1.08 +/- 0.12	1.02 +/- 0.16	1.06	0.125	0.69 (0.25-1)	-	-
SERPIND1	serpin family D member 1	Extracellular Space	Other	Yes	0.88 +/- 0.14	0.92 +/- 0.07	0.96	0.875	0.38 (0-0.86)	-	-
SERPINE1	serpin family E member 1	Extracellular Space	Other	Yes	1.76 +/- 0.74	1.25 +/- 0.32	1.41	0.125	0.69 (0.25-1)	-	-
SERPINF1	serpin family F member 1	Extracellular Space	Other	Yes	1.26 +/- 0.35	1.28 +/- 0.38	0.98	1	0.48 (0.07-0.89)	-	-
SERPINF2	serpin family F member 2	Extracellular Space	Other	Yes	1.15 +/- 0.28	1.33 +/- 0.39	0.86	0.188	0.28 (0-0.66)	-	-
SERPING1	serpin family G member 1	Extracellular Space	Other	Yes	1.55 +/- 0.35	2.11 +/- 0.69	0.74	0.125	0.2 (0-0.59)	-	-
SESN2	sestrin 2	Cytoplasm	enzyme	-	0.94 +/- 0.27	0.96 +/- 0.18	0.98	0.813	0.48 (0.07-0.89)	-	-
SF3B3	splicing factor 3b subunit 3	Nucleus	Other	-	1.12 +/- 0.17	1.1 +/- 0.1	1.01	1	0.5 (0.01-0.99)	-	-
SFXN4	sideroflexin 4	Cytoplasm	transporter	-	0.79 +/- 0.11	0.89 +/- 0.06	0.88	0.25	0.19 (0-0.57)	-	-
SGMS1	sphingomyelin synthase 1	Cytoplasm	enzyme	-	0.99 +/- 0.12	1.08 +/- 0.14	0.91	0.625	0.25 (0-0.65)	-	-
SH2D4A	SH2 domain containing 4A	Cytoplasm	Other	-	1.38 +/- 0.78	1.03 +/- 0.09	1.33	0.875	0.44 (0-0.96)	-	-
SH2D6	SH2 domain containing 6	Other	Other	-	0.76 +/- 0.11	0.78 +/- 0.1	0.98	0.875	0.38 (0-0.86)	-	-
SH3BP2	SH3 domain binding protein 2	Cytoplasm	Other	-	1.12 +/- 0.19	0.96 +/- 0.05	1.16	0.25	0.88 (0.59-1)	-	-
SH3RF3	SH3 domain containing ring finger 3	Other	enzyme	-	1.29 +/- 0.42	1.39 +/- 0.42	0.93	0.625	0.4 (0-0.83)	-	-
SHBG	sex hormone binding globulin	Extracellular Space	Other	Yes	1.16 +/- 0.17	1.4 +/- 0.75	0.83	1	0.4 (0-0.83)	-	-
SHC3	SHC adaptor protein 3	Cytoplasm	kinase	-	0.86 +/- 0.05	1 +/- 0.09	0.86	0.25	0.06 (0-0.24)	-	-
SHE	Src homology 2 domain containing E	Cytoplasm	Other	Yes	1.08 +/- 0.23	0.99 +/- 0.11	1.08	0.875	0.63 (0.18-1)	-	Yes
SHF	Src homology 2 domain containing F	Other	Other	-	0.97 +/- 0.09	0.99 +/- 0.03	0.98	0.875	0.5 (0-1)	-	-
SHKBP1	SH3KBP1 binding protein 1	Other	Other	-	2.08 +/- 1.05	1.8 +/- 0.35	1.15	1	0.44 (0.01-0.87)	-	-
SIGLEC1	sialic acid binding Ig like lectin 1	Plasma Membrane	Other	Yes	1.02 +/- 0.04	0.94 +/- 0.1	1.09	0.125	0.75 (0.35-1)	-	-
SIPA1L1	signal induced proliferation associated 1 like 1	Cytoplasm	Other	-	1 +/- 0.13	0.96 +/- 0.02	1.04	0.625	0.56 (0.04-1)	-	-
SKIDA1	SKI/DACH domain containing 1	Other	Other	-	0.85 +/- 0.13	0.88 +/- 0.05	0.96	0.875	0.5 (0-1)	-	-
SKOR1	SKI family transcriptional corepressor 1	Nucleus	transcription regulator	-	1.73 +/- 0.65	1.5 +/- 0.36	1.15	0.313	0.72 (0.32-1)	-	-
SLC14A2	solute carrier family 14 member 2	Plasma Membrane	transporter	-	0.76 +/- 0.61	1.14 +/- 0.55	0.67	0.813	0.32 (0-0.7)	-	Yes
SLC15A1	solute carrier family 15 member 1	Plasma Membrane	transporter	-	1.25 +/- 0.24	1.35 +/- 0.36	0.92	0.25	0.44 (0-0.92)	-	-
SLC16A2	solute carrier family 16 member 2	Plasma Membrane	transporter	-	0.64 +/- 0.09	0.6 +/- 0.07	1.06	0.625	0.81 (0.43-1)	-	Yes
SLC1A1	solute carrier family 1 member 1	Plasma Membrane	transporter	-	3.14 +/- 0.56	2.97 +/- 0.3	1.06	0.875	0.63 (0.14-1)	-	-
SLC1A2	solute carrier family 1 member 2	Plasma Membrane	transporter	-	1.27 +/- 0.3	1.03 +/- 0.05	1.23	0.25	0.75 (0.35-1)	-	-
SLC24A3	solute carrier family 24 member 3	Plasma Membrane	transporter	-	1.06 +/- 0.12	1.13 +/- 0.12	0.94	0.25	0.38 (0-0.82)	-	-
SLC25A16	solute carrier family 25 member 16	Cytoplasm	transporter	-	1.41 +/- 0.27	1.28 +/- 0.13	1.1	0.625	0.69 (0.25-1)	-	-
SLC25A24	solute carrier family 25 member 24	Cytoplasm	transporter	-	1.62 +/- 0.28	1.41 +/- 0.05	1.15	0.125	1 (1-1)	-	-
SLC25A31	solute carrier family 25 member 31	Cytoplasm	transporter	-	0.98 +/- 0.03	0.97 +/- 0.06	1.01	0.875	0.56 (0.08-1)	-	-
SLC25A53	solute carrier family 25 member 53	Other	Other	-	0.79 +/- 0.17	0.83 +/- 0.11	0.95	0.875	0.44 (0-0.96)	-	-
SLC2A6	solute carrier family 2 member 6	Plasma Membrane	transporter	-	1.66 +/- 0.41	1.55 +/- 0.41	1.08	0.188	0.68 (0.3-1)	-	-
SLC35E4	solute carrier family 35 member E4	Other	Other	-	0.96 +/- 0.11	0.96 +/- 0.09	0.99	1	0.5 (0.01-0.99)	-	-
SLC35F3	solute carrier family 35 member F3	Other	Other	-	1.91 +/- 1.58	1.19 +/- 0.04	1.6	0.875	0.5 (0-1)	-	Yes
SLC38A8	solute carrier family 38 member 8	Other	Other	-	0.87 +/- 0.14	1.01 +/- 0.16	0.86	0.625	0.25 (0-0.65)	-	-
SLC3A2	solute carrier family 3 member 2	Plasma Membrane	transporter	-	1.86 +/- 0.46	1.81 +/- 0.39	1.03	0.813	0.68 (0.28-1)	-	Yes
SLC49A4	solute carrier family 49 member 4	Other	Other	-	1.02 +/- 0.04	0.94 +/- 0.1	1.09	0.125	0.75 (0.35-1)	-	-
SLC4A10	solute carrier family 4 member 10	Plasma Membrane	transporter	-	1.58 +/- 0.3	2.01 +/- 0.48	0.78	0.375	0.19 (0-0.57)	-	-
SLC5A2	solute carrier family 5 member 2	Plasma Membrane	transporter	-	0.69 +/- 0.11	0.64 +/- 0.07	1.08	0.625	0.69 (0.25-1)	-	-
SLC6A8	solute carrier family 6 member 8	Cytoplasm	transporter	-	0.97 +/- 0.16	0.94 +/- 0.07	1.03	1	0.44 (0-0.96)	-	-
SLC7A2	solute carrier family 7 member 2	Plasma Membrane	transporter	-	0.75 +/- 0.14	1.1 +/- 0.27	0.68	0.125	0.13 (0-0.41)	-	Yes
SLC7A7	solute carrier family 7 member 7	Plasma Membrane	transporter	-	1.34 +/- 0.08	1.4 +/- 0.11	0.95	0.625	0.38 (0-0.86)	-	-
SLC8A2	solute carrier family 8 member A2	Cytoplasm	transporter	-	1.43 +/- 0.49	1.56 +/- 0.52	0.92	0.438	0.32 (0-0.7)	-	-
SLCO1B3	solute carrier organic anion transporter family member 1B3	Plasma Membrane	transporter	-	0.93 +/- 0.2	1.2 +/- 0.27	0.77	0.25	0.19 (0-0.52)	-	-
SLX4	SLX4 structure-specific endonuclease subunit	Nucleus	Other	-	1.48 +/- 0.19	1.47 +/- 0.16	1.01	1	0.56 (0.13-0.99)	-	-
SMARCC1	SWI/SNF related, matrix associated, actin dependent regulator of chromatin subfamily c member 1	Nucleus	transcription regulator	-	1.16 +/- 0.08	1.08 +/- 0.1	1.07	0.25	0.69 (0.25-1)	-	-
SMARCD2	SWI/SNF related, matrix associated, actin dependent regulator of chromatin, subfamily d, member 2	Nucleus	transcription regulator	-	0.99 +/- 0.12	1.11 +/- 0.17	0.89	0.125	0.31 (0-0.75)	-	-
SMARCD3	SWI/SNF related, matrix associated, actin dependent regulator of chromatin, subfamily d, member 3	Nucleus	transcription regulator	-	1.15 +/- 0.37	1.07 +/- 0.25	1.07	1	0.6 (0.19-1)	-	-
SMCHD1	structural maintenance of chromosomes flexible hinge domain containing 1	Nucleus	enzyme	-	0.99 +/- 0.14	0.94 +/- 0.11	1.05	0.625	0.63 (0.14-1)	-	-
SMG8	SMG8 nonsense mediated mRNA decay factor	Cytoplasm	enzyme	-	1.34 +/- 0.15	1.29 +/- 0.13	1.03	0.875	0.56 (0.08-1)	-	-
SMTN	smoothelin	Extracellular Space	Other	-	1.27 +/- 0.39	1.51 +/- 0.3	0.84	0.125	0.28 (0-0.66)	-	Yes
SNRNP48	small nuclear ribonucleoprotein U11/U12 subunit 48	Nucleus	Other	-	1.06 +/- 0.17	0.83 +/- 0.08	1.28	0.125	0.94 (0.76-1)	-	-
SNTB1	syntrophin beta 1	Plasma Membrane	Other	Yes	1.28 +/- 0.35	1.24 +/- 0.26	1.03	0.625	0.44 (0.03-0.85)	-	-
SOD3	superoxide dismutase 3	Extracellular Space	enzyme	Yes	1.25 +/- 0.43	1.36 +/- 0.38	0.91	0.813	0.4 (0-0.81)	-	-
SORCS1	sortilin related VPS10 domain containing receptor 1	Plasma Membrane	transporter	-	1.29 +/- 0.19	1.06 +/- 0.04	1.22	0.25	0.88 (0.59-1)	-	Yes
SOS1	SOS Ras/Rac guanine nucleotide exchange factor 1	Cytoplasm	Other	-	1.17 +/- 0.31	1.02 +/- 0.08	1.14	0.625	0.5 (0-1)	-	-
SOX1	SRY-box transcription factor 1	Nucleus	transcription regulator	-	1.08 +/- 0.1	1.01 +/- 0.12	1.06	0.25	0.69 (0.25-1)	-	Yes
SOX4	SRY-box transcription factor 4	Nucleus	transcription regulator	-	1.18 +/- 0.28	1.05 +/- 0.03	1.13	0.875	0.56 (0.04-1)	-	Yes
SP110	SP110 nuclear body protein	Nucleus	transcription regulator	-	1.05 +/- 0.15	0.96 +/- 0.06	1.1	0.625	0.69 (0.25-1)	-	Yes
SP9	Sp9 transcription factor	Other	transcription regulator	-	0.88 +/- 0.06	1.06 +/- 0.11	0.84	0.125	0 (0-0)	-	-
SPAG16	sperm associated antigen 16	Cytoplasm	Other	-	0.82 +/- 0.12	0.72 +/- 0.09	1.14	0.625	0.69 (0.25-1)	-	-
SPAG17	sperm associated antigen 17	Cytoplasm	Other	-	1.47 +/- 0.51	1.47 +/- 0.42	1	1	0.52 (0.11-0.93)	-	Yes
SPARCL1	SPARC like 1	Extracellular Space	Other	Yes	1.23 +/- 0.2	1.51 +/- 0.8	0.81	1	0.48 (0.07-0.89)	-	Yes
SPATA2L	spermatogenesis associated 2 like	Other	Other	-	1.17 +/- 0.14	1.15 +/- 0.23	1.02	0.813	0.52 (0.11-0.93)	-	Yes
SPATA31A6	SPATA31 subfamily A member 6	Cytoplasm	Other	-	1.38 +/- 0.34	1.67 +/- 0.29	0.83	0.375	0.19 (0-0.52)	-	-
SPATA31D1	SPATA31 Subfamily D Member 1	Plasma Membrane	Other	-	0.85 +/- 0.17	0.91 +/- 0.09	0.94	0.625	0.31 (0-0.79)	-	-
SPEF2	sperm flagellar 2	Cytoplasm	Other	-	1.61 +/- 0.09	1.6 +/- 0.05	1.01	1	0.5 (0.01-0.99)	-	Yes
SPEM1	spermatid maturation 1	Cytoplasm	enzyme	-	0.89 +/- 0.1	0.98 +/- 0.1	0.9	0.25	0.25 (0-0.65)	-	-
SPEN	spen family transcriptional repressor	Nucleus	transcription regulator	-	1.49 +/- 0.18	1.39 +/- 0.33	1.08	0.438	0.56 (0.15-0.97)	-	-
SPNS2	sphingolipid transporter 2	Other	transporter	-	1.86 +/- 0.69	1.57 +/- 0.38	1.19	0.125	0.72 (0.34-1)	-	-
SPON2	spondin 2	Extracellular Space	Other	Yes	1.02 +/- 0.12	0.95 +/- 0.09	1.07	0.625	0.75 (0.35-1)	-	-
SPP1	secreted phosphoprotein 1	Extracellular Space	cytokine	Yes	0.85 +/- 0.07	1.19 +/- 0.24	0.71	0.125	0 (0-0)	-	Yes
SPP2	secreted phosphoprotein 2	Extracellular Space	Other	Yes	1.42 +/- 0.33	1.61 +/- 0.51	0.88	0.313	0.36 (0-0.77)	-	-
SPTB	spectrin beta, erythrocytic	Plasma Membrane	Other	-	2.01 +/- 1.31	1.3 +/- 0.12	1.54	0.625	0.75 (0.35-1)	-	-
SPTBN2	spectrin beta, non-erythrocytic 2	Cytoplasm	Other	-	1.43 +/- 0.38	1.47 +/- 0.37	0.97	0.813	0.56 (0.13-0.99)	-	-
SPZ1	spermatogenic leucine zipper 1	Nucleus	transcription regulator	-	1.11 +/- 0.22	1.03 +/- 0.04	1.08	0.625	0.5 (0-1)	-	-
SRMS	src-related kinase lacking C-terminal regulatory tyrosine and N-terminal myristylation sites	Cytoplasm	kinase	-	0.68 +/- 0.27	1.08 +/- 0.46	0.63	0.063	0.24 (0-0.59)	-	-
SRRM3	serine/arginine repetitive matrix 3	Other	Other	-	1.42 +/- 0.51	1.08 +/- 0.19	1.32	0.125	0.75 (0.35-1)	-	-
SSBP4	single stranded DNA binding protein 4	Nucleus	transcription regulator	-	2 +/- 0.43	1.64 +/- 0.1	1.22	0.25	0.81 (0.48-1)	-	-
SSC5D	scavenger receptor cysteine rich family member with 5 domains	Plasma Membrane	transmembrane receptor	Yes	2.26 +/- 0.63	1.98 +/- 0.3	1.14	0.625	0.63 (0.14-1)	-	-
ST7L	suppression of tumorigenicity 7 like	Other	Other	-	0.8 +/- 0.04	0.78 +/- 0.04	1.02	0.875	0.63 (0.14-1)	-	-
STAB2	stabilin 2	Plasma Membrane	transmembrane receptor	-	1.24 +/- 0.37	1.63 +/- 0.28	0.76	0.125	0.13 (0-0.41)	-	-
STAM	signal transducing adaptor molecule	Cytoplasm	Other	-	0.93 +/- 0.03	0.95 +/- 0.06	0.98	0.875	0.5 (0.01-0.99)	-	-
STAR	steroidogenic acute regulatory protein	Cytoplasm	transporter	-	0.93 +/- 0.07	0.94 +/- 0.01	0.99	0.875	0.5 (0-1)	-	-
STARD8	StAR related lipid transfer domain containing 8	Cytoplasm	Other	-	1.27 +/- 0.26	1.4 +/- 0.17	0.91	0.625	0.31 (0-0.75)	-	-
STAT1	signal transducer and activator of transcription 1	Nucleus	transcription regulator	-	1.15 +/- 0.21	1.31 +/- 0.15	0.88	0.625	0.19 (0-0.57)	-	-
STAU2	staufen double-stranded RNA binding protein 2	Cytoplasm	Other	-	0.94 +/- 0.05	0.92 +/- 0.06	1.02	0.875	0.63 (0.14-1)	-	-
STIL	STIL centriolar assembly protein	Nucleus	Other	-	3.01 +/- 0.76	2.34 +/- 0.14	1.29	0.125	1 (1-1)	-	-
STK3	serine/threonine kinase 3	Cytoplasm	kinase	-	1.44 +/- 0.29	1.68 +/- 0.28	0.86	0.25	0.25 (0-0.65)	-	-
STMN4	stathmin 4	Cytoplasm	Other	-	1.32 +/- 0.35	1.27 +/- 0.25	1.04	0.875	0.5 (0.01-0.99)	-	-
STN1	STN1 subunit of CST complex	Nucleus	Other	-	0.97 +/- 0.11	0.9 +/- 0.14	1.08	0.875	0.63 (0.14-1)	-	-
STRBP	spermatid perinuclear RNA binding protein	Cytoplasm	Other	-	1.1 +/- 0.06	1.05 +/- 0.07	1.05	0.625	0.63 (0.14-1)	-	-
STRIP1	striatin interacting protein 1	Nucleus	Other	-	0.16 +/- 0.02	0.16 +/- 0.01	1.06	0.625	0.56 (0.08-1)	-	-
SULT2B1	sulfotransferase family 2B member 1	Cytoplasm	enzyme	-	1.66 +/- 0.31	1.76 +/- 0.46	0.94	0.625	0.44 (0-0.92)	-	-
SUN3	Sad1 and UNC84 domain containing 3	Nucleus	Other	-	1.15 +/- 0.34	1.06 +/- 0.21	1.09	0.438	0.64 (0.23-1)	-	-
SUPV3L1	Suv3 like RNA helicase	Cytoplasm	enzyme	-	1.02 +/- 0.22	1.01 +/- 0.12	1.01	1	0.38 (0-0.86)	-	-
SVIL	supervillin	Plasma Membrane	Other	-	1.26 +/- 0.32	1.35 +/- 0.3	0.94	0.125	0.36 (0-0.75)	-	Yes
SYMPK	symplekin	Cytoplasm	Other	-	0.95 +/- 0.13	1.58 +/- 0.44	0.6	0.125	0 (0-0)	-	-
SYN2	synapsin II	Plasma Membrane	Other	-	0.85 +/- 0.18	0.99 +/- 0.17	0.86	0.375	0.19 (0-0.57)	-	-
SYN3	synapsin III	Plasma Membrane	Other	-	0.71 +/- 0.39	0.86 +/- 0.13	0.82	0.625	0.38 (0-0.86)	-	Yes
SYNE1	spectrin repeat containing nuclear envelope protein 1	Nucleus	Other	-	1.1 +/- 0.29	1.23 +/- 0.3	0.89	0.188	0.32 (0-0.73)	-	-
SYNE2	spectrin repeat containing nuclear envelope protein 2	Nucleus	Other	-	1.3 +/- 0.56	1.42 +/- 0.5	0.92	0.188	0.32 (0-0.73)	-	Yes
SYNGAP1	synaptic Ras GTPase activating protein 1	Plasma Membrane	Other	-	1.19 +/- 0.1	1.12 +/- 0.04	1.06	0.375	0.81 (0.43-1)	-	-
SYVN1	synoviolin 1	Cytoplasm	transporter	-	1.66 +/- 1.19	0.97 +/- 0.08	1.72	0.25	0.75 (0.35-1)	-	-
SZT2	SZT2 subunit of KICSTOR complex	Cytoplasm	Other	-	1.19 +/- 0.11	1.27 +/- 0.1	0.94	0.625	0.25 (0-0.65)	-	-
TAF10	TATA-box binding protein associated factor 10	Nucleus	transcription regulator	-	1.28 +/- 0.45	1.41 +/- 0.37	0.91	0.625	0.36 (0-0.75)	-	-
TAF5L	TATA-box binding protein associated factor 5 like	Nucleus	transcription regulator	-	1.37 +/- 0.14	1.34 +/- 0.16	1.02	0.875	0.5 (0.01-0.99)	Yes	-
TAGLN2	transgelin 2	Cytoplasm	Other	Yes	1.39 +/- 0.34	1.36 +/- 0.14	1.02	0.875	0.56 (0.08-1)	-	-
TBC1D25	TBC1 domain family member 25	Other	Other	-	1.38 +/- 0.44	1.34 +/- 0.47	1.02	1	0.52 (0.11-0.93)	-	-
TBC1D32	TBC1 domain family member 32	Other	Other	-	1.7 +/- 0.19	1.79 +/- 0.27	0.95	0.875	0.31 (0-0.79)	Yes	-
TBC1D3B	TBC1 domain family member 3F	Extracellular Space	Other	-	1.2 +/- 0.31	1.2 +/- 0.29	1.01	0.813	0.56 (0.13-0.99)	-	-
TBC1D5	TBC1 domain family member 5	Extracellular Space	Other	-	1.03 +/- 0.1	1 +/- 0.07	1.03	0.875	0.63 (0.14-1)	-	-
TBX18	T-box transcription factor 18	Nucleus	transcription regulator	-	1.02 +/- 0.22	1.01 +/- 0.12	1.01	1	0.38 (0-0.86)	-	Yes
TBX20	T-box transcription factor 20	Nucleus	transcription regulator	-	1.22 +/- 0.36	1.23 +/- 0.3	0.99	0.625	0.44 (0.03-0.85)	-	-
TBXA2R	thromboxane A2 receptor	Plasma Membrane	G-protein coupled receptor	-	1.11 +/- 0.13	1.07 +/- 0.25	1.03	0.875	0.5 (0.01-0.99)	-	-
TCAF2	TRPM8 channel associated factor 2	Plasma Membrane	Other	-	0.72 +/- 0.5	0.38 +/- 0.03	1.9	0.25	0.88 (0.59-1)	-	-
TCEAL6	transcription elongation factor A like 6	Other	Other	-	1.06 +/- 0.15	0.86 +/- 0.06	1.24	0.125	0.88 (0.59-1)	-	-
TCF24	transcription factor 24	Other	Other	-	0.97 +/- 0.14	1.02 +/- 0.11	0.95	0.875	0.31 (0-0.75)	-	-
TCF25	transcription factor 25	Nucleus	transcription regulator	-	0.94 +/- 0.07	0.87 +/- 0.04	1.08	0.063	0.76 (0.41-1)	-	-
TCP10L3	T-Complex 10 Like 3, Pseudogene	Nucleus	Other	-	1 +/- 0.18	0.88 +/- 0.07	1.13	0.625	0.63 (0.14-1)	-	-
TCP11	t-complex 11	Cytoplasm	Other	-	0.7 +/- 0.09	0.72 +/- 0.06	0.98	1	0.5 (0.01-0.99)	-	-
TDG	thymine DNA glycosylase	Nucleus	enzyme	-	1.31 +/- 0.53	0.9 +/- 0.01	1.47	0.125	1 (1-1)	-	Yes
TDRD5	tudor domain containing 5	Nucleus	Other	-	1.17 +/- 0.14	1.23 +/- 0.13	0.95	0.625	0.38 (0-0.82)	-	-
TDRD6	tudor domain containing 6	Cytoplasm	Other	-	1.05 +/- 0.42	1.57 +/- 0.69	0.67	0.813	0.28 (0-0.63)	Yes	-
TECPR2	tectonin beta-propeller repeat containing 2	Cytoplasm	Other	-	0.83 +/- 0.22	1.08 +/- 0.12	0.77	0.125	0.13 (0-0.41)	-	-
TELO2	telomere maintenance 2	Cytoplasm	Other	-	1.3 +/- 0.47	1.28 +/- 0.26	1.01	1	0.52 (0.09-0.95)	-	-
TEP1	telomerase associated protein 1	Nucleus	enzyme	-	1.14 +/- 0.23	1.27 +/- 0.11	0.9	0.25	0.38 (0-0.86)	-	-
TERB2	telomere repeat binding bouquet formation protein 2	Nucleus	Other	-	1.13 +/- 0.05	1.2 +/- 0.09	0.94	0.375	0.25 (0-0.65)	-	-
TERF1	telomeric repeat binding factor 1	Nucleus	Other	-	1.07 +/- 0.18	1.13 +/- 0.12	0.94	0.875	0.31 (0-0.75)	-	-
TERT	telomerase reverse transcriptase	Nucleus	enzyme	-	1.05 +/- 0.19	0.95 +/- 0.12	1.1	0.625	0.63 (0.14-1)	-	-
TESMIN	testis expressed metallothionein like protein	Cytoplasm	Other	-	2.01 +/- 0.24	2.42 +/- 0.59	0.83	0.625	0.31 (0-0.79)	-	-
TEX15	testis expressed 15, meiosis and synapsis associated	Extracellular Space	Other	-	1.1 +/- 0.31	1.14 +/- 0.24	0.97	0.625	0.48 (0.07-0.89)	-	Yes
TEX51	testis expressed 51	Other	Other	-	0.72 +/- 0.33	0.9 +/- 0.14	0.81	0.875	0.38 (0-0.86)	-	-
TF	transferrin	Extracellular Space	transporter	Yes	1.08 +/- 0.14	1.06 +/- 0.14	1.02	0.875	0.5 (0.01-0.99)	-	-
TFB1M	transcription factor B1, mitochondrial	Cytoplasm	transcription regulator	-	1.09 +/- 0.46	0.86 +/- 0.16	1.27	0.375	0.75 (0.35-1)	-	-
TFPI	tissue factor pathway inhibitor	Extracellular Space	Other	Yes	1.74 +/- 0.39	2.19 +/- 0.41	0.79	0.375	0.13 (0-0.41)	-	-
TFRC	transferrin receptor	Plasma Membrane	transporter	Yes	1.54 +/- 0.59	1.43 +/- 0.5	1.08	0.813	0.56 (0.15-0.97)	-	-
TGFBI	transforming growth factor beta induced	Extracellular Space	Other	Yes	1.43 +/- 0.37	1.33 +/- 0.36	1.07	0.625	0.56 (0.15-0.97)	-	-
THAP4	THAP domain containing 4	Nucleus	transcription regulator	-	1.29 +/- 0.24	1.79 +/- 0.53	0.72	0.375	0.19 (0-0.52)	-	-
THAP8	THAP domain containing 8	Other	Other	-	1.04 +/- 0.4	1.11 +/- 0.56	0.94	0.875	0.5 (0.01-0.99)	-	-
THBD	thrombomodulin	Plasma Membrane	transmembrane receptor	-	0.97 +/- 0.18	0.95 +/- 0.18	1.03	0.313	0.56 (0.15-0.97)	-	-
THBS1	thrombospondin 1	Extracellular Space	Other	Yes	1.39 +/- 0.37	0.85 +/- 0.28	1.63	0.063	0.88 (0.63-1)	Yes	-
THBS4	thrombospondin 4	Extracellular Space	Other	Yes	1.26 +/- 0.27	1.23 +/- 0.31	1.02	0.813	0.52 (0.09-0.95)	-	-
THNSL1	threonine synthase like 1	Nucleus	kinase	-	1.69 +/- 0.28	1.82 +/- 0.31	0.93	0.375	0.44 (0-0.92)	-	-
THOC5	THO complex 5	Cytoplasm	Other	-	1.01 +/- 0.09	1.01 +/- 0.09	1	1	0.5 (0.01-0.99)	-	-
THSD4	thrombospondin type 1 domain containing 4	Cytoplasm	Other	Yes	0.91 +/- 0.1	0.88 +/- 0.08	1.04	0.875	0.63 (0.18-1)	-	Yes
THTPA	thiamine triphosphatase	Cytoplasm	phosphatase	-	1.14 +/- 0.4	0.94 +/- 0.19	1.2	0.313	0.8 (0.41-1)	-	-
TIE1	tyrosine kinase with immunoglobulin like and EGF like domains 1	Plasma Membrane	kinase	Yes	1.82 +/- 0.07	1.87 +/- 0.41	0.97	0.625	0.28 (0-0.68)	-	-
TIMM10B	translocase of inner mitochondrial membrane 10B	Cytoplasm	transporter	-	1.78 +/- 0.47	1.97 +/- 0.2	0.91	0.25	0.38 (0-0.86)	-	-
TJP1	tight junction protein 1	Plasma Membrane	Other	-	0.98 +/- 0.09	1.1 +/- 0.06	0.89	0.25	0.13 (0-0.41)	-	Yes
TJP2	tight junction protein 2	Plasma Membrane	kinase	-	1.14 +/- 0.15	1.05 +/- 0.09	1.08	0.625	0.69 (0.25-1)	-	Yes
TJP3	tight junction protein 3	Cytoplasm	Other	-	1.34 +/- 0.57	1.72 +/- 0.59	0.78	0.625	0.28 (0-0.63)	-	-
TKT	transketolase	Cytoplasm	enzyme	-	1.52 +/- 0.55	1.47 +/- 0.4	1.04	0.813	0.56 (0.13-0.99)	-	-
TKTL2	transketolase like 2	Cytoplasm	enzyme	-	1.17 +/- 0.18	1.38 +/- 0.33	0.85	0.25	0.31 (0-0.79)	-	-
TLN1	talin 1	Plasma Membrane	Other	-	1.04 +/- 0.24	0.99 +/- 0.19	1.05	1	0.6 (0.19-1)	-	-
TLN2	talin 2	Nucleus	Other	-	1.66 +/- 0.48	1.67 +/- 0.36	1	1	0.56 (0.13-0.99)	-	-
TLR8	toll like receptor 8	Plasma Membrane	transmembrane receptor	-	0.79 +/- 0.07	0.88 +/- 0.05	0.9	0.25	0.19 (0-0.57)	-	-
TLX3	T cell leukemia homeobox 3	Nucleus	transcription regulator	-	0.79 +/- 0.18	0.82 +/- 0.05	0.97	0.625	0.5 (0-1)	-	-
TMED2	transmembrane p24 trafficking protein 2	Cytoplasm	transporter	-	0.88 +/- 0.09	0.99 +/- 0.07	0.89	0.375	0.13 (0-0.41)	-	-
TMEM106C	transmembrane protein 106C	Other	Other	-	0.6 +/- 0.16	0.72 +/- 0.08	0.83	0.375	0.19 (0-0.57)	-	-
TMEM131	transmembrane protein 131	Extracellular Space	Other	-	1.05 +/- 0.21	1.15 +/- 0.21	0.92	0.313	0.28 (0-0.63)	-	-
TMEM132A	transmembrane protein 132A	Cytoplasm	Other	-	1.57 +/- 0.83	1.05 +/- 0.06	1.49	0.625	0.56 (0.04-1)	-	-
TMEM134	transmembrane protein 134	Other	kinase	-	2.1 +/- 0.6	2.2 +/- 1.07	0.96	0.875	0.63 (0.14-1)	-	-
TMEM163	transmembrane protein 163	Cytoplasm	Other	-	1.17 +/- 0.42	1.34 +/- 0.41	0.87	0.625	0.4 (0-0.81)	-	-
TMEM189	transmembrane protein 189	Cytoplasm	enzyme	-	1.39 +/- 0.28	1.57 +/- 0.4	0.88	0.625	0.38 (0-0.82)	-	-
TMEM200A	transmembrane protein 200A	Other	Other	-	0.95 +/- 0.12	0.98 +/- 0.2	0.97	0.625	0.44 (0.01-0.87)	-	Yes
TMEM263	transmembrane protein 263	Other	Other	-	0.8 +/- 0.19	0.81 +/- 0.08	0.99	0.875	0.63 (0.14-1)	-	-
TMEM266	transmembrane protein 266	Plasma Membrane	Other	-	1.09 +/- 0.21	0.98 +/- 0.07	1.11	0.875	0.63 (0.14-1)	-	-
TMEM33	transmembrane protein 33	Cytoplasm	Other	-	1.03 +/- 0.3	0.94 +/- 0.19	1.09	0.313	0.6 (0.17-1)	-	Yes
TMPRSS13	transmembrane serine protease 13	Other	peptidase	-	0.91 +/- 0.29	0.86 +/- 0.17	1.06	0.813	0.6 (0.19-1)	-	-
TNFRSF10A	TNF receptor superfamily member 10a	Plasma Membrane	transmembrane receptor	-	1.34 +/- 0.37	1.22 +/- 0.22	1.09	0.625	0.68 (0.28-1)	-	-
TNFRSF21	TNF receptor superfamily member 21	Plasma Membrane	transmembrane receptor	-	1.38 +/- 0.43	1.25 +/- 0.09	1.11	0.875	0.56 (0.08-1)	-	-
TNFRSF6B	TNF receptor superfamily member 6b	Plasma Membrane	transmembrane receptor	Yes	0.74 +/- 0.26	0.98 +/- 0.12	0.75	0.125	0.25 (0-0.65)	-	-
TNKS2	tankyrase 2	Nucleus	enzyme	-	1.18 +/- 0.13	1.23 +/- 0.05	0.96	0.875	0.25 (0-0.74)	-	-
TNRC18	trinucleotide repeat containing 18	Nucleus	Other	-	1.43 +/- 0.36	1.13 +/- 0.13	1.27	0.125	0.84 (0.57-1)	-	-
TNRC6B	trinucleotide repeat containing adaptor 6B	Cytoplasm	Other	-	1.77 +/- 0.37	1.47 +/- 0.12	1.2	0.625	0.69 (0.21-1)	-	-
TNS2	tensin 2	Plasma Membrane	enzyme	-	1.33 +/- 0.31	1.25 +/- 0.2	1.07	0.625	0.72 (0.32-1)	-	-
TNXB	tenascin XB	Extracellular Space	Other	Yes	1.29 +/- 0.36	1.23 +/- 0.28	1.05	0.625	0.6 (0.17-1)	-	-
TOM1L1	target of myb1 like 1 membrane trafficking protein	Cytoplasm	Other	-	1.25 +/- 0.27	1.02 +/- 0.06	1.22	0.25	0.81 (0.48-1)	-	-
TONSL	tonsoku like, DNA repair protein	Cytoplasm	Other	-	1.11 +/- 0.48	0.9 +/- 0.15	1.24	0.438	0.72 (0.32-1)	-	-
TPM1	tropomyosin 1	Cytoplasm	Other	-	1.31 +/- 0.31	1.31 +/- 0.13	1	1	0.63 (0.14-1)	Yes	Yes
TPP2	tripeptidyl peptidase 2	Cytoplasm	peptidase	-	0.89 +/- 0.3	0.87 +/- 0.2	1.03	1	0.64 (0.2-1)	-	-
TPX2	TPX2 microtubule nucleation factor	Nucleus	Other	-	1.05 +/- 0.07	1 +/- 0.08	1.05	0.375	0.75 (0.35-1)	Yes	-
TRAF3IP2	TRAF3 interacting protein 2	Cytoplasm	enzyme	-	1.12 +/- 0.14	1.06 +/- 0.09	1.06	0.375	0.63 (0.18-1)	-	-
TRAIP	TRAF interacting protein	Cytoplasm	enzyme	-	0.96 +/- 0.11	0.87 +/- 0.02	1.11	0.125	0.94 (0.76-1)	-	-
TRAK2	trafficking kinesin protein 2	Plasma Membrane	transporter	-	1.12 +/- 0.11	1.15 +/- 0.02	0.98	0.625	0.44 (0-0.96)	-	-
TRBV7-2	T cell receptor beta variable 7-2	Other	Other	-	1.1 +/- 0.23	1.2 +/- 0.22	0.92	0.063	0.24 (0-0.59)	-	-
TRHDE	thyrotropin releasing hormone degrading enzyme	Plasma Membrane	peptidase	-	1.32 +/- 0.05	1.35 +/- 0.08	0.98	0.625	0.44 (0-0.92)	-	-
TRIM15	tripartite motif containing 15	Other	enzyme	-	1.42 +/- 0.38	1.42 +/- 0.32	1	0.813	0.56 (0.13-0.99)	-	-
TRIM33	tripartite motif containing 33	Nucleus	transcription regulator	-	1.03 +/- 0.51	0.85 +/- 0.27	1.22	0.188	0.8 (0.41-1)	-	Yes
TRIO	trio Rho guanine nucleotide exchange factor	Cytoplasm	kinase	-	1.49 +/- 0.23	1.61 +/- 0.25	0.93	0.625	0.44 (0-0.92)	-	-
TRRAP	transformation/transcription domain associated protein	Nucleus	transcription regulator	-	1.05 +/- 0.19	0.95 +/- 0.12	1.1	0.625	0.63 (0.14-1)	-	-
TSBP1	testis expressed basic protein 1	Nucleus	Other	-	0.89 +/- 0.1	0.87 +/- 0.02	1.03	0.625	0.69 (0.21-1)	-	-
TSNAXIP1	translin associated factor X interacting protein 1	Cytoplasm	Other	-	1.23 +/- 0.34	1.16 +/- 0.25	1.06	1	0.56 (0.13-0.99)	-	-
TSPY26P	testis specific protein Y-linked 26, pseudogene	Other	Other	-	1.19 +/- 0.31	0.96 +/- 0.04	1.25	0.625	0.69 (0.21-1)	-	-
TSPYL6	TSPY like 6	Other	Other	-	1.11 +/- 0.09	0.96 +/- 0.15	1.16	0.125	0.88 (0.59-1)	-	-
TST	thiosulfate sulfurtransferase	Cytoplasm	enzyme	-	1.29 +/- 0.29	1.17 +/- 0.14	1.1	0.25	0.63 (0.14-1)	-	-
TTBK1	tau tubulin kinase 1	Other	kinase	-	1.14 +/- 0.28	1.37 +/- 0.12	0.83	0.125	0.25 (0-0.65)	-	-
TTC17	tetratricopeptide repeat domain 17	Cytoplasm	Other	-	1.35 +/- 0.37	1.32 +/- 0.33	1.02	0.313	0.56 (0.13-0.99)	-	-
TTC28	tetratricopeptide repeat domain 28	Cytoplasm	Other	-	1.27 +/- 0.31	1.42 +/- 0.28	0.89	0.625	0.36 (0-0.77)	-	-
TTC30A	tetratricopeptide repeat domain 30A	Extracellular Space	Other	-	1.28 +/- 0.14	1.43 +/- 0.08	0.9	0.125	0.13 (0-0.41)	-	-
TTC41P	tetratricopeptide repeat domain 41, pseudogene	Other	Other	-	1.08 +/- 0.18	0.93 +/- 0.04	1.17	0.25	0.88 (0.59-1)	-	-
TTC6	tetratricopeptide repeat domain 6	Other	Other	-	1.06 +/- 0.3	1.03 +/- 0.24	1.03	0.813	0.56 (0.13-0.99)	-	-
TTLL6	tubulin tyrosine ligase like 6	Cytoplasm	enzyme	-	0.88 +/- 0.09	0.86 +/- 0.1	1.02	0.875	0.56 (0.08-1)	-	-
TTN	titin	Cytoplasm	kinase	-	1.31 +/- 0.38	1.31 +/- 0.31	1	1	0.48 (0.03-0.93)	-	-
TTR	transthyretin	Extracellular Space	transporter	Yes	1.42 +/- 0.22	1.46 +/- 0.23	0.98	0.625	0.36 (0-0.75)	-	-
TUBB	tubulin beta class I	Cytoplasm	Other	-	1.41 +/- 0.47	1.08 +/- 0.09	1.31	0.375	0.88 (0.59-1)	-	Yes
TUBB4A	tubulin beta 4A class IVa	Cytoplasm	Other	-	0.81 +/- 0.19	0.89 +/- 0.04	0.92	0.625	0.5 (0-1)	-	-
TUBE1	tubulin epsilon 1	Cytoplasm	Other	-	0.96 +/- 0.15	0.95 +/- 0.13	1.02	1	0.44 (0-0.92)	-	-
TXNDC5	thioredoxin domain containing 5	Cytoplasm	enzyme	Yes	1.11 +/- 0.12	1.18 +/- 0.14	0.94	0.625	0.38 (0-0.82)	Yes	-
TXNRD3	thioredoxin reductase 3	Cytoplasm	enzyme	-	1.35 +/- 0.59	1.49 +/- 0.87	0.9	0.625	0.5 (0.01-0.99)	-	-
TYMP	thymidine phosphorylase	Extracellular Space	growth factor	-	1.33 +/- 0.29	1.32 +/- 0.28	1.01	0.813	0.52 (0.09-0.95)	-	-
UACA	uveal autoantigen with coiled-coil domains and ankyrin repeats	Cytoplasm	Other	-	0.87 +/- 0.06	0.92 +/- 0.06	0.95	0.25	0.31 (0-0.75)	-	-
UAP1L1	UDP-N-acetylglucosamine pyrophosphorylase 1 like 1	Other	Other	-	0.83 +/- 0.18	0.84 +/- 0.16	0.98	0.875	0.44 (0-0.96)	-	-
UBA6	ubiquitin like modifier activating enzyme 6	Cytoplasm	enzyme	-	1.08 +/- 0.43	1.12 +/- 0.58	0.96	1	0.52 (0.11-0.93)	-	-
UBAP1	ubiquitin associated protein 1	Cytoplasm	Other	-	1.09 +/- 0.2	1.29 +/- 0.31	0.84	0.25	0.31 (0-0.79)	-	-
UBQLNL	ubiquilin like	Other	Other	-	1.05 +/- 0.14	1.02 +/- 0.18	1.03	0.625	0.5 (0.01-0.99)	-	-
UCP1	uncoupling protein 1	Cytoplasm	transporter	-	0.85 +/- 0.28	0.95 +/- 0.15	0.89	0.438	0.32 (0-0.73)	-	-
UNC5B	unc-5 netrin receptor B	Plasma Membrane	transmembrane receptor	-	1.2 +/- 0.05	1.21 +/- 0.03	0.99	1	0.38 (0-0.86)	-	-
UNC80	unc-80 homolog, NALCN channel complex subunit	Plasma Membrane	enzyme	-	0.97 +/- 0.06	0.9 +/- 0.09	1.08	0.625	0.81 (0.43-1)	-	-
UQCRB	ubiquinol-cytochrome c reductase binding protein	Cytoplasm	enzyme	-	1.02 +/- 0.16	1.23 +/- 0.22	0.83	0.375	0.13 (0-0.41)	-	-
UQCRC1	ubiquinol-cytochrome c reductase core protein 1	Cytoplasm	enzyme	-	0.83 +/- 0.25	0.9 +/- 0.3	0.92	0.438	0.44 (0.03-0.85)	-	-
UQCRFS1	ubiquinol-cytochrome c reductase, Rieske iron-sulfur polypeptide 1	Cytoplasm	enzyme	-	1.14 +/- 0.09	1.17 +/- 0.13	0.98	0.875	0.38 (0-0.86)	-	-
UROD	uroporphyrinogen decarboxylase	Cytoplasm	enzyme	-	1.23 +/- 0.23	1.23 +/- 0.38	1	0.875	0.63 (0.14-1)	-	-
UROS	uroporphyrinogen III synthase	Cytoplasm	enzyme	-	1.46 +/- 0.7	1.32 +/- 0.15	1.11	0.875	0.38 (0-0.86)	-	-
USP21	ubiquitin specific peptidase 21	Cytoplasm	peptidase	-	1.19 +/- 0.32	1.49 +/- 0.46	0.8	0.063	0.24 (0-0.59)	-	-
USP26	ubiquitin specific peptidase 26	Cytoplasm	peptidase	-	1.12 +/- 0.35	1.04 +/- 0.1	1.08	1	0.38 (0-0.86)	-	-
USP31	ubiquitin specific peptidase 31	Nucleus	peptidase	-	0.89 +/- 0.09	0.89 +/- 0.09	1	1	0.44 (0-0.96)	-	-
USP33	ubiquitin specific peptidase 33	Cytoplasm	peptidase	-	1.14 +/- 0.37	0.87 +/- 0.08	1.32	0.25	0.81 (0.43-1)	-	-
USP4	ubiquitin specific peptidase 4	Nucleus	peptidase	-	2.45 +/- 2.24	1.04 +/- 0.08	2.36	0.125	0.94 (0.76-1)	-	-
USP42	ubiquitin specific peptidase 42	Nucleus	peptidase	-	1.23 +/- 0.35	1.25 +/- 0.31	0.99	0.813	0.44 (0.01-0.87)	-	Yes
USP51	ubiquitin specific peptidase 51	Other	peptidase	-	0.92 +/- 0.28	0.96 +/- 0.37	0.96	0.625	0.44 (0-0.92)	-	-
UTRN	utrophin	Plasma Membrane	transmembrane receptor	-	1.45 +/- 0.31	1.51 +/- 0.4	0.96	0.813	0.4 (0-0.83)	-	Yes
UVRAG	UV radiation resistance associated	Nucleus	Other	-	0.84 +/- 0.04	0.92 +/- 0.05	0.91	0.125	0.06 (0-0.24)	-	Yes
VAC14	VAC14 component of PIKFYVE complex	Cytoplasm	Other	-	1.97 +/- 0.65	2.33 +/- 0.21	0.85	0.625	0.31 (0-0.79)	-	-
VARS1	valyl-tRNA synthetase 1	Cytoplasm	enzyme	-	0.99 +/- 0.05	1.04 +/- 0.07	0.96	0.375	0.31 (0-0.75)	-	-
VARS2	valyl-tRNA synthetase 2, mitochondrial	Cytoplasm	enzyme	-	1.12 +/- 0.13	1.1 +/- 0.19	1.01	0.875	0.5 (0.01-0.99)	-	-
VASN	vasorin	Plasma Membrane	Other	Yes	1.49 +/- 0.33	1.44 +/- 0.34	1.04	0.438	0.68 (0.27-1)	-	-
VCAM1	vascular cell adhesion molecule 1	Plasma Membrane	transmembrane receptor	-	1.4 +/- 0.62	1.29 +/- 0.47	1.09	0.313	0.56 (0.13-0.99)	-	-
VCL	vinculin	Plasma Membrane	enzyme	-	1.55 +/- 0.31	1.55 +/- 0.17	1	1	0.6 (0.17-1)	-	Yes
VGLL4	vestigial like family member 4	Nucleus	Other	-	1.36 +/- 0.65	1.46 +/- 0.93	0.93	0.875	0.5 (0.01-0.99)	-	Yes
VIM	vimentin	Cytoplasm	Other	-	1.01 +/- 0.1	1.02 +/- 0.07	0.99	1	0.44 (0-0.92)	-	-
VIPR2	vasoactive intestinal peptide receptor 2	Plasma Membrane	G-protein coupled receptor	-	0.96 +/- 0.09	0.89 +/- 0.07	1.08	0.25	0.63 (0.14-1)	Yes	Yes
VMP1	vacuole membrane protein 1	Plasma Membrane	Other	-	1.01 +/- 0.29	1.17 +/- 0.17	0.86	0.625	0.25 (0-0.74)	-	-
VNN1	vanin 1	Plasma Membrane	enzyme	Yes	2.05 +/- 1.12	1.5 +/- 0.34	1.37	0.188	0.72 (0.32-1)	-	-
VPS13C	vacuolar protein sorting 13 homolog C	Cytoplasm	Other	-	1.35 +/- 0.25	1.41 +/- 0.23	0.96	0.313	0.4 (0-0.81)	Yes	-
VPS13D	vacuolar protein sorting 13 homolog D	Cytoplasm	Other	-	1.58 +/- 0.47	1.59 +/- 0.42	1	0.813	0.56 (0.13-0.99)	-	-
VPS16	VPS16 core subunit of CORVET and HOPS complexes	Cytoplasm	transporter	-	1.04 +/- 0.05	1.1 +/- 0.15	0.95	0.625	0.38 (0-0.86)	-	-
VPS37C	VPS37C subunit of ESCRT-I	Cytoplasm	Other	-	0.64 +/- 0.11	0.75 +/- 0.17	0.85	0.625	0.31 (0-0.75)	-	-
VPS4A	vacuolar protein sorting 4 homolog A	Cytoplasm	enzyme	-	1.22 +/- 0.4	1.06 +/- 0.42	1.16	0.875	0.69 (0.25-1)	-	-
VSTM1	V-set and transmembrane domain containing 1	Other	Other	Yes	1.74 +/- 1.44	0.84 +/- 0.06	2.07	0.125	1 (1-1)	-	-
VTN	vitronectin	Extracellular Space	Other	Yes	1.18 +/- 0.26	1.14 +/- 0.31	1.04	0.625	0.64 (0.23-1)	-	-
VWF	von Willebrand factor	Extracellular Space	Other	Yes	1.26 +/- 0.31	1.3 +/- 0.37	0.97	1	0.36 (0-0.8)	-	-
WDR27	WD repeat domain 27	Nucleus	Other	-	0.58 +/- 0.03	0.56 +/- 0.01	1.02	0.375	0.63 (0.14-1)	Yes	-
WDR62	WD repeat domain 62	Nucleus	Other	-	1.46 +/- 0.42	1.43 +/- 0.39	1.02	0.813	0.6 (0.17-1)	-	-
WDR64	WD repeat domain 64	Other	Other	-	1.05 +/- 0.09	1.17 +/- 0.05	0.9	0.125	0.06 (0-0.24)	-	-
WDR72	WD repeat domain 72	Cytoplasm	Other	-	0.94 +/- 0.18	1.16 +/- 0.23	0.81	0.375	0.13 (0-0.41)	Yes	-
WRN	WRN RecQ like helicase	Nucleus	enzyme	-	0.76 +/- 0.23	0.79 +/- 0.21	0.96	0.875	0.5 (0.01-0.99)	-	-
WWC3	WWC family member 3	Cytoplasm	Other	-	1.82 +/- 0.62	2.21 +/- 0.63	0.82	0.063	0.28 (0-0.66)	-	-
XDH	xanthine dehydrogenase	Cytoplasm	enzyme	Yes	0.87 +/- 0.12	1.22 +/- 0.21	0.71	0.125	0 (0-0)	-	-
XKR5	XK related 5	Other	Other	-	0.69 +/- 0.05	0.67 +/- 0.05	1.03	0.875	0.69 (0.25-1)	-	Yes
XKR7	XK related 7	Other	Other	-	0.89 +/- 0.23	1.03 +/- 0.25	0.86	0.125	0.28 (0-0.63)	-	-
XPO4	exportin 4	Nucleus	transporter	-	1.04 +/- 0.18	1.07 +/- 0.18	0.98	0.625	0.38 (0-0.82)	-	-
XRN1	5'-3' exoribonuclease 1	Cytoplasm	enzyme	-	1.54 +/- 0.43	1.47 +/- 0.31	1.04	0.313	0.76 (0.37-1)	-	-
YARS1	tyrosyl-tRNA synthetase 1	Cytoplasm	enzyme	-	1.23 +/- 0.23	1.22 +/- 0.18	1	1	0.64 (0.23-1)	-	-
YBX3	Y-box binding protein 3	Nucleus	transcription regulator	-	0.9 +/- 0.06	0.9 +/- 0.03	1	1	0.38 (0-0.86)	-	Yes
YIPF2	Yip1 domain family member 2	Cytoplasm	Other	-	1.22 +/- 0.13	1.33 +/- 0.07	0.91	0.375	0.25 (0-0.65)	-	-
YWHAE	tyrosine 3-monooxygenase/tryptophan 5-monooxygenase activation protein epsilon	Cytoplasm	Other	-	1.73 +/- 0.47	1.71 +/- 0.05	1.01	0.875	0.75 (0.26-1)	-	Yes
YWHAZ	tyrosine 3-monooxygenase/tryptophan 5-monooxygenase activation protein zeta	Cytoplasm	enzyme	-	1.61 +/- 0.54	1.64 +/- 0.23	0.98	1	0.6 (0.12-1)	Yes	-
ZBTB12	zinc finger and BTB domain containing 12	Nucleus	transcription regulator	-	1.07 +/- 0.04	0.99 +/- 0.05	1.08	0.25	0.88 (0.59-1)	-	-
ZC3H15	zinc finger CCCH-type containing 15	Cytoplasm	translation regulator	-	1.13 +/- 0.26	1.13 +/- 0.2	1.01	0.813	0.52 (0.11-0.93)	-	Yes
ZCCHC18	zinc finger CCHC-type containing 18	Other	Other	-	1.03 +/- 0.11	1.04 +/- 0.03	0.99	0.875	0.63 (0.14-1)	-	-
ZCCHC24	zinc finger CCHC-type containing 24	Other	Other	-	1.52 +/- 0.09	1.7 +/- 0.08	0.89	0.25	0.06 (0-0.24)	-	-
ZDHHC1	zinc finger DHHC-type containing 1	Nucleus	enzyme	-	0.98 +/- 0.12	1.18 +/- 0.18	0.84	0.25	0.31 (0-0.75)	-	-
ZDHHC7	zinc finger DHHC-type palmitoyltransferase 7	Cytoplasm	enzyme	-	1.47 +/- 0.56	1.18 +/- 0.2	1.24	0.313	0.72 (0.37-1)	Yes	Yes
ZDHHC8	zinc finger DHHC-type palmitoyltransferase 8	Cytoplasm	enzyme	-	1.97 +/- 0.11	2.08 +/- 0.06	0.95	0.375	0.19 (0-0.57)	-	-
ZFHX4	zinc finger homeobox 4	Nucleus	transcription regulator	-	1.03 +/- 0.31	1.03 +/- 0.16	1	1	0.38 (0-0.86)	-	Yes
ZFP36L2	ZFP36 ring finger protein like 2	Nucleus	transcription regulator	-	0.67 +/- 0.03	0.67 +/- 0.04	0.99	0.875	0.44 (0-0.92)	Yes	-
ZFP91	ZFP91 zinc finger protein, atypical E3 ubiquitin ligase	Nucleus	transcription regulator	-	0.86 +/- 0.14	0.91 +/- 0.06	0.94	0.625	0.44 (0-0.96)	-	-
ZFYVE16	zinc finger FYVE-type containing 16	Nucleus	Other	-	1.68 +/- 0.74	1.92 +/- 0.21	0.88	0.875	0.44 (0-0.96)	-	-
ZFYVE9	zinc finger FYVE-type containing 9	Cytoplasm	peptidase	-	1.14 +/- 0.1	1.12 +/- 0.14	1.01	0.875	0.56 (0.04-1)	-	Yes
ZG16B	zymogen granule protein 16B	Cytoplasm	Other	Yes	1.12 +/- 0.16	1.16 +/- 0.02	0.96	0.875	0.25 (0-0.74)	-	-
ZIC3	Zic family member 3	Nucleus	transcription regulator	-	0.99 +/- 0.13	0.94 +/- 0.06	1.04	0.625	0.56 (0.08-1)	-	-
ZMIZ1	zinc finger MIZ-type containing 1	Nucleus	transcription regulator	-	1.22 +/- 0.16	1.5 +/- 0.28	0.81	0.25	0.13 (0-0.41)	-	Yes
ZMYM1	zinc finger MYM-type containing 1	Other	Other	-	1.19 +/- 0.31	0.96 +/- 0.04	1.25	0.625	0.69 (0.21-1)	-	-
ZNF134	zinc finger protein 134	Nucleus	transcription regulator	-	0.76 +/- 0.09	0.81 +/- 0.05	0.95	0.625	0.31 (0-0.79)	-	-
ZNF140	zinc finger protein 140	Nucleus	transcription regulator	-	1.03 +/- 0.04	1.01 +/- 0.07	1.03	0.625	0.69 (0.21-1)	-	-
ZNF214	zinc finger protein 214	Nucleus	transcription regulator	-	1.26 +/- 0.21	1.49 +/- 0.44	0.85	0.625	0.31 (0-0.75)	-	-
ZNF324B	zinc finger protein 324B	Other	Other	-	1.29 +/- 0.15	1.44 +/- 0.3	0.9	0.375	0.31 (0-0.79)	-	-
ZNF333	zinc finger protein 333	Nucleus	transcription regulator	-	1.22 +/- 0.35	1.38 +/- 0.13	0.89	0.625	0.44 (0-0.96)	-	-
ZNF367	zinc finger protein 367	Nucleus	transcription regulator	-	0.96 +/- 0.14	0.88 +/- 0.04	1.09	0.375	0.75 (0.26-1)	-	-
ZNF408	zinc finger protein 408	Nucleus	transcription regulator	-	1.22 +/- 0.25	1.17 +/- 0.27	1.04	0.813	0.52 (0.11-0.93)	-	-
ZNF41	zinc finger protein 41	Nucleus	transcription regulator	-	1.12 +/- 0.36	1.2 +/- 0.32	0.93	0.438	0.36 (0-0.77)	-	-
ZNF467	zinc finger protein 467	Nucleus	transcription regulator	-	0.84 +/- 0.07	0.92 +/- 0.1	0.91	0.25	0.31 (0-0.79)	-	-
ZNF550	zinc finger protein 550	Other	Other	-	1.74 +/- 0.13	1.79 +/- 0.18	0.98	0.625	0.38 (0-0.86)	-	-
ZNF609	zinc finger protein 609	Nucleus	Other	-	2.12 +/- 1.64	1.17 +/- 0.13	1.82	0.125	0.81 (0.48-1)	-	-
ZNF683	zinc finger protein 683	Other	Other	-	1.05 +/- 0.12	0.95 +/- 0.05	1.1	0.375	0.75 (0.35-1)	-	-
ZNF750	zinc finger protein 750	Nucleus	transcription regulator	-	1.1 +/- 0.12	1.04 +/- 0.07	1.06	0.625	0.69 (0.25-1)	-	-
ZNF76	zinc finger protein 76	Nucleus	transcription regulator	-	0.87 +/- 0.08	0.9 +/- 0.09	0.96	0.625	0.38 (0-0.86)	-	-
ZNF793	zinc finger protein 793	Other	Other	-	0.7 +/- 0.11	0.67 +/- 0.03	1.04	0.875	0.56 (0.04-1)	-	-
ZNF8	zinc finger protein 8	Nucleus	Other	-	0.81 +/- 0.35	1.25 +/- 0.5	0.65	0.063	0.2 (0-0.53)	-	-
ZNF806	zinc finger protein 806	Other	Other	-	0.92 +/- 0.14	1.04 +/- 0.09	0.89	0.25	0.25 (0-0.65)	-	-
ZNF821	zinc finger protein 821	Other	Other	-	0.9 +/- 0.44	0.79 +/- 0.08	1.14	0.625	0.5 (0.01-0.99)	-	-
ZNF831	zinc finger protein 831	Other	Other	-	1.86 +/- 0.48	2.13 +/- 0.42	0.87	0.125	0.25 (0-0.65)	-	-
ZNF865	zinc finger protein 865	Other	Other	-	1.26 +/- 0.26	1.11 +/- 0.08	1.14	0.625	0.75 (0.35-1)	-	-
ZPR1	ZPR1 zinc finger	Nucleus	Other	-	1.28 +/- 0.31	1.32 +/- 0.36	0.97	0.625	0.4 (0-0.83)	-	-
ZSWIM6	zinc finger SWIM-type containing 6	Extracellular Space	Other	-	0.85 +/- 0.07	1.19 +/- 0.24	0.71	0.125	0 (0-0)	-	-
ZYX	zyxin	Plasma Membrane	Other	-	1.55 +/- 0.68	1.37 +/- 0.4	1.13	0.625	0.56 (0.04-1)	-	-
ZZEF1	zinc finger ZZ-type and EF-hand domain containing 1	Other	Other	-	1.21 +/- 0.23	1.22 +/- 0.24	0.99	1	0.48 (0.03-0.93)	-	Yes
£ Protien subcellular localizaiton and functional subtype was derived from Ingenuity Pathway Analysis
€ Proteins annotated as being secreted was downloaded from The Human Protein Atlas (https://www.proteinatlas.org/humanproteome/cell/secreted+proteins)
† mean +/- SD relative abundance
‡ fold-change in comparison of cases relative to controls
¥ statistical significance was determined by 2-sided student t-test
║Transcriptional targets of c-MYC and YAP1 were downloaded from Harmonizome database
